# Supplementary material for: Comprehensive transcriptome profiling of Taiwanese colorectal cancer implicates an ethnic basis for pathogenesis
Source: Sci Rep. 2020 Mar 11;10:4526. doi: 10.1038/s41598-020-61273-y (PMC7066141; doi:10.1038/s41598-020-61273-y)
Supplement: Supplementary file 2 — Supplementary Tables. [file 41598_2020_61273_MOESM2_ESM.xls]

## Sheet: Table S1
Table S1. Tumor/Normal tissue differentially expressed genes list of Taiwanese CRC patients.
gene	log2FoldChange	FoldChange	ratio	pvalue	padj	baseMean
KLK6	9.89064	949.245	949.245	1.11412e-254	9.47191e-252	272.307
KLK7	8.89239	475.201	475.201	7.20632e-133	3.78384e-131	46.8948
NOTUM	8.42898	344.647	344.647	4.92809e-175	7.18675e-173	497.677
OTOP2	-8.00911	-257.622	0.00388166	1.44233e-267	1.64665e-264	2468.56
KRT24	-7.84239	-229.507	0.00435717	9.43084e-195	2.03696e-192	41.3198
RP11-143E21.3	7.84231	229.493	229.493	1.85547e-46	1.49417e-45	25.6203
SERPINB3	7.76006	216.775	216.775	3.58381e-39	2.39869e-38	60.1216
TCN1	7.66257	202.612	202.612	3.42093e-174	4.89941e-172	612.51
MMP7	7.62838	197.866	197.866	2.33506e-215	8.80231e-213	902.753
FEZF1-AS1	7.58096	191.468	191.468	1.78697e-115	6.43279e-114	72.0911
AC007099.1	7.53142	185.005	185.005	1.0144e-141	6.71085e-140	17.206
RP11-474D1.3	7.4815	178.713	178.713	4.28817e-138	2.58442e-136	292.003
LINC01234	7.22848	149.965	149.965	4.7862e-76	7.43573e-75	46.4921
BEST4	-7.21747	-148.824	0.00671933	0	0	3455.46
ELF5	7.13978	141.023	141.023	1.891e-45	1.48187e-44	40.1113
SERPINA4	7.09918	137.109	137.109	4.01538e-85	7.53624e-84	19.8609
RP5-884M6.1	7.06851	134.225	134.225	4.61383e-225	2.09499e-222	51.5654
CA7	-7.03337	-130.995	0.00763388	0	0	4005.97
KRT16	7.03324	130.984	130.984	6.2329e-61	7.03543e-60	19.9854
C6orf15	6.99517	127.572	127.572	1.24853e-43	9.39168e-43	21.4369
LINC01411	6.96742	125.142	125.142	2.7289e-85	5.14589e-84	78.1941
SIM2	6.93037	121.969	121.969	5.23106e-182	8.63729e-180	232.592
SLC26A9	6.91508	120.683	120.683	5.72321e-70	7.78442e-69	96.9158
COL10A1	6.88215	117.96	117.96	3.15643e-153	2.79037e-151	82.2411
MMP3	6.82162	113.113	113.113	4.00927e-219	1.65157e-216	1009.54
PAH	6.81964	112.958	112.958	1.36487e-99	3.46932e-98	70.7757
WNT2	6.75726	108.178	108.178	5.75593e-244	4.03501e-241	51.7784
KRT6A	6.7456	107.307	107.307	2.5568e-60	2.84343e-59	55.7409
AC064834.1	6.69111	103.33	103.33	2.40599e-65	2.97459e-64	36.5635
FGF19	6.64904	100.36	100.36	1.24697e-39	8.42942e-39	31.9046
PPBP	6.64434	100.034	100.034	3.97404e-86	7.6307e-85	755.336
LINC00460	6.62938	99.0018	99.0018	2.01584e-139	1.25858e-137	13.4334
KRT23	6.62688	98.8303	98.8303	4.90827e-202	1.3075e-199	593.474
MYOC	-6.59879	-96.9247	0.0103173	1.05672e-126	4.8758e-125	23.9992
FOXQ1	6.58596	96.0661	96.0661	0	0	699.601
KRT80	6.56364	94.5914	94.5914	8.8248e-301	2.51872e-297	347.257
AC007277.3	6.54756	93.5433	93.5433	2.45866e-93	5.51e-92	24.0955
CLDN2	6.53814	92.9344	92.9344	8.87186e-180	1.40675e-177	1730.31
IGFL4	6.51541	91.4816	91.4816	1.73768e-153	1.54987e-151	39.9921
OTOP3	-6.47515	-88.9638	0.0112405	7.02312e-126	3.17096e-124	50.0247
SOX14	6.44608	87.1892	87.1892	7.91794e-44	5.98307e-43	20.6845
FGB	6.44422	87.0771	87.0771	2.07817e-61	2.37121e-60	109.841
INHBA	6.43172	86.3261	86.3261	0	0	389.827
SFTA2	6.41627	85.4063	85.4063	8.79888e-127	4.06928e-125	30.3245
SPRR1B	6.34432	81.2512	81.2512	2.85332e-23	1.27247e-22	8.31468
CST1	6.31959	79.8703	79.8703	1.27657e-210	4.35977e-208	303.771
KRT6B	6.28528	77.9935	77.9935	6.3833e-103	1.73631e-101	173.203
RP11-138J23.1	6.28347	77.8958	77.8958	5.52454e-165	6.39854e-163	12.4045
ESM1	6.23974	75.5701	75.5701	1.00417e-298	2.36026e-295	119.299
PRSS2	6.19387	73.2048	73.2048	3.01519e-70	4.12465e-69	852.072
CHST4	6.1799	72.4995	72.4995	1.72389e-57	1.79477e-56	38.4853
DPEP1	6.12087	69.5928	69.5928	4.87925e-188	9.19646e-186	2493.49
REG3A	6.11143	69.1393	69.1393	7.55248e-66	9.41891e-65	4625.07
CDH3	6.08843	68.0455	68.0455	0	0	903.131
DKK4	6.08584	67.9234	67.9234	6.26338e-69	8.32853e-68	15.444
CASC21	6.06489	66.9445	66.9445	1.33306e-93	3.0043e-92	19.5416
FEZF1	6.00561	64.2495	64.2495	4.71807e-21	1.97449e-20	20.5145
SERPINB7	5.99575	63.8116	63.8116	1.22912e-88	2.48675e-87	30.6617
LEMD1	5.99247	63.6667	63.6667	1.25692e-141	8.28779e-140	48.3838
AC007128.1	5.94429	61.5758	61.5758	1.32012e-112	4.41047e-111	21.9781
CPNE7	5.92922	60.9357	60.9357	1.43196e-230	7.62909e-228	489.062
SPIB	-5.90942	-60.1053	0.0166375	0	0	893.187
RP11-362F19.1	5.88486	59.0907	59.0907	1.84396e-92	4.04174e-91	90.3317
KRT17	5.87784	58.804	58.804	5.89362e-166	7.05082e-164	175.512
ADIPOQ	-5.85079	-57.7117	0.0173275	1.44752e-51	1.31575e-50	8.78941
AQP8	-5.81002	-56.1034	0.0178242	8.72591e-134	4.68013e-132	6731.34
OTX1	5.78972	55.3197	55.3197	2.04061e-163	2.29041e-161	37.9012
RP1-140K8.5	5.76564	54.404	54.404	6.02092e-106	1.73582e-104	36.0542
ONECUT3	5.75226	53.9016	53.9016	6.91103e-42	4.94806e-41	74.5385
DMBX1	5.74276	53.548	53.548	2.29004e-60	2.55174e-59	10.8724
DLX6-AS1	5.73197	53.1489	53.1489	2.03406e-50	1.80016e-49	32.2005
FABP6	5.72891	53.0362	53.0362	5.58033e-146	4.12161e-144	151.331
C3P1	5.70477	52.1564	52.1564	1.26215e-34	7.61831e-34	14.9361
EN2	5.68116	51.3098	51.3098	2.68567e-59	2.91297e-58	16.743
RP11-460M2.1	5.67415	51.0608	51.0608	2.30296e-34	1.37902e-33	15.2807
GUCA2B	-5.65787	-50.4881	0.0198067	6.4929e-162	7.06929e-160	1634.95
CYP24A1	5.63507	49.6964	49.6964	8.17757e-71	1.13498e-69	47.304
RP11-390N6.1	5.59511	48.339	48.339	2.6956e-58	2.86008e-57	8.40855
C14orf105	5.57099	47.5375	47.5375	2.99841e-24	1.37004e-23	10.4785
RP11-469H8.6	5.56717	47.4116	47.4116	2.28954e-69	3.07825e-68	4.13949
MAGEA11	5.55079	46.8765	46.8765	4.78274e-34	2.83881e-33	36.0717
RP1-276N6.2	5.5448	46.6822	46.6822	1.64629e-54	1.59743e-53	9.90197
XXbac-BPG32J3.19	5.52944	46.1879	46.1879	6.05338e-28	3.05907e-27	13.2388
WISP2	-5.52518	-46.0517	0.0217147	6.01249e-156	5.76132e-154	46.8155
SERPINB4	5.51823	45.8302	45.8302	2.33606e-14	7.8191e-14	7.46105
ABCA12	5.50173	45.309	45.309	2.16975e-94	4.97697e-93	99.8236
HS3ST6	-5.48688	-44.8451	0.022299	1.17978e-127	5.52009e-126	44.9528
EPHX4	5.48087	44.6588	44.6588	4.2185e-235	2.40804e-232	87.8301
CCAT2	5.47607	44.5104	44.5104	5.00167e-67	6.3669e-66	9.94512
MMP1	5.47588	44.5045	44.5045	6.28464e-201	1.63066e-198	1694.72
SST	-5.46814	-44.2664	0.0225905	6.0371e-170	7.88334e-168	435.103
RP11-547D24.1	5.45392	43.8321	43.8321	2.67279e-87	5.24555e-86	4.5427
WISP3	5.41225	42.5844	42.5844	4.34473e-33	2.52409e-32	35.4005
PI16	-5.40099	-42.2531	0.0236669	3.22704e-226	1.51701e-223	125.566
DSG3	5.39728	42.1448	42.1448	1.37659e-134	7.57653e-133	298.219
CEMIP	5.39062	41.9507	41.9507	2.32567e-283	4.42519e-280	1814.08
SPERT	5.38403	41.7594	41.7594	1.77005e-62	2.05843e-61	7.32009
COL11A1	5.38208	41.703	41.703	3.00997e-271	3.53742e-268	218.923
CTD-2147F2.1	5.37733	41.5659	41.5659	1.53088e-52	1.4173e-51	22.3833
CLDN1	5.37081	41.3784	41.3784	0	0	1180.09
WT1	5.35094	40.8124	40.8124	6.66894e-58	7.01995e-57	38.4135
SP8	5.34143	40.5444	40.5444	6.20104e-36	3.85411e-35	14.2461
ZIC5	5.338	40.448	40.448	1.91752e-12	5.97895e-12	25.3011
CXCL5	5.33163	40.27	40.27	1.07773e-113	3.69964e-112	1651.29
S100A7	5.2888	39.0918	39.0918	5.23243e-22	2.25081e-21	11.3551
CA1	-5.28802	-39.0709	0.0255945	8.19962e-100	2.09891e-98	45695.2
SPRR2A	5.28695	39.0419	39.0419	2.66857e-13	8.58471e-13	6.24433
KRT75	5.26776	38.5261	38.5261	1.92869e-25	9.09661e-25	8.59044
RP11-474D1.4	5.26423	38.4318	38.4318	7.87557e-22	3.36785e-21	9.03069
KLK8	5.25991	38.3169	38.3169	7.32737e-19	2.864e-18	9.51945
CXCL8	5.23959	37.781	37.781	1.32554e-225	6.08802e-223	1868.54
SGCG	-5.2354	-37.6714	0.0265453	2.53872e-123	1.09195e-121	6.11871
STC2	5.22262	37.3392	37.3392	5.29507e-207	1.60288e-204	383.994
VWA2	5.20358	36.8496	36.8496	2.70008e-250	2.1578e-247	369.877
SIX1	5.20209	36.8117	36.8117	1.15004e-88	2.32911e-87	10.3739
REG1B	5.19728	36.689	36.689	2.86017e-55	2.81633e-54	2326.18
OGN	-5.19275	-36.5742	0.0273417	5.29525e-154	4.79791e-152	190.405
SLCO1B3	5.17952	36.2403	36.2403	6.80479e-96	1.61177e-94	54.063
AC006262.5	5.16148	35.7898	35.7898	8.88193e-29	4.59601e-28	18.156
CYCSP6	5.15941	35.7384	35.7384	7.39541e-34	4.37527e-33	12.1658
IGF2BP3	5.15773	35.697	35.697	5.24299e-103	1.42906e-101	214.076
LINC01296	5.15765	35.6951	35.6951	1.32617e-63	1.58846e-62	16.2221
CXCL17	5.15473	35.6229	35.6229	7.3929e-53	6.88912e-52	16.9152
PYY	-5.15447	-35.6165	0.0280769	4.6657e-123	1.98121e-121	2532.81
ARHGAP40	5.14142	35.2958	35.2958	2.86661e-24	1.31027e-23	8.81506
DAO	-5.13185	-35.0623	0.0285207	1.08526e-168	1.39437e-166	98.196
GRIN2D	5.11686	34.6998	34.6998	0	0	358.138
IGF2BP1	5.11666	34.6951	34.6951	7.82667e-60	8.59407e-59	139.436
COMP	5.11535	34.6636	34.6636	5.36632e-80	9.05139e-79	18.9806
DLX6	5.10635	34.4481	34.4481	4.31895e-24	1.96624e-23	11.5317
RERGL	-5.10209	-34.3465	0.0291151	1.46393e-118	5.60839e-117	17.8667
CRAT37	5.09314	34.1341	34.1341	5.25796e-28	2.65913e-27	9.9676
NKD1	5.07949	33.8126	33.8126	1.05773e-163	1.20071e-161	2104.02
RN7SKP127	-5.06322	-33.4334	0.0299102	1.80083e-119	7.06854e-118	98.8449
LY6G6D	5.06016	33.3626	33.3626	2.66113e-20	1.08426e-19	8.7631
TRIM71	5.01417	32.3158	32.3158	3.73723e-27	1.84794e-26	18.8851
AC018359.1	5.01027	32.2285	32.2285	8.39074e-67	1.06235e-65	8.03038
FEV	-5.00914	-32.2034	0.0310526	1.70025e-195	3.75351e-193	109.709
REG1A	5.00567	32.1261	32.1261	1.05734e-64	1.29123e-63	11498.7
PAEP	4.99899	31.9775	31.9775	5.42129e-23	2.4e-22	8.98312
RP11-401P9.7	4.98715	31.7163	31.7163	4.95226e-73	7.19833e-72	18.7201
SAA2	4.97943	31.5471	31.5471	2.22351e-86	4.28592e-85	40.2993
FIRRE	4.96374	31.2057	31.2057	2.2147e-127	1.03382e-125	56.8489
DUSP27	4.94185	30.7358	30.7358	1.18636e-66	1.49682e-65	201.444
BLACAT1	4.94106	30.7189	30.7189	4.98347e-198	1.18529e-195	109.499
SALL4	4.92797	30.4415	30.4415	1.01385e-203	2.87316e-201	144.832
GUCA2A	-4.91397	-30.1475	0.0331703	9.32761e-125	4.13207e-123	8838.66
MSX2	4.91214	30.1094	30.1094	1.2148e-104	3.42805e-103	155.097
ETV4	4.90893	30.0424	30.0424	0	0	1132.97
RP11-807H22.5	-4.90367	-29.9331	0.0334078	1.42087e-116	5.24725e-115	26.1257
SLC6A19	-4.90088	-29.8752	0.0334726	1.48056e-90	3.1137e-89	1040.69
DSC3	4.85307	28.9015	28.9015	8.01552e-113	2.70054e-111	328.411
LINC00858	4.84839	28.8079	28.8079	1.28779e-82	2.30132e-81	38.0986
TBX20	4.8322	28.4863	28.4863	3.61361e-62	4.17319e-61	13.8129
HEPHL1	4.83024	28.4478	28.4478	8.92165e-49	7.59947e-48	65.0734
AC142293.3	4.81694	28.1866	28.1866	1.63415e-18	6.31321e-18	6.48869
VTCN1	4.79835	27.8258	27.8258	2.02711e-12	6.31377e-12	8.54311
PRSS1	4.79639	27.788	27.788	2.01878e-18	7.77208e-18	12.0617
CCAT1	4.79311	27.7249	27.7249	3.22491e-237	2.01345e-234	369.442
AC123023.1	4.78426	27.5554	27.5554	1.57396e-106	4.57732e-105	14.38
CTC-490G23.4	-4.78333	-27.5376	0.036314	2.35826e-88	4.74717e-87	160.163
ACAN	4.78219	27.5158	27.5158	4.16061e-228	2.07812e-225	67.4615
DHRS7C	-4.77634	-27.4046	0.0364903	3.6249e-94	8.28153e-93	6.15785
CCL23	-4.77447	-27.3691	0.0365376	3.64291e-144	2.56725e-142	47.7364
HSD3B2	-4.77148	-27.3124	0.0366134	3.29361e-106	9.52976e-105	263.686
FAR2P1	4.77015	27.2871	27.2871	1.82443e-40	1.25712e-39	43.536
NPSR1	4.77013	27.2868	27.2868	5.00843e-45	3.88069e-44	86.0882
RP11-209E8.1	-4.75986	-27.0932	0.0369097	6.3974e-88	1.27368e-86	23.3565
MT1M	-4.75066	-26.921	0.0371457	1.50514e-156	1.45977e-154	637.062
MMP10	4.74709	26.8544	26.8544	3.42952e-142	2.32266e-140	119.364
MS4A10	-4.74689	-26.8507	0.0372429	5.56828e-82	9.79734e-81	20.2384
MSX1	4.71917	26.3398	26.3398	5.36511e-142	3.59696e-140	68.3026
RP11-542M13.2	-4.71656	-26.2922	0.0380342	1.71267e-120	6.87789e-119	29.0273
STRA6	4.71458	26.2562	26.2562	6.85967e-122	2.83453e-120	76.9032
C14orf180	-4.71395	-26.2446	0.0381031	2.25412e-88	4.53982e-87	14.2161
AC016735.2	4.71394	26.2444	26.2444	8.60508e-69	1.14157e-67	170.448
AC012501.3	4.68799	25.7766	25.7766	8.86199e-11	2.5787e-10	9.51092
LINC00659	4.67097	25.4743	25.4743	1.20455e-69	1.63047e-68	9.04675
PDX1-AS1	4.66652	25.3958	25.3958	4.72028e-79	7.7907e-78	8.4459
SFTPB	4.66426	25.3561	25.3561	3.81429e-15	1.31321e-14	13.9286
LINC01021	4.66137	25.3054	25.3054	2.44891e-33	1.43291e-32	48.9638
IL24	4.65918	25.2669	25.2669	2.06804e-67	2.6545e-66	42.3704
SLC17A8	-4.65021	-25.1103	0.0398243	7.1527e-118	2.70908e-116	44.8252
TACSTD2	4.63196	24.7947	24.7947	4.34576e-136	2.49494e-134	605.955
DUXAP8	4.6272	24.7129	24.7129	5.74023e-84	1.05118e-82	31.9015
HABP2	4.6191	24.5747	24.5747	5.90064e-47	4.81376e-46	52.5267
TMIGD1	-4.60322	-24.3057	0.0411427	2.44228e-75	3.73331e-74	2245.09
WNT7B	4.59785	24.2153	24.2153	7.20077e-52	6.58266e-51	13.4505
AC092652.1	-4.58334	-23.973	0.0417135	1.13133e-85	2.1506e-84	4.13857
CA9	4.53058	23.1122	23.1122	1.58922e-115	5.73122e-114	227.959
MTTP	4.52938	23.093	23.093	6.98181e-60	7.6748e-59	124.578
NMUR2	4.52373	23.0027	23.0027	1.17419e-43	8.83586e-43	25.2902
AL773572.7	4.51831	22.9164	22.9164	1.3908e-28	7.15414e-28	3.21906
MUC5AC	4.50646	22.729	22.729	1.43526e-83	2.61277e-82	1137.34
AL589743.1	4.49779	22.5928	22.5928	1.96606e-42	1.4307e-41	8.69036
RIMS4	-4.4812	-22.3344	0.0447739	2.06514e-130	1.02254e-128	35.5748
LUCAT1	4.47592	22.2528	22.2528	1.00815e-79	1.68905e-78	19.8443
INSL5	-4.47488	-22.2368	0.0449706	2.679e-90	5.60166e-89	587.03
CHGA	-4.47252	-22.2004	0.0450441	3.32258e-90	6.93645e-89	8660.35
RP11-396O20.2	-4.46243	-22.0458	0.04536	1.21133e-130	6.0352e-129	420.721
SLC10A2	-4.45657	-21.9563	0.0455449	5.92632e-38	3.86934e-37	22.9895
LINC01602	4.45525	21.9363	21.9363	6.36557e-14	2.09691e-13	4.10528
FGF20	4.44587	21.7941	21.7941	1.7595e-25	8.30452e-25	11.3363
DDN	4.42683	21.5084	21.5084	9.30827e-114	3.19811e-112	44.8283
TMEM72	-4.426	-21.496	0.0465203	1.27614e-113	4.37325e-112	720.313
CSF3	4.41522	21.336	21.336	7.60369e-89	1.54384e-87	117.215
MT1H	-4.40168	-21.1367	0.047311	1.37261e-145	1.00268e-143	239.046
RP11-115D19.1	4.39451	21.0319	21.0319	2.51815e-46	2.0213e-45	101.04
SELE	4.39201	20.9955	20.9955	4.8495e-142	3.25674e-140	118.57
PKP1	4.39136	20.986	20.986	1.33737e-149	1.06451e-147	159.226
C2CD4A	4.39085	20.9787	20.9787	3.72408e-169	4.83138e-167	382.378
H19	4.38373	20.8754	20.8754	2.06941e-99	5.24016e-98	989.223
SCGN	-4.3817	-20.8461	0.0479707	5.75411e-147	4.36286e-145	173.734
ZIC2	4.37726	20.7819	20.7819	9.31067e-52	8.49203e-51	46.6198
XXyac-YM21GA2.7	-4.37516	-20.7518	0.0481886	4.22011e-80	7.12711e-79	7.91969
APLN	4.36685	20.6325	20.6325	7.73368e-216	2.97137e-213	90.4271
AC012531.25	4.3658	20.6176	20.6176	8.15915e-12	2.48021e-11	5.01217
CCDC190	4.36393	20.5908	20.5908	1.58709e-15	5.54586e-15	14.7281
CALB1	4.3625	20.5705	20.5705	6.13325e-46	4.8558e-45	185.083
SOX1	4.35382	20.447	20.447	3.03025e-36	1.89874e-35	23.7137
RPS15AP11	-4.35115	-20.4092	0.0489976	1.17567e-186	2.12568e-184	25.2364
CASC19	4.34549	20.3294	20.3294	3.53058e-87	6.89853e-86	22.0105
GNGT1	4.34221	20.2832	20.2832	2.01676e-48	1.7048e-47	13.2751
WIF1	4.33816	20.2264	20.2264	1.37591e-34	8.29738e-34	68.8416
ALDH3B2	4.32981	20.1096	20.1096	8.85086e-92	1.91272e-90	45.051
CRAT40	4.32747	20.077	20.077	3.17253e-15	1.09595e-14	4.51283
C2orf61	4.31892	19.9584	19.9584	2.25399e-109	6.9334e-108	33.0499
GCG	-4.31832	-19.9501	0.0501251	3.16079e-80	5.36301e-79	2046.38
CDKN2B-AS1	-4.29535	-19.635	0.0509295	3.0873e-126	1.40504e-124	1093.32
KLK10	4.29413	19.6184	19.6184	1.53387e-118	5.87073e-117	406.628
FGA	4.28384	19.4789	19.4789	1.84412e-38	1.21656e-37	30.1327
MT1CP	-4.28335	-19.4722	0.0513552	5.20252e-75	7.88927e-74	3.61409
RP11-174O3.6	4.2771	19.3882	19.3882	5.24986e-32	2.95748e-31	3.14079
FAM222A-AS1	4.27558	19.3678	19.3678	8.40703e-86	1.60348e-84	15.2032
LRRN2	-4.27411	-19.348	0.0516849	1.2733e-151	1.06888e-149	682.396
FAM151A	-4.27294	-19.3323	0.0517269	6.58529e-148	5.10942e-146	157.191
CD177	-4.26803	-19.2665	0.0519035	5.23994e-90	1.09108e-88	15815.1
LY6G6E	4.26428	19.2166	19.2166	8.65335e-27	4.23635e-26	3.60701
CLDN16	4.26287	19.1978	19.1978	5.47953e-76	8.50625e-75	12.2534
CMA1	-4.25546	-19.0995	0.0523574	6.3825e-137	3.734e-135	40.9792
MLK7-AS1	4.25341	19.0723	19.0723	1.15571e-78	1.89106e-77	66.3025
TUBB3	4.25303	19.0673	19.0673	9.06274e-113	3.04566e-111	12.701
IL6	4.25235	19.0583	19.0583	1.61919e-98	4.05132e-97	68.1094
SULT1A2	-4.24018	-18.8983	0.0529149	2.38525e-228	1.22192e-225	694.422
AQP5	4.24	18.8959	18.8959	1.52144e-48	1.28937e-47	34.7321
DPT	-4.23779	-18.8669	0.0530028	7.73564e-186	1.36168e-183	361.144
WISP1	4.23625	18.8468	18.8468	4.13429e-214	1.51558e-211	78.8089
FETUB	-4.22899	-18.7522	0.0533272	2.20335e-61	2.51045e-60	15.6105
AKR1C4	4.22851	18.746	18.746	1.19113e-51	1.08417e-50	13.21
RP11-89K21.1	4.22528	18.7041	18.7041	9.80233e-54	9.35918e-53	32.8297
ULBP1	4.22448	18.6938	18.6938	6.11262e-75	9.25182e-74	10.6415
DUXAP9	4.22392	18.6864	18.6864	3.0322e-41	2.13198e-40	8.93397
RP5-1011O1.2	4.21444	18.564	18.564	3.08541e-35	1.89032e-34	4.38262
MT1JP	-4.21006	-18.5078	0.0540313	8.17203e-80	1.37201e-78	5.47671
MMP13	4.20184	18.4027	18.4027	9.63471e-58	1.00966e-56	26.9056
RP11-346D19.1	4.19914	18.3682	18.3682	1.71757e-64	2.09112e-63	4.34346
NPFFR1	4.19589	18.3269	18.3269	1.12325e-162	1.24675e-160	70.8876
DNAH5	4.192	18.2775	18.2775	9.90628e-140	6.27314e-138	45.5565
DKK2	4.1919	18.2763	18.2763	6.2825e-71	8.74386e-70	32.2425
SLC6A20	4.19071	18.2612	18.2612	9.06004e-143	6.231e-141	450.729
PLP1	-4.18382	-18.1743	0.0550229	2.22417e-106	6.45414e-105	60.5292
RP11-141J13.5	4.18373	18.173	18.173	4.94962e-28	2.50572e-27	4.07641
ELFN1-AS1	4.1577	17.8481	17.8481	1.65322e-136	9.60164e-135	100.056
ACSL6	4.15143	17.7707	17.7707	6.40902e-85	1.19893e-83	181.824
CBX2	4.14935	17.7451	17.7451	1.51423e-227	7.46984e-225	204.842
RNU6-140P	-4.14871	-17.7373	0.0563785	2.14525e-160	2.24398e-158	21.4058
AC093732.1	4.14604	17.7045	17.7045	6.22237e-31	3.4078e-30	3.58335
CHI3L1	4.14415	17.6813	17.6813	9.99896e-163	1.11292e-160	289.205
C2orf40	-4.13725	-17.597	0.056828	2.73474e-96	6.52775e-95	16.0527
LINC00974	-4.09924	-17.1394	0.0583451	1.90851e-90	4.00526e-89	41.0204
KCTD16	4.08926	17.0212	17.0212	1.23496e-64	1.50539e-63	34.7067
ULBP2	4.08693	16.9937	16.9937	1.45163e-78	2.37043e-77	18.9846
CKMT2	4.06946	16.7891	16.7891	1.59984e-57	1.66692e-56	289.36
ABCG2	-4.06686	-16.759	0.0596695	2.16208e-173	3.06357e-171	959.3
RP11-526F3.1	-4.06041	-16.6842	0.0599369	3.54634e-28	1.80332e-27	2.06499
CADM3	-4.05254	-16.5934	0.060265	6.61493e-135	3.67621e-133	220.006
SLC35D3	4.05056	16.5707	16.5707	2.55801e-102	6.86914e-101	108.639
HRK	-4.05003	-16.5645	0.0603699	8.61356e-138	5.13702e-136	25.694
GAD1	4.04094	16.4605	16.4605	3.16758e-72	4.52037e-71	47.2859
TRIM72	4.04061	16.4568	16.4568	2.71456e-53	2.55822e-52	49.3491
TRPM2-AS	4.03384	16.3797	16.3797	3.4455e-76	5.35702e-75	87.8459
RP11-54H7.4	4.0321	16.3599	16.3599	1.26108e-65	1.56833e-64	364.479
TEX11	-4.03041	-16.3409	0.0611963	1.01776e-211	3.53632e-209	140.537
HTR3E	-4.02331	-16.2606	0.0614983	3.72013e-97	9.06948e-96	26.5876
LINC00393	4.01354	16.1509	16.1509	1.53043e-15	5.35068e-15	8.48974
ANXA10	4.01314	16.1464	16.1464	4.58735e-39	3.06217e-38	78.82
RP11-95I16.6	-4.01299	-16.1447	0.0619397	1.32446e-105	3.78561e-104	48.8598
NKX2-1	3.99017	15.8914	15.8914	1.2939e-07	3.26215e-07	33.6294
MCIDAS	3.98994	15.8888	15.8888	3.12268e-96	7.44931e-95	21.0711
ZNF280A	3.98488	15.8332	15.8332	8.31915e-26	3.95734e-25	3.4851
HTR3C	-3.9681	-15.6501	0.0638972	6.83039e-61	7.70549e-60	10.3639
ADAMTS12	3.96742	15.6427	15.6427	1.44263e-247	1.10855e-244	177.867
SFRP1	-3.96353	-15.6006	0.0641	3.06716e-144	2.16916e-142	250.263
CRYBA2	-3.96068	-15.5698	0.0642267	1.69616e-167	2.11138e-165	47.891
TG	3.95765	15.5372	15.5372	8.5392e-132	4.36888e-130	114.801
CACNG8	3.95565	15.5156	15.5156	1.21946e-86	2.36196e-85	33.0046
LINC00307	-3.95167	-15.4729	0.0646291	4.00417e-51	3.60764e-50	3.22388
C16orf89	-3.94391	-15.3899	0.0649779	5.57986e-158	5.5601e-156	74.1051
CA2	-3.94364	-15.387	0.0649899	2.28597e-91	4.88464e-90	16473.4
AC004593.3	3.94262	15.3761	15.3761	6.36798e-48	5.31103e-47	4.88729
STRIP2	3.9421	15.3706	15.3706	2.03513e-256	1.8071e-253	203.995
SLC22A11	3.93468	15.2918	15.2918	4.99488e-55	4.8954e-54	35.3095
CWH43	-3.9303	-15.2454	0.0655934	7.85278e-84	1.43345e-82	962.021
RP11-305A4.5	-3.92933	-15.2351	0.065638	1.36801e-42	9.98954e-42	2.34021
AC137723.5	3.92483	15.1877	15.1877	4.02781e-43	2.9843e-42	4.44357
DUSP9	3.92458	15.1851	15.1851	2.91123e-47	2.38913e-46	5.92097
LINC00507	-3.91727	-15.1083	0.0661888	1.10866e-71	1.56759e-70	11.3461
KRTAP13-2	-3.91651	-15.1004	0.0662236	1.10879e-72	1.60062e-71	107.969
P2RX2	-3.91511	-15.0857	0.066288	2.35456e-72	3.37459e-71	8.03985
NKD2	3.91406	15.0748	15.0748	3.55684e-122	1.47892e-120	244.719
RP11-143J24.1	-3.91213	-15.0546	0.066425	9.89393e-25	4.58261e-24	2.48828
PCSK2	-3.90752	-15.0065	0.0666377	5.31633e-94	1.20905e-92	18.1354
CD177P1	-3.90188	-14.948	0.0668986	1.92449e-89	3.94757e-88	48.163
IRX5	3.89795	14.9073	14.9073	3.57132e-64	4.33088e-63	20.0648
SMKR1	3.89399	14.8665	14.8665	4.63129e-79	7.64699e-78	17.7381
CNTFR	-3.88534	-14.7776	0.0676701	1.17904e-72	1.7008e-71	195.18
FABP4	-3.88121	-14.7353	0.0678641	1.83355e-166	2.2269e-164	95.4842
NPC1L1	3.87762	14.6987	14.6987	1.93282e-59	2.10211e-58	76.9235
PLAC9	-3.8675	-14.596	0.0685118	3.21826e-260	3.21488e-257	92.9216
CSF2	3.86653	14.5861	14.5861	3.35368e-59	3.63357e-58	11.0659
HSD3BP2	-3.86627	-14.5835	0.0685705	1.97094e-41	1.39315e-40	9.21811
ORM2	3.85913	14.5116	14.5116	9.90815e-30	5.26196e-29	5.93759
RP11-400N13.2	3.85164	14.4364	14.4364	1.70994e-06	4.06072e-06	33.6823
RP11-411H5.1	3.84784	14.3984	14.3984	6.6781e-28	3.37137e-27	9.17149
MT1F	-3.84007	-14.3211	0.0698271	2.02345e-187	3.70885e-185	945.96
DUSP5P1	3.83658	14.2865	14.2865	1.21754e-27	6.10955e-27	3.41124
MT1G	-3.83233	-14.2445	0.0702026	9.10791e-127	4.20733e-125	3239.4
CHP2	-3.82689	-14.1909	0.0704677	3.67971e-119	1.43308e-117	9329.43
NCAPD2P1	3.82501	14.1724	14.1724	1.52815e-26	7.41763e-26	4.24164
PRSS51	3.82064	14.1295	14.1295	1.88166e-52	1.73924e-51	18.2857
RP11-481L19.2	3.81723	14.0961	14.0961	3.79003e-22	1.6381e-21	4.09722
MDFI	3.8105	14.0306	14.0306	9.9509e-210	3.2861e-207	175.922
CLDN18	3.81015	14.0272	14.0272	7.32035e-29	3.79484e-28	201.434
LINC01485	3.80082	13.9367	13.9367	1.1224e-44	8.64308e-44	11.7634
RP11-254F7.1	3.79714	13.9012	13.9012	8.25481e-12	2.50871e-11	2.45006
OSM	3.79449	13.8757	13.8757	2.58919e-103	7.08137e-102	72.7099
ZG16	-3.79129	-13.845	0.0722282	3.28322e-52	3.02005e-51	23034.6
FAM96AP2	3.78617	13.7959	13.7959	2.49956e-14	8.35725e-14	2.90563
SAA4	3.78591	13.7935	13.7935	1.8436e-34	1.1076e-33	3.70772
CTD-2385L22.2	-3.77843	-13.7221	0.0728751	5.27366e-98	1.30561e-96	47.6597
RP1-27K12.2	3.77825	13.7204	13.7204	7.08323e-42	5.06771e-41	22.6698
RP11-678G14.3	-3.77686	-13.7072	0.0729545	1.7212e-89	3.53421e-88	36.9606
C6orf223	3.77551	13.6944	13.6944	1.61145e-128	7.68381e-127	317.123
RP11-143E21.6	3.7726	13.6668	13.6668	3.53505e-09	9.61694e-09	3.01861
CLDN8	-3.7644	-13.5893	0.0735873	1.15078e-55	1.14414e-54	2585.63
LY6D	3.75906	13.5391	13.5391	4.90048e-29	2.55431e-28	9.70652
RP11-285G1.9	-3.75906	-13.5391	0.0738602	6.38353e-95	1.47697e-93	9.84315
SLC51B	-3.74944	-13.4491	0.0743544	1.51966e-158	1.53728e-156	1159.1
PDX1	3.7491	13.4459	13.4459	2.73638e-189	5.30778e-187	214.18
IBSP	3.74709	13.4272	13.4272	4.51011e-09	1.22196e-08	3.16083
HTR1D	3.74681	13.4246	13.4246	1.05523e-84	1.96207e-83	96.9806
RP4-811M8.1	-3.74593	-13.4164	0.0745357	2.43839e-104	6.83741e-103	29.0995
PIWIL1	3.7456	13.4134	13.4134	2.55802e-47	2.10229e-46	146.236
POU5F1B	3.74545	13.412	13.412	2.55437e-94	5.84915e-93	188.098
RNF182	3.74204	13.3803	13.3803	1.08875e-33	6.41748e-33	13.8311
HS6ST2	3.74117	13.3722	13.3722	2.14687e-82	3.81944e-81	161.211
VSIG1	3.74035	13.3647	13.3647	4.71793e-73	6.86023e-72	74.0962
TFAP2A	3.73936	13.3555	13.3555	7.39767e-88	1.46916e-86	114.843
LL22NC03-N14H11.1	3.73904	13.3525	13.3525	5.74841e-23	2.54228e-22	4.80958
CLEC3B	-3.73734	-13.3368	0.0749807	1.81594e-271	2.26754e-268	269.751
GSDMC	3.73727	13.3361	13.3361	7.43211e-71	1.03223e-69	9.00099
IGF2-AS	3.73065	13.2751	13.2751	1.05891e-11	3.20545e-11	5.31422
SH2D7	-3.73039	-13.2727	0.0753426	2.07512e-109	6.39302e-108	88.3456
AC106869.2	-3.72824	-13.2529	0.0754551	3.05978e-142	2.07577e-140	25.6881
ODAM	3.72336	13.2082	13.2082	5.55084e-69	7.38842e-68	44.6505
GBA3	-3.72233	-13.1988	0.0757646	5.39774e-125	2.40717e-123	274.167
RP11-776H12.1	3.72226	13.1982	13.1982	7.49405e-111	2.38413e-109	190.687
SPINK2	-3.71536	-13.1351	0.0761319	3.52706e-145	2.55779e-143	30.3485
RP11-126O1.4	3.71489	13.1308	13.1308	1.79062e-19	7.13143e-19	5.41415
RP11-874J12.4	3.71471	13.1292	13.1292	1.79567e-32	1.02472e-31	3.89384
ATG9B	3.714	13.1228	13.1228	1.73835e-135	9.85265e-134	90.7401
ROPN1	-3.7111	-13.0964	0.076357	1.02087e-80	1.74399e-79	9.23373
EPHB1	3.71066	13.0924	13.0924	3.74166e-87	7.30382e-86	64.4927
OMD	-3.70934	-13.0805	0.0764499	1.70447e-76	2.66668e-75	18.821
RP11-161I6.2	3.70844	13.0723	13.0723	5.05906e-42	3.64234e-41	3.74439
MS4A12	-3.70663	-13.0559	0.0765935	7.16379e-46	5.66385e-45	7671.04
KCNE2	-3.70397	-13.0318	0.0767351	2.96978e-72	4.23961e-71	12.4054
CRNDE	3.70193	13.0134	13.0134	6.7086e-117	2.48897e-115	40.127
SLC7A5	3.69554	12.9559	12.9559	3.20999e-239	2.13775e-236	2147.67
BMP3	-3.69222	-12.9261	0.0773626	1.08647e-68	1.438e-67	655.01
HOTAIR	3.68962	12.9029	12.9029	2.64952e-06	6.23533e-06	16.5705
PKIB	-3.68207	-12.8355	0.0779089	2.68828e-172	3.7169e-170	2716.77
RP11-1151B14.4	-3.6753	-12.7755	0.0782751	1.8578e-137	1.09814e-135	17.409
TESC	3.67499	12.7726	12.7726	1.22993e-158	1.24735e-156	444.982
UCN3	-3.67283	-12.7535	0.0784096	4.8969e-134	2.64419e-132	120.182
ALPI	-3.67065	-12.7343	0.0785281	2.98797e-107	8.79832e-106	602.912
MUCL1	3.66596	12.693	12.693	8.53615e-18	3.22724e-17	3.09086
CA4	-3.66443	-12.6795	0.0788674	3.98623e-59	4.30841e-58	8562.33
DMRTA2	3.66342	12.6707	12.6707	3.4616e-27	1.71441e-26	17.0006
HOMER1	3.6618	12.6564	12.6564	7.02969e-273	9.68595e-270	187.508
NPY	-3.66121	-12.6512	0.0790436	5.20167e-86	9.96397e-85	17.0929
FOSL1	3.66102	12.6496	12.6496	2.99215e-91	6.36637e-90	196.184
RP11-635N19.3	3.66017	12.6422	12.6422	7.95554e-41	5.53233e-40	2.88643
PTGS2	3.65209	12.5715	12.5715	3.91253e-145	2.83219e-143	457.093
SLCO1B1	3.65141	12.5657	12.5657	1.08075e-08	2.87494e-08	3.91559
SERPINE1	3.65086	12.5608	12.5608	3.11428e-155	2.93491e-153	561.46
RP11-616M22.7	3.64823	12.538	12.538	5.37633e-29	2.79832e-28	2.82603
LINC01593	3.64549	12.5142	12.5142	3.88515e-30	2.08604e-29	4.00535
RP5-1158E12.3	3.64215	12.4852	12.4852	1.54492e-62	1.80029e-61	4.66132
ZC3HAV1L	3.64034	12.4695	12.4695	3.28896e-250	2.57687e-247	144.723
ANGPTL7	-3.6403	-12.4692	0.0801974	7.65002e-60	8.40241e-59	7.83301
LINC01169	3.63745	12.4446	12.4446	1.23967e-08	3.2872e-08	3.49109
ISM2	3.63707	12.4414	12.4414	6.72893e-35	4.0937e-34	23.522
LARGE2	3.63532	12.4262	12.4262	1.56369e-127	7.30783e-126	347.863
SCNN1B	-3.63477	-12.4215	0.0805053	4.51202e-72	6.42521e-71	3291.71
UGT2B17	-3.6312	-12.3908	0.0807049	3.05332e-25	1.43131e-24	2871.91
RP11-114H23.1	3.62817	12.3649	12.3649	6.55275e-37	4.174e-36	4.06313
CHAD	-3.62739	-12.3581	0.0809185	3.29512e-83	5.94968e-82	259.4
GRIK1	-3.62207	-12.3127	0.0812171	3.21651e-63	3.81834e-62	8.57162
TNNI3	3.62145	12.3074	12.3074	1.80338e-56	1.82429e-55	8.25327
FAM163B	-3.61784	-12.2766	0.0814558	3.9612e-79	6.55139e-78	47.2732
PDE6A	-3.61738	-12.2727	0.0814816	9.51839e-87	1.84719e-85	379.075
LINC01511	3.6111	12.2194	12.2194	1.14765e-19	4.59958e-19	2.80403
CYP3A4	-3.60869	-12.199	0.0819739	1.93877e-81	3.37117e-80	133.046
RP11-135D11.2	-3.60604	-12.1766	0.0821245	2.01809e-16	7.27e-16	1.6822
KIF26B	3.59829	12.1113	12.1113	6.41619e-142	4.2801e-140	109.059
CTA-150C2.13	-3.59743	-12.1041	0.0826164	7.78376e-82	1.36594e-80	10.4992
FUT1	3.58797	12.025	12.025	9.07939e-212	3.18241e-209	89.6253
RP11-434H14.1	-3.58727	-12.0192	0.0831999	3.96922e-58	4.19582e-57	4.14105
STC1	3.58652	12.0129	12.0129	1.99189e-204	5.68513e-202	238.28
RIPPLY3	3.58407	11.9926	11.9926	1.78044e-68	2.34641e-67	16.738
MYADML2	3.58386	11.9909	11.9909	8.10474e-46	6.39765e-45	16.1057
RP11-1090M7.1	-3.57617	-11.9271	0.083843	4.83134e-81	8.32114e-80	22.5729
RP1-35C21.1	-3.57398	-11.909	0.08397	3.78373e-79	6.26305e-78	15.598
RP11-956J14.1	3.56979	11.8744	11.8744	2.44831e-20	9.99178e-20	3.7652
ANKRD18B	3.56924	11.8699	11.8699	6.30057e-25	2.93185e-24	9.2364
MAS1L	-3.56268	-11.8161	0.0846302	7.94019e-45	6.1309e-44	2.42989
MIR1206	3.56191	11.8098	11.8098	2.64342e-59	2.86793e-58	4.32575
PRDM13	3.56003	11.7944	11.7944	8.64542e-37	5.49386e-36	5.9527
DPP10-AS1	-3.55921	-11.7877	0.0848339	6.90774e-57	7.07017e-56	144.513
AFAP1-AS1	3.55629	11.7638	11.7638	2.92633e-46	2.34518e-45	178.053
CHAT	-3.55481	-11.7518	0.0850931	8.71033e-68	1.13076e-66	7.66949
AC113617.1	3.55351	11.7412	11.7412	1.56989e-11	4.7183e-11	2.06842
SSTR2	-3.5496	-11.7094	0.0854012	7.98326e-155	7.40127e-153	109.62
PLAC4	3.54853	11.7008	11.7008	2.25071e-58	2.39122e-57	31.1083
AC005256.1	3.54661	11.6852	11.6852	1.02633e-12	3.23144e-12	2.18229
AC007182.6	-3.53994	-11.6313	0.085975	3.53056e-111	1.13222e-109	101.469
FAM180B	-3.53436	-11.5864	0.0863082	1.86309e-75	2.85559e-74	4.45854
RP4-594A5.1	3.53335	11.5783	11.5783	1.54663e-09	4.27744e-09	2.22057
CD160	-3.52813	-11.5365	0.0866816	3.43488e-140	2.19953e-138	71.4489
SCNN1G	-3.52629	-11.5218	0.086792	2.55198e-52	2.35176e-51	899.244
DLX3	3.52579	11.5178	11.5178	2.38477e-32	1.35741e-31	16.4207
ANPEP	-3.52116	-11.4809	0.0871013	3.45001e-112	1.13742e-110	11903
RP11-763F8.1	3.51486	11.4308	11.4308	2.44953e-07	6.08318e-07	5.99779
RP11-452D12.1	-3.51222	-11.4099	0.087643	8.06528e-98	1.98934e-96	28.575
KHDRBS2	-3.51169	-11.4058	0.0876748	2.95374e-60	3.2794e-59	8.36459
ATP1A2	-3.51091	-11.3996	0.0877223	1.73636e-103	4.76195e-102	61.3751
LRP8	3.50971	11.3901	11.3901	2.23894e-233	1.24255e-230	620.711
GRHL3	3.50432	11.3477	11.3477	9.88666e-136	5.6195e-134	90.6119
RP11-413N19.2	3.49971	11.3115	11.3115	1.318e-43	9.90307e-43	6.13858
COL12A1	3.49737	11.2931	11.2931	3.74648e-240	2.58107e-237	2769.21
STMN4	-3.496	-11.2824	0.0886338	1.01953e-61	1.16863e-60	6.17567
RP11-181E10.3	3.49404	11.2671	11.2671	9.60921e-64	1.15513e-62	7.04931
SLC22A3	3.49226	11.2532	11.2532	3.19724e-119	1.24761e-117	358.365
RP11-436K8.1	3.49164	11.2483	11.2483	1.12664e-74	1.6956e-73	21.5334
CNTD2	3.49158	11.2479	11.2479	2.87407e-97	7.03259e-96	34.552
LYPD8	-3.48938	-11.2307	0.0890417	9.56104e-76	1.47677e-74	7178.66
SERPINB2	3.48807	11.2205	11.2205	4.77823e-35	2.91405e-34	8.77137
RP11-392O1.4	3.48646	11.208	11.208	4.68239e-47	3.82459e-46	3.88839
RP11-493L12.6	3.48294	11.1807	11.1807	1.79924e-43	1.34734e-42	3.03863
CALCA	3.47955	11.1545	11.1545	2.535e-22	1.10234e-21	5.74063
PMP2	-3.47725	-11.1367	0.0897931	1.91412e-57	1.9923e-56	7.33202
SLC6A14	3.47382	11.1102	11.1102	3.99496e-69	5.33168e-68	849.433
AL162759.1	3.47304	11.1042	11.1042	5.68647e-09	1.53372e-08	1.52069
GCNT2	-3.47278	-11.1022	0.0900719	4.4406e-142	2.98717e-140	369.682
CTD-2527I21.15	3.47263	11.1011	11.1011	9.04616e-16	3.18922e-15	2.39871
RP11-752L20.3	3.47242	11.0995	11.0995	3.46458e-71	4.84386e-70	25.7571
GATA4	3.47032	11.0833	11.0833	4.38569e-06	1.01968e-05	16.7835
HOGA1	3.46992	11.0803	11.0803	5.55948e-42	3.99471e-41	7.17482
FGL1	3.46705	11.0582	11.0582	1.28059e-16	4.6459e-16	29.8446
HCAR3	3.46381	11.0335	11.0335	3.84014e-60	4.25053e-59	67.6934
SLC25A34	-3.46213	-11.0206	0.0907393	2.85715e-235	1.67891e-232	343.589
SIX4	3.45912	10.9976	10.9976	1.55348e-87	3.06689e-86	29.5108
RPL29P30	-3.45871	-10.9945	0.0909548	2.47658e-69	3.32525e-68	5.36765
SLC13A3	3.45575	10.9719	10.9719	3.36554e-67	4.29924e-66	72.1308
CFD	-3.45448	-10.9623	0.0912218	7.16942e-245	5.11564e-242	1414.38
IL11	3.45379	10.957	10.957	2.45921e-98	6.13774e-97	72.3288
F2RL2	3.45294	10.9506	10.9506	2.53329e-181	4.16564e-179	132.687
ANGPTL1	-3.4505	-10.9321	0.0914737	6.99471e-99	1.76115e-97	71.2823
RP11-404P21.3	-3.43874	-10.8434	0.0922223	5.68771e-43	4.19239e-42	2.52406
RP11-815M8.1	3.43774	10.8358	10.8358	3.96364e-09	1.07646e-08	2.28864
PTGDR	-3.43686	-10.8293	0.0923423	5.05274e-133	2.66004e-131	215.03
PCOLCE2	-3.43637	-10.8256	0.092374	7.0671e-67	8.95047e-66	56.5721
RP11-434E6.4	3.43117	10.7866	10.7866	7.55439e-14	2.48198e-13	3.1309
RP11-479A21.1	-3.42807	-10.7635	0.0929067	6.88497e-88	1.3687e-86	11.8863
MYBPHL	3.42364	10.7305	10.7305	2.00385e-10	5.74184e-10	3.59961
NOX4	3.42327	10.7277	10.7277	3.08376e-90	6.44461e-89	12.9996
BEST2	-3.42324	-10.7275	0.0932182	1.16521e-56	1.18382e-55	753.966
TPSP2	3.42126	10.7128	10.7128	3.90211e-22	1.68508e-21	3.23535
SBSPON	3.41998	10.7033	10.7033	9.57705e-54	9.14845e-53	172.627
HOXC11	3.41841	10.6916	10.6916	2.17641e-05	4.85783e-05	17.2512
B3GALT5-AS1	-3.41786	-10.6875	0.0935669	1.21805e-58	1.30136e-57	665.769
GRP	3.41657	10.678	10.678	7.90647e-15	2.69286e-14	3.53436
FSBP	3.41451	10.6627	10.6627	4.97867e-81	8.57121e-80	10.0393
RP4-536B24.2	3.41291	10.651	10.651	1.27065e-13	4.14032e-13	8.99653
LDHD	-3.41188	-10.6434	0.0939554	5.58491e-202	1.47789e-199	1609.32
PRPH	-3.40972	-10.6274	0.0940964	1.28349e-90	2.70352e-89	74.6035
RP11-35P15.1	-3.405	-10.5927	0.0944047	1.03258e-91	2.22906e-90	27.1173
RP11-567C2.1	-3.40453	-10.5892	0.0944354	1.54175e-92	3.38862e-91	19.9214
MAMDC2	-3.40171	-10.5686	0.09462	9.19534e-112	2.99941e-110	133.405
AJUBA	3.40018	10.5574	10.5574	7.12851e-259	6.83218e-256	224.773
TMEM82	-3.39999	-10.556	0.094733	9.82021e-146	7.19993e-144	269.063
RP11-1193F23.1	3.39878	10.5471	10.5471	1.94066e-24	8.91117e-24	8.55817
NEUROD1	-3.39833	-10.5439	0.0948418	9.31289e-64	1.12018e-62	52.5976
FAP	3.39826	10.5433	10.5433	4.90436e-151	4.0912e-149	125.554
CXCL3	3.39786	10.5405	10.5405	5.54624e-127	2.57994e-125	1195.9
AC012363.4	3.39708	10.5347	10.5347	2.74909e-69	3.68866e-68	15.7066
UCN2	3.39413	10.5132	10.5132	1.03194e-71	1.46066e-70	7.56472
C17orf96	3.39144	10.4936	10.4936	1.25274e-182	2.07705e-180	135.16
IL17A	3.3911	10.4912	10.4912	7.79778e-41	5.42451e-40	8.30445
OACYLP	3.38888	10.475	10.475	5.20538e-82	9.16284e-81	9.08997
ATP11A	3.38609	10.4548	10.4548	0	0	1896.07
MT1E	-3.38231	-10.4274	0.0959011	1.95493e-118	7.44663e-117	3545.4
CTC-508F8.1	3.38155	10.4219	10.4219	3.11279e-25	1.45884e-24	4.01078
UGT1A8	-3.37683	-10.3879	0.096266	1.35235e-101	3.57625e-100	160.886
SFRP2	-3.37617	-10.3831	0.0963101	1.29386e-59	1.41489e-58	451.316
ADH1B	-3.37219	-10.3546	0.0965759	5.29001e-101	1.38156e-99	660.37
ADH1C	-3.37067	-10.3436	0.096678	6.21659e-84	1.13685e-82	10489.6
AP000697.6	3.36774	10.3226	10.3226	9.83607e-11	2.85632e-10	1.68992
AVPR1B	-3.36678	-10.3158	0.0969386	2.13843e-50	1.89211e-49	4.10384
KCNIP4	-3.36373	-10.294	0.0971443	2.89743e-77	4.61993e-76	33.4682
FABP1	-3.36364	-10.2933	0.0971504	1.76257e-59	1.91957e-58	104025
CTSG	-3.36168	-10.2794	0.0972821	4.34501e-109	1.32736e-107	111.008
CXCL1	3.36152	10.2782	10.2782	1.1573e-128	5.55143e-127	2665.98
CKB	-3.35957	-10.2644	0.0974245	7.35358e-107	2.15106e-105	50838.3
RNU1-72P	3.35871	10.2582	10.2582	2.3042e-31	1.27575e-30	1.67724
RASL10B	3.35783	10.2519	10.2519	2.20905e-57	2.29449e-56	33.4813
RP11-497G19.1	3.3558	10.2376	10.2376	1.54964e-32	8.85974e-32	10.1468
ADCY5	-3.35381	-10.2234	0.0978145	1.95265e-163	2.19786e-161	376.442
RP11-598F7.6	3.35286	10.2167	10.2167	2.17308e-46	1.74747e-45	2.30323
BCHE	-3.35181	-10.2093	0.0979503	3.44374e-98	8.5469e-97	33.1727
TAT	-3.35172	-10.2086	0.0979563	2.06123e-117	7.71907e-116	28.9605
LGALS2	-3.34848	-10.1857	0.0981764	7.41707e-167	9.09115e-165	904.44
CILP	-3.34736	-10.1778	0.098253	6.65196e-142	4.42261e-140	133.889
IL1A	3.34369	10.152	10.152	2.80803e-82	4.97576e-81	63.3802
SH3TC2	3.34289	10.1464	10.1464	5.57284e-158	5.5601e-156	154.464
CTC-455F18.1	3.33874	10.1172	10.1172	1.79696e-18	6.93279e-18	7.81008
BAAT	3.3375	10.1085	10.1085	1.04466e-45	8.23815e-45	9.79484
RP11-167H9.4	3.33687	10.1041	10.1041	6.2975e-07	1.52942e-06	2.37371
AC068580.7	3.33633	10.1004	10.1004	1.03458e-06	2.48601e-06	2.4892
COL4A1	3.33587	10.0971	10.0971	3.16674e-278	5.27235e-275	4014.78
SLC26A2	-3.33461	-10.0883	0.099125	1.21456e-59	1.32963e-58	41750.6
LTK	-3.32828	-10.0441	0.0995607	7.55563e-133	3.96205e-131	606.64
RFX8	3.32662	10.0326	10.0326	3.96539e-48	3.32527e-47	6.74439
RP11-170M17.1	3.32481	10.02	10.02	5.177e-22	2.2272e-21	2.02152
MT1DP	-3.32118	-9.99485	0.100052	2.01467e-78	3.28178e-77	13.0639
HNRNPA1P33	-3.31773	-9.97093	0.100292	6.18552e-85	1.15821e-83	13.2906
KLC3	3.31759	9.96997	9.96997	2.88007e-41	2.02644e-40	17.4989
PCAT2	3.31415	9.9462	9.9462	1.736e-25	8.19456e-25	2.0817
SH2D6	-3.31176	-9.92975	0.100707	4.5086e-103	1.22973e-101	120.149
TAB3-AS1	3.31106	9.92495	9.92495	2.60363e-18	9.99384e-18	3.73948
LINC00955	-3.30941	-9.91358	0.100872	7.25961e-58	7.63769e-57	48.2784
ST8SIA6-AS1	3.30709	9.89767	9.89767	2.54013e-05	5.64727e-05	15.6676
SNORD12B	3.30462	9.88072	9.88072	1.26743e-75	1.95385e-74	11.1026
VSIG2	-3.30148	-9.85925	0.101428	3.07455e-97	7.50934e-96	4774.71
IRX3	3.29982	9.84792	9.84792	2.50875e-43	1.86919e-42	14.3373
AMELX	3.29856	9.83931	9.83931	3.81186e-23	1.69445e-22	2.24981
CELA3B	-3.29782	-9.83429	0.101685	1.14507e-44	8.81596e-44	7.4472
GNG13	-3.29698	-9.82858	0.101744	1.31978e-48	1.11965e-47	7.19246
DEFA6	3.29556	9.81886	9.81886	5.42226e-30	2.89927e-29	1248.86
PNPLA3	3.29493	9.81458	9.81458	2.71267e-54	2.62262e-53	27.7626
MIR215	-3.29439	-9.81095	0.101927	1.00375e-31	5.61029e-31	2.52955
C11orf86	-3.29376	-9.80668	0.101971	2.11552e-89	4.3372e-88	419.923
LMX1A	-3.28931	-9.77642	0.102287	5.63873e-65	6.92416e-64	25.6578
TRIB3	3.28676	9.75918	9.75918	3.78047e-207	1.162e-204	575.057
ANKRD1	3.28485	9.74624	9.74624	1.99364e-13	6.4441e-13	3.67997
WDR72	3.28359	9.73774	9.73774	4.44746e-53	4.1687e-52	212.759
SPTBN2	3.2829	9.7331	9.7331	1.10548e-299	2.94485e-296	697.062
KIAA1549	3.27709	9.69402	9.69402	0	0	522.035
ELANE	-3.27595	-9.68634	0.103238	5.5283e-77	8.73123e-76	9.06312
GDPD2	-3.27225	-9.6615	0.103504	1.88785e-135	1.06848e-133	501.012
ASPA	-3.27194	-9.65941	0.103526	5.15878e-141	3.36271e-139	69.1044
SLC6A6	3.27142	9.65594	9.65594	1.63308e-276	2.50979e-273	1955.91
EDN2	-3.26773	-9.63126	0.103829	1.21232e-78	1.98208e-77	122.601
TREM1	3.26668	9.6243	9.6243	9.08892e-85	1.6947e-83	65.9969
CDH22	-3.26618	-9.62097	0.10394	1.89578e-72	2.72194e-71	12.0012
PHGR1	-3.2646	-9.61045	0.104053	8.30251e-207	2.49437e-204	11145
DUSP21	-3.26411	-9.60717	0.104089	6.91034e-16	2.44573e-15	1.69233
AC009410.1	3.26372	9.60457	9.60457	1.0301e-20	4.26139e-20	4.1492
GLYATL3	-3.26228	-9.595	0.104221	1.88787e-34	1.13352e-33	3.06643
MIR7-3HG	-3.26162	-9.59057	0.104269	3.45589e-50	3.03963e-49	4.02549
HRCT1	-3.26064	-9.58408	0.10434	2.55803e-188	4.91413e-186	992.308
AC008440.10	3.25516	9.54776	9.54776	1.3614e-11	4.10246e-11	1.82562
PADI2	-3.2547	-9.54469	0.10477	8.49315e-130	4.13865e-128	8211.43
AQP9	3.25097	9.52005	9.52005	1.44202e-77	2.3085e-76	100.688
RP11-1143G9.5	3.24602	9.48745	9.48745	1.40152e-79	2.34317e-78	158.366
CST2	3.24303	9.46779	9.46779	1.71472e-34	1.03126e-33	4.54876
PGM5-AS1	-3.24205	-9.46134	0.105693	7.14175e-60	7.84846e-59	8.42676
LBP	3.23412	9.40948	9.40948	6.91598e-43	5.08836e-42	6.05545
KRT7	3.2322	9.39699	9.39699	6.59753e-82	1.1593e-80	241.324
CTC-558O2.1	-3.23007	-9.38313	0.106574	8.40567e-152	7.11597e-150	62.6366
RP11-400N13.3	3.22726	9.36485	9.36485	7.33417e-09	1.9671e-08	1.81217
DUOXA2	3.22684	9.36214	9.36214	1.30122e-54	1.26629e-53	1522.39
GPM6A	-3.22646	-9.35968	0.106841	4.99276e-60	5.50347e-59	24.9172
FMN2	-3.22576	-9.35513	0.106893	3.71846e-46	2.96927e-45	65.1745
CPS1	3.22256	9.33439	9.33439	6.44422e-52	5.89916e-51	789.451
ANOS1	3.22096	9.32407	9.32407	8.88849e-110	2.76179e-108	58.3681
RP11-245G13.2	-3.21605	-9.2924	0.107615	1.00996e-47	8.37955e-47	4.85393
PRKG2	-3.21539	-9.28817	0.107664	4.17235e-112	1.37104e-110	207.56
RP11-803D5.4	3.20795	9.24037	9.24037	1.27609e-39	8.62337e-39	2.19061
AC021218.2	3.2076	9.2381	9.2381	1.31762e-56	1.33695e-55	454.826
TRPM6	-3.20734	-9.23643	0.108267	9.53422e-74	1.40475e-72	3646.78
GIF	3.20719	9.2355	9.2355	1.59525e-48	1.35135e-47	21.0487
FAM3B	3.20607	9.22833	9.22833	4.36181e-29	2.2765e-28	263.09
C2orf88	-3.20425	-9.2167	0.108499	2.20307e-136	1.27212e-134	2953.7
TH	3.20417	9.21617	9.21617	8.36419e-59	8.97948e-58	13.0291
TLX1	3.20249	9.20545	9.20545	6.50684e-72	9.24609e-71	76.5818
LYVE1	-3.2004	-9.19212	0.108789	8.38061e-209	2.72254e-206	281.625
NCAPGP1	3.19522	9.15921	9.15921	2.35031e-54	2.27504e-53	3.69318
BBOX1-AS1	3.19408	9.15196	9.15196	1.28901e-45	1.0139e-44	26.3185
RP11-202A13.1	-3.19106	-9.13284	0.109495	2.16136e-79	3.59699e-78	12.2405
SP5	3.19066	9.13031	9.13031	1.14244e-73	1.68015e-72	175.153
SOX10	-3.18781	-9.11224	0.109743	1.52446e-57	1.58962e-56	19.7017
TBX15	3.18778	9.11209	9.11209	1.43521e-55	1.42515e-54	12.9187
RP5-875O13.7	3.18662	9.10476	9.10476	9.46175e-14	3.09667e-13	2.22606
MMP28	-3.18651	-9.10407	0.109841	5.74553e-112	1.8818e-110	1894.92
RP11-252E2.1	-3.18636	-9.10311	0.109853	9.01009e-179	1.40635e-176	75.4322
OBP2B	3.18481	9.09334	9.09334	2.76153e-17	1.02609e-16	2.55059
CADPS	3.18418	9.08936	9.08936	5.58104e-115	1.97177e-113	464.294
SERPIND1	3.18252	9.07891	9.07891	2.51909e-36	1.58192e-35	15.8326
CXCL6	3.1814	9.07188	9.07188	7.13256e-80	1.19951e-78	92.1947
TINCR	-3.18096	-9.06912	0.110264	2.21e-135	1.24552e-133	145.336
VSTM2A	-3.17966	-9.06091	0.110364	7.45201e-130	3.63574e-128	43.469
RP11-492E3.2	3.17832	9.05254	9.05254	9.88103e-78	1.58628e-76	30.2715
RP11-326C3.13	3.17824	9.05203	9.05203	5.81554e-22	2.49734e-21	2.50464
SLC44A5	3.17114	9.00761	9.00761	7.20747e-24	3.26082e-23	58.219
CTC-518B2.12	3.16808	8.98849	8.98849	6.56911e-07	1.59374e-06	5.25054
SLC51A	-3.1675	-8.98489	0.111298	1.76295e-60	1.96771e-59	401.37
CTD-2306A12.1	-3.16666	-8.97968	0.111362	6.76561e-164	7.702e-162	23.584
RP11-524D16__A.3	3.1666	8.97928	8.97928	1.11641e-99	2.84681e-98	52.7321
ASCL5	3.16275	8.95536	8.95536	3.12849e-40	2.14459e-39	5.32038
RP4-659I19.1	-3.16161	-8.94827	0.111753	1.28895e-56	1.30854e-55	7.28426
SPP1	3.15896	8.93189	8.93189	1.1901e-99	3.03085e-98	490.087
ONECUT2	3.15886	8.93121	8.93121	4.26074e-89	8.68627e-88	148.018
PHOX2B	-3.15489	-8.90672	0.112275	5.84209e-43	4.30221e-42	6.75165
PSAT1	3.15253	8.89213	8.89213	1.57892e-162	1.74283e-160	597.142
RP11-25H12.1	3.15228	8.89057	8.89057	1.49662e-08	3.95282e-08	1.96068
ABCA9-AS1	3.15021	8.87786	8.87786	1.41263e-19	5.64346e-19	5.04494
PAX9	3.15007	8.87696	8.87696	2.12849e-56	2.14882e-55	41.5159
INSL4	3.14929	8.87219	8.87219	3.35435e-05	7.40186e-05	3.2947
RP11-108K3.1	3.14884	8.86943	8.86943	3.36952e-48	2.83213e-47	4.02233
RP11-186F10.2	3.14857	8.86776	8.86776	3.27131e-31	1.80421e-30	7.87795
GPT	-3.14823	-8.86567	0.112795	6.15137e-138	3.6851e-136	1775.23
LINC00346	3.14396	8.83946	8.83946	1.53433e-155	1.45282e-153	69.7069
TPRXL	3.14235	8.82961	8.82961	3.87172e-52	3.5581e-51	22.7088
CPA2	-3.1422	-8.82871	0.113267	1.74814e-53	1.65919e-52	18.8549
TM6SF2	-3.13923	-8.81053	0.113501	6.53811e-111	2.08167e-109	64.418
SLC5A11	-3.13385	-8.77772	0.113925	2.7861e-55	2.74543e-54	19.0716
CAMKV	3.13384	8.77769	8.77769	5.02689e-31	2.75912e-30	12.8783
SLC7A11	3.13147	8.7633	8.7633	1.49828e-131	7.64603e-130	559.59
LINC00941	3.13042	8.75689	8.75689	1.63886e-31	9.1066e-31	7.19033
ORM1	3.12873	8.74663	8.74663	3.21223e-29	1.68289e-28	5.13237
SLC26A3	-3.12651	-8.73319	0.114506	1.33972e-50	1.19199e-49	56384
GABRP	3.12553	8.72728	8.72728	1.32e-50	1.17498e-49	140.686
RP11-114H23.2	3.12393	8.7176	8.7176	3.55476e-14	1.18259e-13	1.73764
KRT14	-3.1237	-8.71623	0.114728	1.44988e-44	1.11263e-43	7.13063
RP13-497K6.1	-3.12253	-8.70915	0.114822	2.16737e-55	2.141e-54	73.0691
RP11-305L7.6	-3.12201	-8.70601	0.114863	1.67518e-57	1.74451e-56	7.19851
KCTD4	-3.12118	-8.70099	0.114929	7.40766e-50	6.45855e-49	8.72101
BEX1	-3.11803	-8.68202	0.115181	1.40189e-67	1.80991e-66	13.0036
BRSK2	3.11752	8.67892	8.67892	3.21974e-57	3.32956e-56	71.7262
RP11-114G11.5	3.11616	8.67078	8.67078	1.58614e-05	3.56684e-05	7.49325
ROBO2	3.11439	8.66016	8.66016	2.05928e-153	1.83262e-151	98.6437
RP11-132A1.4	3.11265	8.64971	8.64971	2.95606e-79	4.90525e-78	83.9937
CA3-AS1	-3.11138	-8.64211	0.115712	8.01058e-125	3.55652e-123	46.1472
RP11-321G12.1	-3.11094	-8.63944	0.115748	4.27498e-97	1.04031e-95	170.468
NANOS3	3.10986	8.63299	8.63299	5.01458e-49	4.29616e-48	16.5158
BRINP3	-3.10969	-8.63197	0.115848	4.06668e-40	2.78247e-39	150.985
RP11-598F7.5	3.10739	8.61823	8.61823	2.54116e-53	2.3965e-52	3.83269
LINC01270	3.10327	8.59365	8.59365	9.35495e-109	2.83615e-107	24.6595
PCDHB19P	3.09747	8.55914	8.55914	2.74086e-72	3.9156e-71	5.58664
LIPC	-3.09623	-8.55184	0.116934	2.47128e-83	4.47023e-82	56.8366
PRR36	3.09589	8.54981	8.54981	3.38623e-76	5.26692e-75	84.3298
MMP11	3.09083	8.51986	8.51986	5.62911e-142	3.76764e-140	545.088
CTHRC1	3.09052	8.51803	8.51803	5.19265e-157	5.09799e-155	107.429
PRSS33	3.08956	8.51238	8.51238	3.84509e-48	3.2271e-47	79.131
PHLDA1	3.08803	8.50337	8.50337	1.59416e-183	2.71061e-181	1534.68
COL8A1	3.08662	8.49506	8.49506	1.50654e-121	6.19324e-120	320.657
PRAME	3.08607	8.49182	8.49182	9.1253e-29	4.71889e-28	41.1479
RP11-386E5.1	-3.08207	-8.4683	0.118087	2.99355e-40	2.05315e-39	12.2492
RP11-431J24.2	3.08154	8.46517	8.46517	2.65216e-31	1.46597e-30	113.076
SLCO4A1	3.08051	8.45915	8.45915	7.18133e-259	6.83218e-256	1257.09
TSPAN7	-3.07949	-8.45318	0.118299	9.70603e-171	1.29062e-168	1106.9
ACTBP1	3.07842	8.44687	8.44687	2.06319e-13	6.66353e-13	2.04339
SIX2	3.07471	8.42518	8.42518	1.00152e-29	5.3167e-29	8.07607
AL133493.2	3.07424	8.42244	8.42244	1.44079e-48	1.22154e-47	27.1532
ABCC8	-3.07238	-8.41157	0.118884	4.36283e-119	1.69253e-117	26.6219
PPY	-3.06877	-8.3906	0.119181	3.14205e-43	2.33538e-42	9.7565
HCAR2	3.06856	8.38936	8.38936	1.46015e-59	1.59368e-58	70.1236
PDE9A	-3.06757	-8.38362	0.11928	2.74716e-138	1.66068e-136	4576.77
HSD17B2	-3.06418	-8.36394	0.119561	3.40383e-131	1.72383e-129	2601.59
ADAM12	3.06287	8.35632	8.35632	1.37378e-130	6.82754e-129	121.95
OPRD1	3.06147	8.3482	8.3482	1.91908e-42	1.39702e-41	23.4786
WSCD1	-3.05959	-8.33736	0.119942	1.49992e-123	6.48635e-122	1046.64
NR1H4	-3.05919	-8.33504	0.119975	2.8521e-43	2.12185e-42	186.08
TPH1	-3.05898	-8.33383	0.119993	1.86786e-121	7.66283e-120	496.897
LINC00092	-3.05732	-8.32424	0.120131	8.48608e-94	1.92226e-92	11.0789
CCR8	3.05706	8.32272	8.32272	3.08215e-53	2.90189e-52	7.76429
AC018641.7	3.05664	8.32033	8.32033	4.02198e-21	1.68689e-20	2.56708
AC012507.3	-3.05655	-8.3198	0.120195	1.31215e-91	2.82535e-90	12.5045
CLCNKB	-3.05639	-8.31889	0.120208	1.43669e-42	1.04853e-41	15.5709
RP4-651E10.4	-3.05533	-8.31277	0.120297	7.15421e-66	8.92779e-65	147.522
SLAMF6P1	-3.05287	-8.2986	0.120502	3.83658e-115	1.36511e-113	40.3673
POU6F2	3.05165	8.2916	8.2916	3.5816e-19	1.41557e-18	45.0877
RP11-740N7.3	-3.04877	-8.27506	0.120845	4.87553e-39	3.25019e-38	47.711
URAD	-3.04792	-8.27019	0.120916	2.7402e-34	1.63838e-33	717.496
FREM2	3.04785	8.26979	8.26979	3.82149e-46	3.0491e-45	109.507
HECW2	3.0442	8.24891	8.24891	6.22614e-246	4.60711e-243	138.425
MIR3185	-3.04416	-8.24865	0.121232	7.56458e-64	9.11812e-63	10.7543
GFI1B	-3.04027	-8.22644	0.121559	1.33666e-119	5.26208e-118	47.6368
AKR1B10	-3.03818	-8.21457	0.121735	6.72984e-85	1.25836e-83	2942.46
PTP4A3	3.03543	8.19889	8.19889	6.47501e-121	2.61606e-119	806.481
CXCL2	3.03508	8.19689	8.19689	4.62213e-98	1.14644e-96	994.298
ATP5G1P6	3.03445	8.19336	8.19336	3.81e-34	2.26818e-33	2.49424
RP11-875O11.3	3.03298	8.18497	8.18497	8.96888e-55	8.75161e-54	6.55297
AF127577.8	3.03297	8.18491	8.18491	1.66283e-10	4.78112e-10	4.07353
PLCB1	3.03283	8.18415	8.18415	2.72927e-160	2.84001e-158	386.871
LGR5	3.03093	8.17337	8.17337	5.78375e-79	9.52234e-78	878.183
LILRP2	-3.03091	-8.17327	0.12235	2.49991e-62	2.89541e-61	11.9975
NAALADL1	-3.02968	-8.1663	0.122454	6.21419e-123	2.63595e-121	379.948
LINC01614	3.0293	8.16413	8.16413	7.91377e-11	2.30665e-10	1.66799
FJX1	3.02873	8.16093	8.16093	3.97221e-102	1.06239e-100	40.5516
EREG	3.02855	8.15988	8.15988	3.11158e-55	3.06011e-54	1152.7
RP11-10A14.5	3.02775	8.15534	8.15534	5.27628e-21	2.20372e-20	2.41325
PCMTD1P3	3.02707	8.15154	8.15154	5.92073e-16	2.10144e-15	1.6261
NODAL	3.02339	8.13077	8.13077	6.15715e-21	2.56519e-20	3.84728
SCG3	-3.02317	-8.12953	0.123008	1.74981e-74	2.62459e-73	40.2172
CTB-133P21.1	3.0228	8.12741	8.12741	2.58137e-20	1.05241e-19	2.31371
VWA5B2	-3.02244	-8.12543	0.12307	1.06455e-85	2.02559e-84	60.216
AGTR1	-3.01948	-8.10874	0.123324	4.20012e-57	4.32325e-56	19.9373
KIR2DL4	-3.01738	-8.09695	0.123503	6.55109e-81	1.12443e-79	44.0291
SLC17A4	-3.017	-8.0948	0.123536	5.65735e-109	1.7243e-107	2358.36
PAX4	-3.01422	-8.07924	0.123774	1.9505e-43	1.4587e-42	11.9569
SERPINA9	-3.01083	-8.0603	0.124065	7.80927e-20	3.14464e-19	15.5775
CGREF1	3.00902	8.05015	8.05015	2.2045e-104	6.18591e-103	314.836
CLCA4	-3.0088	-8.04897	0.12424	6.72917e-39	4.4732e-38	18443.1
RP11-429J17.5	3.0088	8.04895	8.04895	5.1084e-72	7.2667e-71	24.0844
RP11-654D12.2	-3.00654	-8.03634	0.124435	5.63575e-39	3.75072e-38	9.55478
CTC-297N7.9	-3.00461	-8.02559	0.124601	3.65757e-07	9.00155e-07	3.60922
AMER3	-3.00171	-8.0095	0.124852	7.34911e-53	6.84991e-52	12.9314
OLR1	2.99778	7.9877	7.9877	3.17139e-82	5.61465e-81	41.6668
EVA1A	2.99648	7.98048	7.98048	1.42101e-92	3.12842e-91	54.8835
BMP7	2.99645	7.98035	7.98035	4.52619e-84	8.30002e-83	409.724
WI2-2373I1.2	-2.99492	-7.97185	0.125441	1.9219e-23	8.60546e-23	2.01668
MEX3A	2.99418	7.96781	7.96781	2.01911e-131	1.02777e-129	288.07
LRRN4	2.98753	7.93115	7.93115	3.93395e-35	2.40761e-34	4.73637
DMRTA1	-2.98682	-7.92725	0.126147	6.47644e-66	8.09717e-65	38.2621
RP11-470C13.4	-2.98428	-7.9133	0.12637	1.89047e-35	1.1634e-34	4.01665
RP11-1069G10.2	2.98298	7.90619	7.90619	6.13396e-17	2.25132e-16	2.13914
PRIMA1	-2.98119	-7.89636	0.126641	3.67422e-100	9.45968e-99	67.9991
HCAR1	2.9807	7.89371	7.89371	4.33358e-35	2.64732e-34	29.745
MT2P1	-2.98056	-7.89291	0.126696	2.01425e-43	1.50581e-42	2.44357
SLC4A4	-2.97955	-7.8874	0.126785	1.08454e-57	1.13445e-56	5586.01
AC013461.1	2.97831	7.88063	7.88063	4.36936e-297	9.69948e-294	1847.71
TMEM220	-2.97821	-7.88006	0.126903	9.48792e-158	9.40741e-156	589.106
TRIM29	2.97753	7.87634	7.87634	6.76749e-108	2.01953e-106	1259.9
CLEC4G	-2.97737	-7.87548	0.126976	1.16585e-84	2.16573e-83	13.2467
TUBAL3	-2.97719	-7.87452	0.126992	7.2214e-128	3.39474e-126	700.601
NAP1L2	-2.97661	-7.87137	0.127043	3.51364e-96	8.36698e-95	44.7378
MT1X	-2.97495	-7.86231	0.127189	3.50614e-161	3.76608e-159	458.745
LUZP2	-2.97285	-7.85084	0.127375	2.03266e-90	4.26357e-89	78.2763
AL163953.2	2.97247	7.8488	7.8488	6.04207e-54	5.80497e-53	14.7023
UCA1	2.97181	7.84521	7.84521	3.50531e-61	3.97574e-60	553.991
XRCC2	2.97169	7.84457	7.84457	4.66143e-201	1.21739e-198	375.022
RP11-738O11.13	-2.97087	-7.84008	0.12755	3.06297e-27	1.52037e-26	3.29596
EDNRA	2.96977	7.83409	7.83409	2.79558e-115	1.00095e-113	158.135
LGALS9C	-2.96899	-7.82986	0.127716	2.39807e-99	6.0647e-98	922.546
SNAI1	2.96576	7.81237	7.81237	1.84228e-148	1.44058e-146	82.611
SLC22A18AS	-2.96492	-7.8078	0.128077	1.69829e-228	8.81305e-226	894.577
LINC01050	2.96476	7.80698	7.80698	1.71512e-10	4.92829e-10	1.45748
NAT8B	-2.96366	-7.80101	0.128189	1.96255e-53	1.85916e-52	33.2188
MT2A	-2.96322	-7.79865	0.128227	1.2305e-149	9.85341e-148	3887.05
GSTM5	-2.95978	-7.78008	0.128533	1.35418e-144	9.67981e-143	55.9034
SAA1	2.95845	7.77287	7.77287	3.44829e-42	2.49343e-41	143.611
GPR3	2.95798	7.77037	7.77037	4.71359e-77	7.4622e-76	26.7521
GATA2-AS1	2.95692	7.76465	7.76465	4.65326e-75	7.06709e-74	105.609
ADAMTS6	2.95327	7.74504	7.74504	5.73281e-151	4.7624e-149	61.2746
ZNF575	-2.9526	-7.7414	0.129176	1.72755e-286	3.45148e-283	569.953
PCSK1N	-2.95103	-7.73303	0.129315	4.28474e-50	3.76534e-49	258.335
RP11-290L1.3	2.95083	7.73196	7.73196	5.26727e-60	5.80286e-59	25.9784
ANLN	2.9498	7.72642	7.72642	4.7701e-221	2.0277e-218	1506.63
RP11-728G15.1	2.94566	7.70428	7.70428	1.07579e-12	3.38556e-12	2.23738
TMEM253	-2.94548	-7.70332	0.129814	4.5741e-188	8.66217e-186	739.405
RP5-1009E24.8	2.94218	7.6857	7.6857	7.87006e-58	8.27122e-57	12.2508
APELA	2.94128	7.68091	7.68091	5.11385e-38	3.34489e-37	5.29212
TCEAL2	-2.93554	-7.65041	0.130712	4.96535e-37	3.17246e-36	13.0681
HPGDS	-2.92957	-7.61885	0.131253	1.10146e-130	5.49465e-129	106.394
ABCA8	-2.92922	-7.61698	0.131286	5.70462e-95	1.32219e-93	341.53
FAM150A	2.92824	7.61183	7.61183	2.19941e-50	1.94433e-49	22.5682
TCEAL5	-2.92618	-7.60098	0.131562	1.29457e-58	1.38238e-57	6.44829
SNORA71C	2.92359	7.58729	7.58729	9.70715e-56	9.66314e-55	12.6073
RP11-380P13.1	-2.92355	-7.58712	0.131802	5.73081e-40	3.90771e-39	13.0204
MFAP5	-2.92165	-7.57711	0.131976	1.6927e-95	3.97163e-94	231.274
SCGB2A1	-2.92028	-7.56995	0.132101	1.0981e-73	1.61613e-72	47.4388
RXRG	-2.92023	-7.56966	0.132106	2.6275e-90	5.5026e-89	13.5375
RPL10L	-2.92005	-7.5687	0.132123	3.58733e-87	7.00599e-86	29.7265
AC104654.1	2.91767	7.55627	7.55627	0.000290905	0.000603123	10.0702
SECTM1	-2.91575	-7.5462	0.132517	4.72999e-97	1.15034e-95	1955.99
RFX6	-2.9131	-7.53234	0.132761	2.90219e-61	3.29823e-60	39.0478
LLNLR-271C9.1	-2.90983	-7.51531	0.133062	2.8744e-69	3.85035e-68	22.6808
ASIC1	2.9094	7.51306	7.51306	8.92859e-140	5.672e-138	247.4
PDPK2P	2.90926	7.51235	7.51235	4.73132e-51	4.25415e-50	15.5839
FCAR	2.90801	7.5058	7.5058	7.01653e-47	5.7043e-46	12.3291
CDKN2B-AS	-2.90696	-7.50038	0.133327	3.79257e-47	3.10604e-46	26.1257
TRDV1	-2.90544	-7.49247	0.133467	5.76801e-65	7.07857e-64	25.537
RP11-396M11.1	2.90381	7.48399	7.48399	5.38311e-08	1.38185e-07	1.48276
AC092415.1	2.90356	7.48271	7.48271	1.25093e-10	3.61527e-10	4.52105
CPSF1P1	2.90067	7.46771	7.46771	9.94618e-38	6.46647e-37	12.2516
RAD54B	2.89898	7.45897	7.45897	1.12807e-175	1.65719e-173	53.3622
DLX4	2.89627	7.445	7.445	2.14835e-61	2.44848e-60	14.8975
HMX2	-2.89349	-7.43064	0.134578	4.2674e-36	2.66432e-35	4.62758
MIR3153	2.89329	7.42962	7.42962	8.38405e-36	5.19315e-35	2.21887
IL1R2	-2.89227	-7.4244	0.134691	6.51408e-127	3.02662e-125	1171.39
RP1-193H18.3	-2.89099	-7.41778	0.134811	1.33634e-22	5.85432e-22	1.53412
MATN3	2.88936	7.40942	7.40942	7.5874e-47	6.16089e-46	8.34948
RP11-327F22.6	2.8891	7.40808	7.40808	3.90625e-46	3.11548e-45	4.04979
C7	-2.88626	-7.39351	0.135254	5.3158e-96	1.26359e-94	274.374
KCNJ15	2.88501	7.38709	7.38709	1.1659e-70	1.61089e-69	36.8624
CLEC5A	2.88228	7.37314	7.37314	6.97124e-57	7.13334e-56	32.3887
LAMA1	-2.88188	-7.3711	0.135665	1.14678e-123	4.97535e-122	302.122
GREM2	-2.88112	-7.3672	0.135737	7.58258e-85	1.41648e-83	257.09
PLCD1	-2.88021	-7.3626	0.135822	5.91881e-218	2.41331e-215	2136.97
GABRA3	2.87604	7.34131	7.34131	8.48463e-15	2.88732e-14	16.355
TAS2R38	2.87594	7.3408	7.3408	7.26769e-44	5.49588e-43	9.04226
RP11-578B16.1	2.87458	7.33388	7.33388	4.8711e-28	2.46754e-27	4.89614
GRHL1	2.87379	7.32986	7.32986	9.90308e-145	7.11703e-143	132.838
TMEM178B	2.87333	7.32752	7.32752	7.49375e-41	5.21737e-40	99.8039
MAPK15	2.87037	7.31251	7.31251	2.69105e-79	4.4692e-78	100.625
PCDH17	2.87005	7.31088	7.31088	3.82335e-205	1.11513e-202	94.2577
KIF14	2.86788	7.29993	7.29993	1.11006e-185	1.92852e-183	381.324
EGFL6	2.86639	7.29236	7.29236	1.1808e-84	2.1925e-83	43.8657
SVOPL	-2.86485	-7.28459	0.137276	3.42461e-61	3.88531e-60	66.7168
RP11-361L15.3	-2.86478	-7.28427	0.137282	3.44634e-80	5.83265e-79	180.519
PLA2G3	2.86447	7.28266	7.28266	3.99478e-21	1.67584e-20	23.3092
INSM1	-2.86307	-7.27563	0.137445	6.68427e-68	8.71135e-67	86.4985
RP1-278O22.1	-2.86245	-7.27249	0.137504	1.51611e-114	5.29091e-113	128.74
UGT1A10	-2.86212	-7.27081	0.137536	1.72158e-77	2.75494e-76	576.266
ITPKA	-2.85923	-7.25627	0.137812	2.10449e-150	1.71614e-148	1312.37
CHRDL1	-2.85736	-7.24686	0.137991	1.51559e-80	2.58362e-79	166.867
EDN3	-2.85717	-7.24591	0.138009	8.34854e-88	1.65472e-86	1520.3
TCP11	2.85692	7.24467	7.24467	5.85261e-15	2.00341e-14	5.8244
MYOT	-2.85322	-7.22613	0.138387	2.22864e-53	2.10624e-52	21.0222
RP1-161P9.5	-2.85302	-7.22512	0.138406	3.14894e-52	2.89787e-51	7.48823
RPS17P1	-2.85292	-7.22461	0.138416	2.41273e-16	8.66589e-16	1.36251
UNC93A	2.85201	7.22008	7.22008	1.49875e-39	1.01126e-38	32.9264
BRCA2	2.85096	7.2148	7.2148	2.5937e-276	3.7014e-273	647.547
ACMSD	2.8475	7.1975	7.1975	1.46093e-08	3.86058e-08	6.45493
BEAN1	2.8451	7.18554	7.18554	2.78636e-38	1.83211e-37	13.0329
HMGCS2	-2.84466	-7.18334	0.139211	4.7609e-78	7.6863e-77	15939.4
BOK-AS1	2.84376	7.1789	7.1789	9.0698e-17	3.30909e-16	4.86358
FANCB	2.84208	7.17056	7.17056	1.62394e-187	3.01811e-185	55.2757
RP11-203J24.9	-2.84065	-7.16345	0.139598	2.75986e-71	3.87078e-70	51.8915
CEACAM18	2.8402	7.16122	7.16122	1.8032e-10	5.17654e-10	4.75241
CHRNA1	-2.83968	-7.1586	0.139692	1.83601e-91	3.9379e-90	90.4539
GPER1	-2.83933	-7.15687	0.139726	1.30008e-115	4.70123e-114	222.704
DRGX	-2.83685	-7.1446	0.139966	2.54008e-35	1.55885e-34	15.0457
AC016745.3	2.83684	7.14456	7.14456	8.34729e-35	5.06286e-34	2.61637
hsa-mir-548d-1	2.8367	7.14386	7.14386	1.48037e-50	1.31538e-49	7.29232
DACH1	2.83443	7.1326	7.1326	1.24446e-132	6.46634e-131	577.607
CLDN6	2.83153	7.11831	7.11831	2.272e-08	5.94219e-08	8.23849
RP11-615I2.2	2.83118	7.11654	7.11654	5.12644e-36	3.19268e-35	4.58489
RPS17P2	-2.82994	-7.11045	0.140638	3.22729e-28	1.64296e-27	1.49808
F2	2.82929	7.10725	7.10725	3.69161e-21	1.55061e-20	7.55314
B4GALNT2	-2.8274	-7.09796	0.140886	4.20964e-36	2.62908e-35	1400.87
MAFG-AS1	2.8273	7.09743	7.09743	2.47961e-137	1.46136e-135	44.3459
ARNTL2	2.82674	7.0947	7.0947	1.57056e-207	4.90285e-205	538.693
ACADS	-2.82557	-7.08894	0.141065	4.52077e-257	4.10548e-254	3240.08
RP11-338N10.3	2.8244	7.08321	7.08321	4.80777e-42	3.46517e-41	8.8432
TGFBI	2.8227	7.07486	7.07486	3.63086e-150	2.94284e-148	7985.01
SLC30A10	-2.81931	-7.05825	0.141678	5.65834e-35	3.44816e-34	380.408
USP2	-2.81902	-7.05681	0.141707	1.22019e-104	3.44082e-103	529.023
AC009014.3	-2.81781	-7.05092	0.141825	1.48058e-100	3.84662e-99	232.118
CPB1	-2.81464	-7.03541	0.142138	4.49284e-35	2.74209e-34	25.6421
OR8D1	-2.81389	-7.0318	0.142211	0.000350999	0.000723696	2.32036
RP5-1120P11.1	2.81347	7.02973	7.02973	1.69063e-53	1.60537e-52	13.3145
MIR23C	2.81248	7.0249	7.0249	1.22085e-10	3.53062e-10	1.97866
TMEM220-AS1	-2.81171	-7.02115	0.142427	8.14622e-131	4.07903e-129	87.5814
RNF152	-2.81166	-7.02092	0.142432	4.47229e-111	1.42963e-109	1417.85
LINC01014	-2.80973	-7.01153	0.142622	5.69715e-09	1.53649e-08	1.13168
RP11-12C17.2	-2.80861	-7.00608	0.142733	9.32231e-18	3.51781e-17	6.44768
ST6GALNAC6	-2.8085	-7.00556	0.142744	2.99375e-97	7.31647e-96	6874.31
CACNA1A	-2.80744	-7.00042	0.142848	6.91105e-101	1.80256e-99	115.313
ITLN2	2.80733	6.99989	6.99989	2.17241e-20	8.88031e-20	281.627
RP11-336A10.4	-2.80397	-6.98358	0.143193	1.83697e-26	8.89178e-26	2.22505
RP11-747D18.1	-2.80396	-6.98357	0.143193	7.36914e-52	6.7335e-51	107.073
RP11-63P12.7	-2.80227	-6.97539	0.143361	3.76135e-120	1.49548e-118	31.1358
RP11-1060J15.5	-2.80155	-6.97187	0.143434	2.65952e-63	3.16277e-62	32.4209
DHRS11	-2.80115	-6.96994	0.143473	2.81576e-255	2.44592e-252	5280.68
FOLR1	2.79951	6.96203	6.96203	7.1202e-36	4.41853e-35	70.4678
SHISA2	2.79911	6.96011	6.96011	6.09607e-94	1.38245e-92	26.9268
RP11-527L4.2	-2.79775	-6.95355	0.143812	1.37993e-12	4.32429e-12	1.20401
HOXC8	2.79702	6.95001	6.95001	1.83717e-09	5.06624e-09	4.19407
ADAMTS4	2.79596	6.94492	6.94492	1.13356e-84	2.10673e-83	161.805
RP11-317L10.1	-2.79425	-6.93672	0.14416	9.43265e-36	5.84084e-35	5.73422
GPR119	-2.79105	-6.92134	0.144481	9.89963e-30	5.25814e-29	2.18512
RP11-734K21.5	2.78995	6.91606	6.91606	2.27332e-31	1.25918e-30	13.5831
FAM83A	2.7888	6.91054	6.91054	4.73134e-56	4.74655e-55	46.7187
SRPX2	2.78617	6.89794	6.89794	1.17754e-94	2.71194e-93	502.745
SCDP1	2.78557	6.89509	6.89509	2.7288e-33	1.59505e-32	2.05174
RGS16	2.78488	6.8918	6.8918	1.32263e-165	1.55899e-163	144.623
ABCC2	2.78305	6.88306	6.88306	9.06431e-57	9.25138e-56	166.901
RP1-90G24.10	2.7826	6.88091	6.88091	7.52461e-14	2.4726e-13	1.67771
OR2S1P	-2.78186	-6.87741	0.145404	1.14461e-129	5.55052e-128	27.3629
CARD14	2.78185	6.87733	6.87733	5.562e-131	2.79907e-129	125.548
CLEC4GP1	-2.78134	-6.87488	0.145457	3.00251e-27	1.4911e-26	2.81363
ZNF750	2.78127	6.87457	6.87457	1.19197e-18	4.62461e-18	6.59716
MGC32805	2.78068	6.87177	6.87177	6.32386e-27	3.10466e-26	97.5667
KIAA1257	2.78032	6.87005	6.87005	1.3547e-106	3.94255e-105	81.7823
PRSS41	2.77916	6.86454	6.86454	5.08693e-32	2.86731e-31	10.8835
TGM6	2.77797	6.85885	6.85885	1.31534e-05	2.97411e-05	5.63315
TRDC	-2.7779	-6.85852	0.145804	4.641e-82	8.18742e-81	43.2576
FPR2	2.77745	6.85639	6.85639	6.87599e-55	6.72255e-54	45.6599
CHGB	-2.77742	-6.85626	0.145852	2.84624e-49	2.45055e-48	677.119
PTH1R	-2.77708	-6.85463	0.145887	3.29831e-97	8.05095e-96	21.128
CTB-43E15.2	2.7765	6.85188	6.85188	2.73628e-28	1.39816e-27	3.12967
RP1-170O19.17	2.77628	6.85082	6.85082	1.02168e-20	4.22743e-20	10.8282
TAS2R3	2.77497	6.84461	6.84461	7.0235e-41	4.8927e-40	4.70912
IFNE	2.77413	6.84064	6.84064	0.000125327	0.000266189	2.72312
SUGCT	-2.77264	-6.83359	0.146336	1.69432e-136	9.82604e-135	167.802
RP1-68D18.2	2.77232	6.83203	6.83203	5.14132e-79	8.47861e-78	16.7334
SCARA5	-2.7719	-6.83005	0.146412	3.69166e-101	9.66022e-100	688.427
RP11-527N22.2	2.77184	6.82976	6.82976	1.67231e-40	1.1537e-39	6.99123
HCG4P8	-2.77153	-6.82833	0.146449	2.72717e-10	7.77262e-10	6.47357
NAP1L6	-2.77137	-6.82755	0.146465	6.08259e-30	3.2454e-29	6.12843
IL13RA2	2.77053	6.82358	6.82358	3.19926e-76	4.97805e-75	34.0925
LGI4	-2.7704	-6.82295	0.146564	3.14502e-109	9.64456e-108	179.288
RP1-278O22.2	-2.77011	-6.82158	0.146594	3.383e-27	1.67631e-26	6.76216
C15orf48	-2.77011	-6.82158	0.146594	7.0836e-131	3.55586e-129	6214.94
CTD-2033D15.3	-2.7675	-6.80929	0.146858	3.13662e-49	2.6994e-48	64.7421
C17orf78	2.76642	6.80416	6.80416	4.02148e-05	8.83253e-05	54.521
TSPEAR-AS2	2.7661	6.80267	6.80267	4.44579e-27	2.19287e-26	13.3747
LINC01082	-2.76584	-6.80145	0.147027	7.50962e-137	4.38698e-135	103.431
PACSIN3	2.76456	6.79543	6.79543	3.82474e-86	7.34755e-85	240.89
NEB	2.76102	6.77875	6.77875	2.91198e-64	3.5356e-63	95.7223
SNORD53	2.75652	6.75766	6.75766	2.91669e-37	1.87613e-36	3.04251
MAT1A	2.75609	6.75561	6.75561	9.42623e-39	6.24944e-38	32.003
FAM227A	2.75516	6.75126	6.75126	2.36902e-202	6.43954e-200	96.8642
GS1-204I12.4	-2.75495	-6.75029	0.148142	4.31036e-72	6.14023e-71	28.2563
RP11-85I17.2	2.75459	6.74861	6.74861	1.82106e-100	4.72505e-99	22.1159
DSG1	2.75219	6.7374	6.7374	3.20969e-57	3.32003e-56	10.0861
VIT	-2.74907	-6.72285	0.148746	6.18161e-63	7.26699e-62	12.993
BTNL8	-2.74903	-6.72266	0.148751	1.0683e-90	2.25618e-89	2128.57
AKR1B15	-2.7474	-6.71506	0.148919	6.32418e-70	8.59237e-69	26.5509
LINC01389	-2.74462	-6.70211	0.149207	9.38355e-101	2.44266e-99	44.2596
E2F7	2.74206	6.69026	6.69026	4.36328e-183	7.38763e-181	205.235
XXbac-BPG13B8.10	-2.73963	-6.679	0.149723	2.84357e-44	2.1688e-43	5.29044
TTLL6	-2.73864	-6.67443	0.149826	1.18477e-124	5.23682e-123	557.7
RP11-521D12.4	-2.73841	-6.67336	0.149849	1.26643e-30	6.87646e-30	5.31168
GLDN	-2.7374	-6.66868	0.149955	9.54576e-56	9.50485e-55	620.25
AKR1B10P1	-2.73676	-6.66572	0.150021	2.67819e-75	4.08767e-74	61.0815
AC108463.2	2.73672	6.66552	6.66552	1.87426e-74	2.80808e-73	9.80341
LINC01146	2.73559	6.66031	6.66031	1.03218e-40	7.15912e-40	23.4462
GFRA2	-2.73366	-6.65143	0.150344	1.90056e-166	2.30129e-164	79.4763
SEMA3E	-2.73079	-6.6382	0.150643	5.65204e-40	3.85466e-39	30.5314
SCG2	-2.72966	-6.63299	0.150762	1.47357e-81	2.56673e-80	273.525
GAL	2.72916	6.6307	6.6307	2.56249e-50	2.26181e-49	116.61
FXYD3	-2.72758	-6.62342	0.150979	1.12023e-152	9.77339e-151	29911
RP11-677M14.3	-2.72632	-6.61764	0.151111	3.34542e-134	1.81133e-132	70.9538
ALPK3	2.72592	6.6158	6.6158	4.1115e-80	6.94661e-79	299.001
ERVH-1	-2.72568	-6.6147	0.151178	5.31489e-57	5.45945e-56	55.9189
DSCAML1	-2.72549	-6.61387	0.151197	4.0486e-75	6.15578e-74	53.4538
NEUROG3	-2.72524	-6.61269	0.151224	9.64707e-40	6.54128e-39	18.3387
SLCO4A1-AS1	2.72307	6.60278	6.60278	2.21636e-75	3.39186e-74	143.522
ACTG1P22	-2.72233	-6.59938	0.151529	8.26436e-47	6.70512e-46	7.25411
MME	2.7207	6.59191	6.59191	3.79354e-77	6.02713e-76	317.37
RP11-542M13.3	-2.71875	-6.583	0.151906	1.38952e-24	6.40547e-24	1.64412
WNT5A	2.71471	6.56461	6.56461	1.53943e-189	3.00061e-187	565.153
RP11-62H20.1	2.7133	6.5582	6.5582	7.86947e-11	2.29457e-10	2.45089
RN7SKP97	2.71308	6.55719	6.55719	2.86808e-41	2.01837e-40	5.20783
WDR66	2.71081	6.54687	6.54687	3.73036e-150	3.01736e-148	65.3609
RP11-781P6.1	-2.71004	-6.54341	0.152826	1.46841e-53	1.39602e-52	6.89119
RP11-576I22.2	-2.7092	-6.53958	0.152915	4.233e-92	9.20252e-91	45.8346
RP11-862G15.2	-2.70902	-6.53878	0.152934	1.38769e-25	6.56439e-25	2.49439
LINC01555	2.70829	6.53549	6.53549	2.44294e-43	1.82049e-42	15.7542
TRDV3	-2.70662	-6.52789	0.153189	4.36819e-26	2.09336e-25	2.72501
IL23A	2.7059	6.52465	6.52465	8.65903e-77	1.36219e-75	60.3783
NEFM	-2.7042	-6.51696	0.153446	5.09535e-50	4.46491e-49	11.1821
CTD-2529O21.1	2.70387	6.51547	6.51547	5.24882e-43	3.87175e-42	4.00376
PIRT	-2.7011	-6.50299	0.153775	3.19481e-65	3.94251e-64	16.5571
RP11-342A1.1	-2.70088	-6.50197	0.153799	2.28713e-38	1.50633e-37	4.37087
MIR503HG	2.70084	6.50179	6.50179	8.81608e-59	9.45953e-58	34.3727
MCEMP1	2.69726	6.4857	6.4857	2.57265e-29	1.35207e-28	5.79081
IZUMO2	2.69592	6.47969	6.47969	1.15994e-19	4.64652e-19	8.24473
SGIP1	2.69427	6.47228	6.47228	8.42456e-146	6.18803e-144	94.0888
SULT1A1	-2.69377	-6.47003	0.154559	2.2633e-276	3.34951e-273	3398.48
EVX1-AS	2.69362	6.46933	6.46933	3.67926e-27	1.82018e-26	18.6627
RP11-867O8.5	-2.6931	-6.46703	0.15463	3.0263e-43	2.2506e-42	6.3665
RP11-10N23.2	2.69285	6.4659	6.4659	9.93813e-41	6.89543e-40	4.52493
RUNDC3B	-2.69242	-6.46395	0.154704	2.7989e-124	1.2263e-122	153.2
RP11-356O9.2	-2.69055	-6.45561	0.154904	1.07092e-56	1.08996e-55	38.687
KLRG2	2.69001	6.45316	6.45316	1.54333e-26	7.4895e-26	32.0565
DEFA5	2.68911	6.44913	6.44913	4.69554e-15	1.61217e-14	5130.49
DHRS2	2.68782	6.4434	6.4434	9.14507e-52	8.3448e-51	117.993
SHROOM4	2.68702	6.43984	6.43984	1.73613e-166	2.11501e-164	691.957
GRIN2B	2.68628	6.43653	6.43653	9.32559e-80	1.56305e-78	279.372
UGT2A3	-2.68369	-6.42497	0.155643	5.24979e-42	3.7749e-41	1452.1
LRRC15	2.68295	6.42168	6.42168	5.7033e-80	9.60761e-79	48.5791
ETHE1	-2.68279	-6.42098	0.155739	5.55697e-280	1.0093e-276	7027.39
KCNQ3	2.68242	6.4193	6.4193	1.84007e-48	1.55709e-47	37.9438
RP11-249C24.12	-2.6823	-6.41877	0.155793	3.06875e-12	9.49299e-12	1.06888
NXPH4	2.68002	6.40864	6.40864	1.76295e-35	1.08576e-34	27.0388
CSTL1	2.67911	6.40462	6.40462	3.12515e-23	1.39229e-22	4.18838
RP3-380B8.4	2.67793	6.39936	6.39936	9.69998e-22	4.13961e-21	1.80363
CELSR3	2.6766	6.39347	6.39347	1.89339e-139	1.18397e-137	470.554
RP11-719K4.3	-2.67642	-6.39269	0.156429	3.43573e-52	3.1596e-51	17.6581
CYP4F60P	-2.67571	-6.38951	0.156506	2.15346e-63	2.56629e-62	34.9897
RP11-310P5.1	2.67569	6.38945	6.38945	1.02025e-30	5.56245e-30	2.36617
TMEM252	2.67488	6.38584	6.38584	2.68642e-25	1.26168e-24	45.9655
SELENBP1	-2.67475	-6.38529	0.15661	1.29762e-105	3.71153e-104	41311.8
MAFA	-2.67316	-6.37823	0.156783	4.8631e-43	3.59385e-42	7.59563
GLYATL1	2.67262	6.37587	6.37587	9.85306e-55	9.60499e-54	47.888
KIAA2022	-2.67223	-6.37414	0.156884	2.76341e-73	4.03878e-72	20.1558
NEK5	2.67023	6.36532	6.36532	1.93125e-140	1.24667e-138	78.9234
ABCC13	-2.66842	-6.35734	0.157299	1.28342e-76	2.01267e-75	237.221
RP11-266I3.9	-2.66362	-6.33621	0.157823	4.93956e-45	3.82806e-44	6.02952
RAET1L	2.66295	6.33326	6.33326	1.56363e-28	8.02874e-28	10.5428
CTD-2269F5.1	-2.66172	-6.32788	0.158031	4.49928e-150	3.62464e-148	23.1938
BTNL3	-2.66052	-6.3226	0.158163	9.16085e-81	1.56766e-79	2604.99
SLC13A2	-2.65944	-6.31787	0.158281	1.29648e-44	9.97202e-44	700.024
C9orf135	-2.65897	-6.31584	0.158332	1.14606e-26	5.5799e-26	2.62087
SNORA71A	2.65875	6.31487	6.31487	3.65196e-53	3.4303e-52	8.12334
SMIM6	-2.65875	-6.31484	0.158357	5.54542e-172	7.61456e-170	140.34
LL0XNC01-237H1.2	2.65752	6.30949	6.30949	4.05819e-125	1.8179e-123	31.5032
RAB41	-2.65634	-6.30431	0.158622	2.48375e-34	1.48616e-33	4.46883
RP11-482G13.1	2.65633	6.30429	6.30429	4.78206e-26	2.28922e-25	2.9835
AC144450.2	2.65481	6.29764	6.29764	5.50338e-20	2.2244e-19	4.51318
FGF18	2.65105	6.28125	6.28125	1.26326e-58	1.3493e-57	24.7422
HTR1B	2.65101	6.28109	6.28109	7.55937e-28	3.81241e-27	5.3208
PDE10A	2.65044	6.27858	6.27858	3.65173e-77	5.80644e-76	57.0926
TMPRSS13	2.64995	6.27644	6.27644	1.90166e-80	3.23759e-79	113.145
KIAA0895	2.64991	6.27628	6.27628	7.41252e-162	8.02681e-160	149.077
TMPRSS11E	2.64844	6.26988	6.26988	8.69422e-10	2.42482e-09	7.45278
RP11-554D14.4	-2.64836	-6.26954	0.159501	1.56091e-21	6.61969e-21	1.80501
SLC17A7	-2.64765	-6.26647	0.159579	1.01272e-99	2.5857e-98	12.9153
CDKN2B	-2.64703	-6.26376	0.159649	2.78681e-87	5.46128e-86	2579.62
MYOM1	-2.64615	-6.25996	0.159745	1.5317e-98	3.83721e-97	222.033
AC005592.2	2.64595	6.25907	6.25907	2.01706e-58	2.14584e-57	5.3401
AF196972.3	2.64471	6.25368	6.25368	3.86073e-19	1.52393e-18	1.54769
PRSS22	2.64407	6.25092	6.25092	1.17936e-79	1.97506e-78	350.411
PPP2R2C	2.64388	6.25012	6.25012	1.05593e-37	6.86062e-37	68.3618
LHFPL4	-2.64353	-6.24859	0.160036	2.33081e-44	1.78248e-43	22.6261
ASCL2	2.64317	6.24702	6.24702	3.55615e-69	4.75081e-68	852.837
RP11-103J8.2	-2.64237	-6.24358	0.160165	3.06806e-31	1.69328e-30	2.01524
ADTRP	-2.6411	-6.23808	0.160306	2.38119e-80	4.04883e-79	4061.87
PRELP	-2.63984	-6.23265	0.160445	1.94388e-63	2.31861e-62	222.187
NCR3LG1	2.63734	6.22183	6.22183	5.67165e-112	1.85913e-110	734.904
KCNK9	2.63203	6.19899	6.19899	1.37485e-29	7.27729e-29	7.42975
KRT20	-2.63191	-6.19844	0.161331	2.60687e-96	6.2337e-95	38589.5
PADI3	2.63126	6.19567	6.19567	4.07509e-31	2.24164e-30	41.9174
RP11-504P24.9	2.63119	6.19538	6.19538	1.96285e-76	3.06493e-75	14.9758
PLEKHN1	2.6308	6.19369	6.19369	1.20095e-138	7.3488e-137	64.7993
ABCB11	-2.62991	-6.18987	0.161554	5.97617e-67	7.58563e-66	80.5245
CASC16	-2.62915	-6.18662	0.161639	2.82451e-98	7.03626e-97	25.473
CALY	-2.6288	-6.18512	0.161678	5.00717e-38	3.27726e-37	7.84522
HSD11B2	-2.62789	-6.1812	0.161781	1.36548e-167	1.70506e-165	14585.1
C1orf115	-2.62688	-6.17688	0.161894	1.08907e-145	7.97014e-144	2719.65
SEC14L5	-2.62645	-6.17506	0.161942	3.45465e-100	8.90585e-99	39.2749
FCER2	-2.62611	-6.17359	0.16198	1.2923e-63	1.54929e-62	49.1256
SERPINB5	2.62552	6.17107	6.17107	1.0917e-70	1.50994e-69	1234.8
HAND2	-2.62484	-6.16814	0.162123	2.7352e-44	2.08814e-43	51.3435
SULF1	2.62464	6.16732	6.16732	4.80165e-132	2.47248e-130	1727.25
CASQ2	-2.62458	-6.16705	0.162152	1.7207e-37	1.11273e-36	21.3131
MEP1B	-2.62283	-6.15956	0.162349	4.56264e-61	5.16617e-60	153.987
RP11-497G19.2	2.62206	6.15627	6.15627	9.28596e-13	2.9281e-12	2.6065
THBS2	2.62027	6.14864	6.14864	4.57821e-76	7.11536e-75	557.112
MIR31HG	2.62019	6.1483	6.1483	0.000292304	0.000605866	2.43539
COL2A1	-2.62012	-6.14801	0.162654	4.48596e-52	4.1169e-51	51.4542
ASPM	2.61934	6.14469	6.14469	4.92217e-193	1.02438e-190	1161.42
TTR	-2.61922	-6.14417	0.162756	5.32906e-46	4.22917e-45	44.7841
FAM135B	-2.61747	-6.13675	0.162953	2.32059e-70	3.18209e-69	37.3146
VNN3	2.61657	6.13288	6.13288	1.90413e-56	1.92475e-55	21.7342
SCN2A	2.6156	6.12876	6.12876	9.91394e-29	5.12009e-28	26.0605
PDZD3	-2.61551	-6.12838	0.163175	7.88416e-135	4.35733e-133	1566.19
RP11-77K12.10	-2.61488	-6.12571	0.163246	3.27589e-60	3.63505e-59	27.3367
L29074.3	2.61306	6.11802	6.11802	2.38183e-36	1.49714e-35	4.5575
AC144831.1	-2.61131	-6.1106	0.16365	7.1602e-109	2.17572e-107	65.2007
LGALS4	-2.61127	-6.11043	0.163655	2.73564e-202	7.33629e-200	75372.3
KCNMB2-AS1	2.60976	6.10401	6.10401	1.65759e-34	9.97647e-34	12.5687
IRX2	2.60955	6.10313	6.10313	2.91703e-25	1.36806e-24	84.5794
TMEM171	-2.60819	-6.09737	0.164005	7.83981e-135	4.33882e-133	1666.67
FREM1	2.60811	6.09704	6.09704	1.63508e-42	1.19202e-41	327.762
SCD	2.6056	6.08644	6.08644	1.61364e-123	6.97057e-122	8493.78
RSPO2	-2.60548	-6.08596	0.164313	5.27692e-74	7.82393e-73	22.7872
CXCR1	2.60533	6.08529	6.08529	1.53722e-60	1.71961e-59	54.2455
PIANP	-2.60518	-6.08468	0.164347	2.52317e-72	3.61106e-71	16.5799
RP11-64K12.4	-2.60319	-6.07629	0.164574	3.9265e-12	1.21042e-11	5.41717
LCN15	-2.60251	-6.07342	0.164652	4.59368e-38	3.0086e-37	90.0911
SCN9A	-2.60117	-6.06781	0.164804	9.39591e-69	1.24566e-67	354.568
CTD-2541M15.3	-2.6007	-6.0658	0.164859	1.0292e-72	1.48626e-71	8.81378
RAB36	2.59959	6.06115	6.06115	1.04183e-153	9.37596e-152	145.525
CXCR2	2.59543	6.04368	6.04368	3.59508e-82	6.35911e-81	101.906
AC104058.1	2.59519	6.0427	6.0427	1.60096e-31	8.8997e-31	2.56917
RP4-733B9.1	2.59464	6.0404	6.0404	3.22307e-24	1.47169e-23	4.29271
DKK1	2.593	6.03354	6.03354	4.16973e-30	2.23583e-29	33.7856
C2orf70	2.59285	6.0329	6.0329	4.05088e-88	8.10136e-87	67.4566
SMPX	2.5924	6.03102	6.03102	1.25061e-07	3.15598e-07	17.0719
GDPD5	2.59167	6.02795	6.02795	5.06199e-94	1.15252e-92	393.021
DUSP4	2.59123	6.02614	6.02614	2.90518e-72	4.14886e-71	541.899
QRFPR	2.59041	6.02272	6.02272	2.87867e-10	8.19622e-10	5.99731
SNORD11B	2.59005	6.02118	6.02118	2.62234e-31	1.44989e-30	2.12609
NRG4	-2.58931	-6.0181	0.166165	3.56248e-68	4.66108e-67	66.1715
NKPD1	2.58914	6.01739	6.01739	1.02159e-56	1.04081e-55	13.5068
CYP2B7P	-2.58851	-6.01477	0.166258	1.19733e-75	1.84722e-74	68.78
ERICH2	2.58728	6.00965	6.00965	4.42693e-43	3.27637e-42	16.3505
HMP19	-2.58638	-6.00588	0.166503	1.46919e-43	1.10225e-42	17.2648
ERVFRD-1	-2.58331	-5.99311	0.166858	2.70255e-46	2.1667e-45	6.34803
KLB	-2.58264	-5.99035	0.166935	1.84929e-113	6.31571e-112	54.1083
FAM107A	-2.57878	-5.97434	0.167382	1.59775e-158	1.6122e-156	300.459
AC079753.4	2.57878	5.97433	5.97433	2.98274e-25	1.39838e-24	1.98397
TRGC2	-2.5782	-5.97195	0.167449	1.17499e-118	4.51013e-117	106.316
MACC1	2.57724	5.96797	5.96797	1.84034e-235	1.09756e-232	1443.81
LDLRAD3	2.57716	5.96763	5.96763	1.7892e-126	8.20813e-125	217.144
MOGAT2	-2.57683	-5.96629	0.167608	1.79713e-70	2.46854e-69	3739.29
ANGPT2	2.57607	5.96311	5.96311	2.75434e-189	5.3168e-187	143.203
SDCBP2	-2.5749	-5.95832	0.167833	1.07224e-141	7.08176e-140	5014.98
XXbac-B476C20.9	-2.57459	-5.95701	0.16787	5.73561e-191	1.15749e-188	215.451
PPM1H	2.57398	5.95448	5.95448	3.08132e-251	2.51272e-248	877.867
RP11-640L9.1	-2.57328	-5.95161	0.168022	5.73262e-96	1.36024e-94	15.4763
LINC00940	-2.57315	-5.95107	0.168037	4.30044e-49	3.69145e-48	36.9929
DEFB1	-2.57122	-5.9431	0.168262	1.03483e-76	1.62603e-75	224.704
KB-51A8.1	-2.57107	-5.94249	0.16828	2.15258e-07	5.35906e-07	1.75389
PGC	2.57089	5.94175	5.94175	2.0943e-34	1.25595e-33	26.0435
AF064860.7	-2.56999	-5.93806	0.168405	1.7904e-51	1.62298e-50	17.7054
AGT	2.56929	5.93518	5.93518	1.2274e-114	4.29462e-113	227.595
PGAM1P7	2.56904	5.93416	5.93416	2.39405e-17	8.92033e-17	1.80465
RNU6-1161P	2.56763	5.92837	5.92837	1.3638e-12	4.27442e-12	1.27964
RNF183	2.56721	5.9266	5.9266	5.69254e-85	1.0664e-83	111.61
FABP2	-2.5662	-5.92248	0.168848	5.57627e-66	6.97829e-65	1850.9
ANXA9	2.56474	5.91648	5.91648	1.59088e-50	1.412e-49	68.9462
HRASLS2	-2.56363	-5.91193	0.16915	2.68555e-70	3.67623e-69	232.163
LINC01351	-2.56361	-5.91185	0.169152	9.10637e-27	4.45267e-26	5.78284
APOBEC3B-AS1	-2.55676	-5.88386	0.169956	5.04313e-29	2.6273e-28	6.32085
TGFB2	2.55621	5.88159	5.88159	5.63531e-90	1.17096e-88	39.0375
CTB-186H2.3	-2.55606	-5.88098	0.17004	3.02886e-48	2.54901e-47	14.7361
RP11-395N3.1	2.55548	5.87865	5.87865	7.41957e-20	2.98862e-19	2.48718
CTC-391G2.1	-2.5553	-5.87789	0.170129	0.00038879	0.000799344	4.49732
SNTB1	2.55431	5.87385	5.87385	6.5352e-158	6.49586e-156	898.373
XCL2	-2.55284	-5.86789	0.170419	4.3267e-70	5.90257e-69	15.7611
TTC26	2.55237	5.86598	5.86598	6.20101e-262	6.52052e-259	156.478
RP11-44M6.3	-2.55211	-5.86492	0.170505	5.37036e-49	4.59505e-48	5.50167
USP41	2.55144	5.8622	5.8622	2.11959e-16	7.63222e-16	3.2044
RP11-734K21.2	2.55098	5.86034	5.86034	1.53947e-30	8.34543e-30	4.89274
F7	2.55035	5.85776	5.85776	1.24782e-28	6.42613e-28	26.897
ENTPD8	-2.55013	-5.85689	0.170739	2.74698e-74	4.09873e-73	1552.45
RP11-845M18.6	2.5501	5.85676	5.85676	1.45338e-19	5.80395e-19	1.98051
LPO	2.55001	5.8564	5.8564	6.22895e-26	2.97296e-25	16.0289
RP11-214F16.8	2.54682	5.84346	5.84346	1.92519e-66	2.42365e-65	11.3978
RN7SKP296	2.54638	5.84166	5.84166	1.11807e-29	5.92673e-29	2.10566
PP14571	-2.54457	-5.83434	0.171399	5.91082e-54	5.68298e-53	44.2232
MS4A15	2.54445	5.83386	5.83386	1.15122e-19	4.6134e-19	5.4933
CPN1	2.54434	5.8334	5.8334	1.39654e-16	5.06147e-16	7.83069
LINC01399	2.54219	5.82474	5.82474	5.10688e-25	2.38027e-24	2.70835
OLFM4	2.54168	5.82266	5.82266	8.82862e-30	4.69489e-29	40678.9
DUSP26	-2.54146	-5.8218	0.171768	6.38921e-63	7.50662e-62	18.0316
AMPD1	-2.54103	-5.82006	0.171819	1.1394e-81	1.9951e-80	63.4597
KLF7	2.54019	5.81667	5.81667	2.1573e-260	2.21029e-257	599.866
PTPN13	2.54014	5.81647	5.81647	1.20152e-68	1.58869e-67	560.191
HOXC6	2.53949	5.81385	5.81385	2.18158e-20	8.9169e-20	24.3918
HOXD1	-2.53923	-5.81279	0.172034	1.42957e-81	2.49226e-80	140.059
TBX10	-2.53919	-5.81261	0.17204	1.64941e-54	1.60008e-53	235.25
CLDN23	-2.53745	-5.80563	0.172247	2.0321e-130	1.00743e-128	2035.5
PRR7-AS1	2.53742	5.80548	5.80548	1.82039e-63	2.17261e-62	18.0432
CDH19	-2.53569	-5.79853	0.172457	2.31223e-37	1.4902e-36	26.6207
AC005307.1	2.53239	5.7853	5.7853	1.37584e-16	4.98738e-16	10.0454
NFAT5	2.53184	5.78309	5.78309	9.07641e-162	9.80203e-160	2332.42
RP1-206D15.5	2.53177	5.78281	5.78281	3.8915e-28	1.97631e-27	2.16393
CTD-3099C6.9	2.53116	5.78035	5.78035	8.177e-70	1.10833e-68	43.2711
RP11-432I5.8	-2.53004	-5.77587	0.173134	6.53726e-69	8.68404e-68	12.0393
RP11-443P15.2	-2.52744	-5.76548	0.173446	1.40887e-113	4.81984e-112	456.725
FAM189A2	-2.52726	-5.76475	0.173468	2.20071e-95	5.14546e-94	163.916
CELSR1	2.52676	5.76277	5.76277	7.38979e-179	1.15797e-176	815.527
SNORD53_SNORD92	2.52615	5.76033	5.76033	2.02565e-20	8.2872e-20	1.63285
PCDHGA1	2.52601	5.75978	5.75978	6.74419e-88	1.34139e-86	28.7067
ALOX12P2	2.52585	5.75914	5.75914	2.90073e-23	1.29332e-22	14.6711
ALDOB	2.52458	5.75406	5.75406	1.64194e-40	1.13294e-39	1363.63
NFE2L3	2.52394	5.75149	5.75149	3.0775e-266	3.41585e-263	2032.76
AC092198.1	2.52344	5.74953	5.74953	3.81245e-21	1.60069e-20	5.14133
SULT2B1	2.52328	5.74886	5.74886	1.4623e-81	2.54821e-80	232.62
VEGFD	-2.52214	-5.74434	0.174084	2.00686e-79	3.34125e-78	24.3839
CYP4X1	2.52186	5.74322	5.74322	5.0121e-43	3.7026e-42	102.8
CREB3L3	-2.52144	-5.74156	0.174169	7.09893e-59	7.64167e-58	89.7453
BICD1	2.52042	5.73749	5.73749	9.63528e-186	1.68125e-183	291.98
STMN2	-2.51979	-5.73499	0.174368	6.42485e-71	8.93886e-70	278.596
CLCNKA	-2.51953	-5.73395	0.1744	4.01714e-48	3.36725e-47	13.227
ASPG	-2.51952	-5.73392	0.174401	9.88402e-42	7.04129e-41	310.065
ANKRD13B	2.51895	5.73166	5.73166	9.01912e-130	4.37893e-128	271.247
RP11-685N10.1	2.5188	5.73106	5.73106	2.1396e-55	2.11462e-54	13.6575
SCUBE2	-2.51841	-5.72951	0.174535	6.34394e-112	2.07609e-110	168.004
CEACAM7	-2.51767	-5.72656	0.174625	4.33181e-34	2.57498e-33	46360
HSPB3	-2.51597	-5.71981	0.174831	2.40434e-23	1.07368e-22	22.8442
ECT2	2.51556	5.7182	5.7182	7.18926e-203	1.98116e-200	1618.22
HMGN1P24	2.51556	5.71818	5.71818	3.28375e-27	1.62814e-26	2.02319
LINC01433	2.51208	5.70442	5.70442	4.3194e-25	2.01653e-24	1.84046
ALG1L3P	2.51175	5.7031	5.7031	1.81538e-32	1.03582e-31	7.6591
ERVFRD-3	2.51116	5.70078	5.70078	8.96907e-32	5.02082e-31	3.36273
LINC01230	-2.50672	-5.68328	0.175955	1.4287e-28	7.34723e-28	5.75034
RP11-326K13.5	-2.50611	-5.68087	0.176029	1.46805e-35	9.06092e-35	2.88862
RPL38P4	-2.50505	-5.67668	0.176159	6.24135e-21	2.59892e-20	1.59447
DDIAS	2.50502	5.67658	5.67658	3.58896e-155	3.3743e-153	220.314
ERFE	2.50361	5.67102	5.67102	1.18209e-58	1.26396e-57	16.2282
PDZK1	-2.50211	-5.66514	0.176518	8.74193e-53	8.13295e-52	232.728
RP11-350J20.12	2.50184	5.66407	5.66407	9.35872e-41	6.49567e-40	9.80598
MIR421	2.50074	5.65975	5.65975	1.92267e-54	1.8629e-53	13.28
RPS3AP3	2.50045	5.6586	5.6586	3.32272e-26	1.5979e-25	1.82267
DSG4	2.49908	5.65323	5.65323	1.49166e-63	1.78401e-62	24.2793
RP11-568A7.3	2.49692	5.64479	5.64479	1.50036e-08	3.96242e-08	1.85135
MIR3189	2.49634	5.64253	5.64253	6.66433e-39	4.43084e-38	14.5148
NUPR2	-2.49615	-5.64179	0.177249	1.77593e-38	1.17177e-37	12.1369
RP11-381E24.1	2.49612	5.64164	5.64164	1.32167e-73	1.94016e-72	17.0687
FOLR2	-2.49309	-5.62984	0.177625	5.59266e-151	4.65566e-149	351.837
RP4-798A17.5	-2.49265	-5.62812	0.177679	4.97626e-96	1.18358e-94	24.614
RP11-134N1.2	2.49218	5.62629	5.62629	4.17775e-17	1.54312e-16	8.28569
RP11-387A1.5	-2.49178	-5.62472	0.177787	5.92372e-61	6.68833e-60	12.4017
GTF2IP5	2.49162	5.6241	5.6241	6.10058e-41	4.25496e-40	5.26238
SLC39A10	2.49157	5.62388	5.62388	1.58309e-278	2.7503e-275	690.697
AC017002.2	2.49113	5.62216	5.62216	1.13075e-26	5.50603e-26	1.94238
NOTCH3	2.49103	5.6218	5.6218	3.59576e-157	3.5389e-155	497.392
RP11-299H22.3	2.49072	5.62059	5.62059	5.38355e-06	1.24525e-05	14.385
CXCL12	-2.4893	-5.61505	0.178093	1.23403e-165	1.45886e-163	899.114
KIF1A	-2.48895	-5.61368	0.178136	8.69279e-42	6.20372e-41	43.6073
DISP2	-2.48834	-5.61133	0.178211	7.81674e-92	1.69016e-90	784.3
ZBED6	2.48778	5.60914	5.60914	4.87849e-94	1.11201e-92	201.66
LGALS9B	-2.48748	-5.60797	0.178318	8.63751e-68	1.12203e-66	596.692
LLNLR-260G6.1	2.48718	5.6068	5.6068	4.36162e-37	2.79163e-36	3.49088
GREB1L	2.48648	5.60408	5.60408	3.75883e-19	1.48429e-18	32.4093
RP11-733O18.1	-2.48459	-5.59677	0.178675	1.18217e-81	2.06818e-80	11.6684
DPP10	-2.48451	-5.59644	0.178685	8.37555e-29	4.33735e-28	154.632
RP11-817I4.1	2.4841	5.59486	5.59486	1.00527e-80	1.71808e-79	16.4266
RNU6-26P	2.48303	5.59072	5.59072	3.04876e-22	1.32243e-21	1.93717
RP11-177G23.1	2.48154	5.58495	5.58495	1.03219e-38	6.83758e-38	3.75433
KLHL11	2.48083	5.58217	5.58217	3.13331e-128	1.48342e-126	99.061
ACTBP9	-2.48004	-5.57913	0.17924	7.97792e-35	4.84177e-34	5.68195
PDPN	2.47989	5.57857	5.57857	1.35395e-128	6.47143e-127	314.14
CBLN2	-2.47982	-5.57829	0.179267	4.71014e-77	7.45969e-76	25.758
RP11-416N2.4	-2.47585	-5.56293	0.179761	8.96403e-65	1.09671e-63	38.1065
RP11-338K17.6	2.47447	5.55764	5.55764	1.3105e-76	2.05433e-75	18.4521
PRND	2.47412	5.55628	5.55628	2.11118e-23	9.43922e-23	6.3685
RP11-383I23.2	2.47402	5.55591	5.55591	1.62708e-51	1.47693e-50	12.3107
AUNIP	2.47294	5.55173	5.55173	1.83705e-138	1.11898e-136	96.6206
STAB2	-2.46896	-5.53643	0.180622	1.06313e-81	1.86236e-80	67.6252
SNORA71B	2.46894	5.53637	5.53637	6.46892e-90	1.34278e-88	20.7407
RP11-296O14.2	-2.46809	-5.5331	0.180731	5.52063e-30	2.95108e-29	2.33764
PLA2G10	-2.46753	-5.53094	0.180801	6.50474e-116	2.35859e-114	494.499
RP11-61A14.1	-2.46738	-5.53039	0.180819	8.57898e-72	1.21603e-70	90.3911
PKHD1L1	-2.46709	-5.52927	0.180856	3.52414e-69	4.71119e-68	39.2165
GJC3	2.46564	5.5237	5.5237	9.19293e-27	4.4928e-26	5.21818
CDHR5	-2.46478	-5.52041	0.181146	7.29228e-113	2.46102e-111	12911.6
AL928768.3	-2.4644	-5.51897	0.181193	1.45819e-57	1.52091e-56	14.7368
RP5-1009E24.9	2.46303	5.51375	5.51375	3.05355e-15	1.05594e-14	1.60805
PGM5P4	-2.46147	-5.50778	0.181561	1.62316e-21	6.87932e-21	3.65024
LINC01124	2.45926	5.49933	5.49933	1.53147e-41	1.08655e-40	37.6891
SNORA58	2.45702	5.49082	5.49082	2.82945e-42	2.05152e-41	4.01736
ZBTB7C	-2.45675	-5.4898	0.182156	2.21559e-68	2.91123e-67	2147.32
TNFRSF13B	-2.45634	-5.48824	0.182208	1.28975e-80	2.20051e-79	43.2427
FAM189A1	-2.45622	-5.48778	0.182223	1.65235e-52	1.5287e-51	294.834
ZNF695	2.4562	5.48768	5.48768	3.81919e-81	6.58642e-80	21.4236
MATK	-2.4544	-5.48085	0.182453	1.43689e-99	3.65006e-98	88.8196
C2-AS1	2.45427	5.48036	5.48036	1.44419e-15	5.05493e-15	2.69055
VASH2	2.45214	5.47226	5.47226	1.59362e-101	4.20871e-100	52.8332
PVT1	2.45156	5.47008	5.47008	8.41749e-115	2.95559e-113	273.353
RHPN1-AS1	2.45156	5.47008	5.47008	4.23099e-92	9.20252e-91	23.5766
RBMY2TP	2.45152	5.46991	5.46991	4.18019e-09	1.13427e-08	4.73549
RP11-963H4.5	-2.45021	-5.46495	0.182984	3.55835e-19	1.40665e-18	2.59483
RP11-1260E13.4	-2.4502	-5.46491	0.182986	2.10533e-55	2.08126e-54	10.3945
SEPT12	-2.45017	-5.46479	0.18299	2.31098e-35	1.41934e-34	3.84095
PIGZ	-2.45004	-5.46429	0.183006	1.01225e-116	3.74512e-115	3883.07
FCGR3B	2.44986	5.46362	5.46362	5.81783e-63	6.85547e-62	186.308
TMEM37	-2.44965	-5.46285	0.183055	2.30348e-135	1.29638e-133	1975.81
FRMD1	-2.44628	-5.45011	0.183483	7.73627e-80	1.29939e-78	1032.76
SLC4A11	2.44598	5.44894	5.44894	2.04104e-65	2.52652e-64	173.998
TST	-2.44559	-5.44747	0.183572	1.75046e-305	5.38037e-302	5310.38
CELA3A	-2.44508	-5.44557	0.183635	6.62162e-18	2.51103e-17	3.31612
RP11-223I10.1	-2.44403	-5.44159	0.18377	5.31443e-98	1.31488e-96	50.487
MTHFD1L	2.44399	5.44145	5.44145	1.35077e-207	4.24993e-205	711.023
CCL14	-2.44365	-5.44018	0.183817	5.8295e-156	5.5994e-154	75.4967
IL17F	2.44311	5.43812	5.43812	2.59452e-17	9.65197e-17	3.90706
RP11-296O14.3	-2.44288	-5.43726	0.183916	4.67491e-135	2.6053e-133	78.2835
RP5-1057J7.7	-2.44262	-5.4363	0.183949	3.92026e-131	1.98035e-129	65.9509
ABHD11-AS1	-2.44241	-5.43549	0.183976	9.34514e-140	5.92719e-138	359.986
GLS2	2.44094	5.42997	5.42997	4.18552e-78	6.76832e-77	68.8252
AC092835.2	2.44045	5.4281	5.4281	2.31913e-57	2.40634e-56	11.1793
CNTN1	-2.4404	-5.42794	0.184232	5.00698e-46	3.9791e-45	23.4944
ITM2C	-2.44031	-5.42759	0.184244	1.89046e-119	7.41305e-118	47990.5
ACBD7	2.44024	5.42733	5.42733	3.20269e-71	4.48242e-70	26.934
RP11-713M15.2	2.43772	5.41785	5.41785	1.2853e-82	2.29789e-81	73.0671
RP11-401P9.6	2.43771	5.41782	5.41782	5.02442e-19	1.97449e-18	11.6206
AC053503.6	-2.43712	-5.41558	0.184652	2.88897e-22	1.25421e-21	22.3015
CPM	-2.43549	-5.40948	0.184861	2.11643e-102	5.69484e-101	2130.74
CLCN4	2.43482	5.40695	5.40695	5.81943e-92	1.26102e-90	173.923
LINC01594	2.43378	5.40309	5.40309	5.9582e-36	3.70606e-35	14.7957
PIPOX	2.43329	5.40122	5.40122	3.21042e-37	2.06274e-36	106.129
AC005618.6	2.43283	5.3995	5.3995	1.0527e-62	1.23066e-61	20.7365
GLP2R	-2.43244	-5.39806	0.185252	5.00289e-104	1.38727e-102	129.694
PCK1	-2.43126	-5.39362	0.185404	3.04399e-46	2.43703e-45	6937.22
CASP16P	-2.43049	-5.39076	0.185503	3.75639e-46	2.99836e-45	39.6211
FAM132A	-2.42988	-5.38849	0.185581	1.9398e-108	5.84545e-107	206.321
RP5-907D15.4	2.42896	5.38504	5.38504	3.68431e-16	1.31762e-15	1.76033
IGSF23	2.42763	5.3801	5.3801	3.63881e-24	1.65962e-23	7.32881
TNC	2.42756	5.37982	5.37982	5.36038e-69	7.13729e-68	1214.48
GP2	-2.42688	-5.3773	0.185967	6.90352e-32	3.87758e-31	114.941
TNFSF9	2.4259	5.37365	5.37365	5.52953e-49	4.72922e-48	75.3614
RILP	-2.42581	-5.37331	0.186105	1.25205e-225	5.81737e-223	895.803
CCDC148	2.42565	5.3727	5.3727	4.7023e-56	4.7186e-55	8.74301
CENPI	2.42515	5.37083	5.37083	9.83926e-173	1.37468e-170	219.905
RP11-365O16.3	-2.42499	-5.37026	0.186211	4.55634e-46	3.62818e-45	6.3846
WFDC10A	2.42479	5.36953	5.36953	5.33037e-10	1.50036e-09	1.63762
ADAMDEC1	-2.42461	-5.36882	0.186261	4.71657e-136	2.70394e-134	3710.87
RP11-483I13.6	-2.42382	-5.36591	0.186362	6.87775e-110	2.14369e-108	18.3054
CTD-2619J13.13	2.42348	5.36464	5.36464	3.44726e-07	8.49913e-07	1.12914
C10orf99	-2.42343	-5.36446	0.186412	2.31009e-43	1.72439e-42	9433.82
EGR4	2.42299	5.36282	5.36282	6.42537e-18	2.43846e-17	3.75792
GUCY1A2	2.42111	5.35584	5.35584	1.80207e-75	2.76419e-74	57.5808
CDK5R2	-2.42005	-5.35191	0.186849	7.0611e-46	5.58487e-45	11.5303
LA16c-325D7.1	2.41954	5.35001	5.35001	4.96577e-38	3.25069e-37	15.4552
RP11-278H7.4	2.41952	5.34994	5.34994	7.51684e-33	4.33542e-32	4.58651
RP11-211G23.2	2.41911	5.3484	5.3484	6.30956e-53	5.89473e-52	18.2072
C5orf38	2.41854	5.34631	5.34631	1.68083e-20	6.90123e-20	17.0537
RP11-520D19.2	2.4179	5.34394	5.34394	9.82802e-05	0.000209971	2.68356
RPGRIP1L	2.41746	5.34231	5.34231	1.76796e-272	2.3548e-269	316.18
DLX5	2.41721	5.34138	5.34138	3.28677e-13	1.05353e-12	6.72073
CES3	-2.41636	-5.33821	0.187329	9.87469e-120	3.89751e-118	3763.52
WTAPP1	2.41611	5.33731	5.33731	5.88307e-49	5.02836e-48	33.8877
CYP4F29P	-2.41421	-5.33027	0.187608	1.65539e-62	1.9279e-61	25.762
FADS1	2.41413	5.32998	5.32998	3.00538e-81	5.19642e-80	312.913
CLEC9A	-2.41303	-5.32592	0.187761	2.20887e-111	7.12366e-110	21.4323
CCL21	-2.41279	-5.32503	0.187792	1.24819e-47	1.03219e-46	729.553
RPL21P32	2.40936	5.31237	5.31237	5.26445e-39	3.50536e-38	4.60779
LINC01571	-2.40921	-5.31185	0.188258	2.08485e-24	9.56446e-24	3.53325
ACSM5	-2.40857	-5.30947	0.188343	3.64739e-85	6.85201e-84	13.086
PHOX2A	-2.4075	-5.30554	0.188482	1.19201e-22	5.23179e-22	3.47452
RP11-803D5.1	2.40733	5.30491	5.30491	2.14105e-58	2.27653e-57	8.28032
OSR1	-2.40729	-5.30476	0.18851	2.09128e-53	1.97877e-52	50.9586
RP11-387A1.6	-2.40695	-5.30352	0.188554	1.45822e-20	5.99833e-20	6.99904
RNU1-106P	2.40687	5.30323	5.30323	6.33695e-33	3.6639e-32	4.12036
NXPE4	-2.40663	-5.30235	0.188596	3.73304e-34	2.22335e-33	6433.27
TM4SF4	2.40534	5.29759	5.29759	3.35115e-23	1.49165e-22	84.8595
GGTA1P	-2.40441	-5.29419	0.188886	1.99675e-186	3.56189e-184	174.986
RP13-46H24.1	2.40434	5.29393	5.29393	1.46188e-27	7.31638e-27	4.31974
AC116035.1	-2.40432	-5.29388	0.188898	3.13787e-14	1.04582e-13	1.06973
SCUBE3	2.40373	5.29171	5.29171	1.33566e-46	1.07993e-45	48.3425
RP5-1054A22.4	2.40269	5.28787	5.28787	5.034e-48	4.21077e-47	6.05399
SLC23A1	-2.40212	-5.28579	0.189186	1.01375e-51	9.24408e-51	149.089
RP6-114E22.1	2.39956	5.27641	5.27641	7.08141e-16	2.50539e-15	3.6373
HHLA2	-2.39867	-5.27316	0.18964	2.56244e-104	7.17518e-103	7609.31
TMEM132A	2.39803	5.27082	5.27082	4.992e-184	8.56096e-182	379.67
GLOD5	-2.39725	-5.26798	0.189826	1.79739e-118	6.85961e-117	126.81
RP11-462G2.1	2.39613	5.2639	5.2639	1.89867e-24	8.72335e-24	50.1785
CTD-3064M3.7	2.3941	5.2565	5.2565	2.90568e-33	1.6967e-32	9.63915
CST4	2.39284	5.25191	5.25191	1.08743e-10	3.15164e-10	1.30527
ARR3	-2.39246	-5.25052	0.190457	9.04172e-35	5.47823e-34	7.75985
VPS9D1-AS1	2.39231	5.24996	5.24996	2.55114e-78	4.14216e-77	206.169
DUOX2	2.39175	5.24793	5.24793	1.69193e-36	1.06887e-35	9046.96
RP11-640L9.2	-2.39128	-5.24623	0.190613	1.54064e-112	5.12582e-111	60.2464
NEU4	-2.39104	-5.24535	0.190645	1.44042e-82	2.57292e-81	918.746
DNAH2	2.38996	5.24144	5.24144	2.55327e-72	3.65283e-71	88.5371
SFTA1P	-2.38921	-5.23871	0.190887	4.68497e-49	4.01721e-48	16.3187
CTD-2357A8.3	2.38883	5.23734	5.23734	2.21955e-29	1.16849e-28	6.83083
KDELC1P1	2.38836	5.23561	5.23561	5.63895e-34	3.34304e-33	8.92796
APOBR	-2.38812	-5.23474	0.191031	5.26036e-126	2.38856e-124	6696.83
NEURL1	-2.38768	-5.23317	0.191089	1.09345e-64	1.33493e-63	734.486
TRPV3	-2.38673	-5.22972	0.191215	3.78701e-81	6.53374e-80	329.095
TCL1A	-2.38619	-5.22775	0.191287	2.37278e-28	1.2132e-27	47.9296
TP53INP2	-2.38616	-5.22765	0.191291	5.47965e-113	1.85242e-111	4716.19
RP11-989F5.3	2.38521	5.22419	5.22419	2.01056e-34	1.20627e-33	2.96289
RP11-616M22.5	-2.38345	-5.21782	0.191651	1.26097e-41	8.96704e-41	5.49264
RP11-353N14.4	2.38312	5.21664	5.21664	2.61211e-46	2.09588e-45	65.0941
RNASE1	-2.38311	-5.21661	0.191695	5.06929e-144	3.5599e-142	5466.85
CASC18	-2.38285	-5.21565	0.191731	8.7926e-37	5.58561e-36	8.76196
APCDD1L	-2.38228	-5.21361	0.191806	2.42758e-43	1.80972e-42	8.69419
B3GNT7	-2.38142	-5.21049	0.191921	2.1589e-53	2.04164e-52	8234.51
RP11-820I16.3	-2.3808	-5.20826	0.192003	3.08307e-15	1.06559e-14	1.26356
B4GALNT4	2.38007	5.20562	5.20562	9.21016e-35	5.57944e-34	200.63
DNAJB7	-2.37804	-5.1983	0.19237	1.31479e-38	8.69666e-38	6.63213
INHBB	2.37617	5.19155	5.19155	1.46478e-60	1.63995e-59	71.2118
DSCC1	2.37607	5.1912	5.1912	4.24465e-162	4.63409e-160	294.655
RP11-779O18.3	-2.3752	-5.1881	0.192749	4.75324e-22	2.04754e-21	2.03869
RP11-353N14.5	2.37444	5.18535	5.18535	5.93301e-53	5.54683e-52	17.31
FALEC	2.37334	5.18141	5.18141	2.15798e-36	1.35922e-35	5.35763
SCIN	-2.37311	-5.18058	0.193029	3.80739e-82	6.72869e-81	2261.97
DNAJC6	2.37049	5.17119	5.17119	3.08712e-74	4.6028e-73	178.272
RP11-326L17.1	-2.3704	-5.17084	0.193392	1.17908e-16	4.28268e-16	1.97095
IGSF9B	2.36973	5.16845	5.16845	4.02015e-54	3.87545e-53	53.263
GNG4	2.36896	5.16569	5.16569	2.90106e-25	1.36089e-24	421.688
CAPN13	-2.36891	-5.16549	0.193592	3.71065e-66	4.65381e-65	793.181
CORO2B	-2.36687	-5.15822	0.193865	2.59485e-92	5.66894e-91	41.4027
RP13-672B3.2	-2.36625	-5.15599	0.193949	3.57877e-17	1.32396e-16	1.19186
RP11-1029J19.5	2.36598	5.15501	5.15501	5.79481e-49	4.95398e-48	15.177
TSPAN1	-2.36575	-5.15421	0.194016	1.38225e-95	3.24513e-94	24411.3
KCNH8	2.36548	5.15325	5.15325	3.05873e-89	6.25171e-88	145.524
SHD	-2.36525	-5.15242	0.194084	3.14122e-168	3.99735e-166	205.394
LINC01133	-2.36301	-5.14443	0.194385	5.64293e-130	2.77003e-128	1872.04
MEP1AP4	-2.36213	-5.1413	0.194504	4.64311e-70	6.32558e-69	185.581
FLT1	2.36193	5.14059	5.14059	9.6248e-200	2.35943e-197	494.431
CKAP2	2.36178	5.14006	5.14006	4.37109e-252	3.63875e-249	1304.26
HES5	-2.3609	-5.1369	0.19467	7.74683e-46	6.11997e-45	26.8717
RP13-349O20.2	2.36083	5.13667	5.13667	1.15467e-34	6.97586e-34	4.26743
KCNG1	-2.36012	-5.13412	0.194775	3.22781e-47	2.64676e-46	114.561
RP11-334A14.8	2.35981	5.13302	5.13302	7.19568e-21	2.9882e-20	5.383
ASCL1	-2.35824	-5.12744	0.195029	1.29899e-33	7.6432e-33	5.69682
RP11-93K22.6	2.35797	5.12649	5.12649	6.1239e-13	1.94406e-12	1.4169
LRRC8E	2.35746	5.12468	5.12468	7.94196e-114	2.73102e-112	150.275
FAM83H-AS1	2.35728	5.12404	5.12404	2.80397e-191	5.7457e-189	547.281
RP11-278J6.4	-2.35557	-5.11797	0.19539	4.3938e-19	1.73058e-18	1.36467
MCM10	2.35515	5.11648	5.11648	2.53899e-171	3.42747e-169	293.934
ZFPM2-AS1	2.3546	5.11451	5.11451	8.39673e-42	5.99351e-41	5.89148
FAM92A1P1	2.35432	5.11354	5.11354	2.4958e-41	1.75917e-40	6.15954
GPX3	-2.35388	-5.11196	0.19562	8.43005e-139	5.18228e-137	734.09
MYEOV	2.35369	5.11129	5.11129	2.62983e-92	5.74223e-91	363.351
RP11-596D21.1	2.3534	5.11029	5.11029	1.35606e-24	6.25339e-24	19.9925
CIDEC	-2.35329	-5.10989	0.195699	5.61025e-55	5.49178e-54	200.852
ARID3A	2.35217	5.10591	5.10591	4.55852e-111	1.45603e-109	1010.31
SYT4	-2.35145	-5.10336	0.195949	5.52241e-33	3.20082e-32	17.1393
FAM3D-AS1	-2.3505	-5.10001	0.196078	3.82137e-83	6.88743e-82	455.223
PCSK9	2.3504	5.09966	5.09966	1.79456e-61	2.04994e-60	979.58
NEBL	2.34973	5.0973	5.0973	7.1047e-152	6.06601e-150	1876.17
IGFBP6	-2.34949	-5.09646	0.196215	2.62934e-94	6.01736e-93	254.032
CEACAM3	-2.34884	-5.09413	0.196304	6.25523e-87	1.21569e-85	104.181
RP11-510J16.5	-2.34883	-5.09411	0.196305	3.39214e-42	2.45372e-41	36.8407
KCNK3	-2.34837	-5.09249	0.196368	2.32187e-55	2.29193e-54	31.958
TNS4	2.34756	5.08964	5.08964	2.77872e-56	2.7989e-55	1583.19
PRKDC	2.34738	5.08898	5.08898	5.4887e-231	2.96375e-228	7091.84
PLCXD3	-2.34693	-5.0874	0.196564	3.92171e-31	2.15816e-30	24.4095
ELOVL5	2.34656	5.08612	5.08612	3.77081e-133	1.99833e-131	1349.84
GSTA1	-2.34185	-5.06951	0.197258	3.84999e-42	2.78138e-41	258.543
MIR7161	2.34076	5.0657	5.0657	6.20074e-45	4.79801e-44	5.99132
UBD	2.33914	5.06	5.06	7.17067e-26	3.41794e-25	17.6106
AZGP1	2.33912	5.05993	5.05993	7.97743e-61	8.98175e-60	988.527
AQP7	-2.3388	-5.05882	0.197675	2.1961e-99	5.55742e-98	340.59
ATAD2	2.33843	5.05752	5.05752	2.40645e-200	5.97247e-198	1506.69
RP3-416H24.1	2.33806	5.05624	5.05624	3.23308e-17	1.19829e-16	3.13627
RNU6-1005P	2.33794	5.05579	5.05579	8.66772e-17	3.1647e-16	1.2771
CCDC78	2.33793	5.05577	5.05577	1.53908e-68	2.03032e-67	45.4646
CXCL11	2.3376	5.0546	5.0546	9.71725e-35	5.88217e-34	137.275
LINC00545	2.33617	5.04961	5.04961	8.92028e-05	0.00019118	1.25806
ENPP7P8	2.33544	5.04706	5.04706	4.09507e-26	1.96388e-25	4.32576
UHRF1	2.33529	5.04653	5.04653	7.03839e-183	1.18168e-180	651.212
RP11-142E9.1	2.33489	5.04513	5.04513	1.37521e-155	1.30525e-153	81.194
APCDD1	2.33375	5.04115	5.04115	6.84095e-54	6.56304e-53	1170.31
ERCC6L	2.33179	5.03428	5.03428	3.00177e-159	3.08341e-157	237.967
snoU2_19	2.33136	5.03279	5.03279	5.5051e-43	4.05929e-42	10.182
DHRS9	-2.33113	-5.03198	0.198729	1.81961e-50	1.61215e-49	2468.98
SEC14L4	2.32924	5.0254	5.0254	8.4191e-16	2.96999e-15	6.34042
RP11-10N16.3	2.3291	5.02491	5.02491	1.47015e-21	6.23943e-21	2.14356
HPGD	-2.32888	-5.02416	0.199038	4.54436e-73	6.61265e-72	4051.68
MROH3P	-2.32866	-5.02339	0.199069	2.49116e-82	4.42408e-81	190.487
TNXB	-2.32844	-5.02262	0.199099	3.19039e-134	1.72974e-132	448.213
MRLN	2.32681	5.01693	5.01693	2.741e-09	7.49401e-09	8.51204
NAAA	-2.32532	-5.01177	0.19953	1.34004e-150	1.10289e-148	2222.24
RP11-291I6.2	2.32462	5.00934	5.00934	7.93772e-14	2.60642e-13	1.18331
GJC1	2.32448	5.00886	5.00886	3.37849e-71	4.72516e-70	69.2848
RP11-685G9.2	-2.32351	-5.00549	0.199781	2.49464e-09	6.83261e-09	2.22241
SNORA74	2.31896	4.98972	4.98972	8.68465e-33	4.99958e-32	2.934
PDZD4	-2.31858	-4.98839	0.200465	6.62836e-84	1.21105e-82	53.6735
MIR3150B	-2.31773	-4.98548	0.200582	2.9033e-65	3.58609e-64	18.0608
RP11-68I3.7	2.31755	4.98485	4.98485	2.3183e-11	6.91665e-11	1.16318
RP11-353N14.2	2.31643	4.98099	4.98099	3.05963e-45	2.38131e-44	11.5448
AC118754.4	2.31525	4.97689	4.97689	2.85641e-13	9.1816e-13	1.63821
RP11-424C20.2	2.31517	4.97664	4.97664	7.36013e-99	1.85199e-97	19.2665
VN1R108P	2.31325	4.97	4.97	8.37872e-38	5.45272e-37	5.79303
RP11-357D18.1	-2.31227	-4.96665	0.201343	1.15434e-11	3.4885e-11	1.69527
CRYBB2	-2.31214	-4.96617	0.201362	4.81562e-59	5.1978e-58	10.522
HAND2-AS1	-2.31171	-4.96473	0.201421	4.57703e-35	2.79305e-34	35.7813
MAL	-2.31029	-4.95982	0.20162	1.50737e-65	1.87054e-64	15.214
RBL1	2.31017	4.95943	4.95943	1.94595e-229	1.02311e-226	566.653
RP11-148O7.2	-2.31014	-4.95932	0.20164	3.62775e-23	1.61333e-22	4.63865
SEPT14P12	2.30973	4.95791	4.95791	5.31796e-20	2.14989e-19	1.42019
HPN	2.3095	4.95712	4.95712	1.4547e-30	7.89017e-30	41.6016
CHST5	-2.3086	-4.95401	0.201857	1.13575e-57	1.18709e-56	320.273
SPATA3-AS1	2.3079	4.95161	4.95161	3.64102e-53	3.42083e-52	14.0584
FAM72D	2.30704	4.94866	4.94866	2.14157e-116	7.87238e-115	37.4305
MB	-2.3068	-4.94784	0.202108	4.25537e-44	3.2314e-43	178.738
RP4-620E11.4	2.30662	4.94722	4.94722	7.24382e-16	2.56149e-15	1.26689
SYNC	-2.30652	-4.9469	0.202147	1.40581e-97	3.45258e-96	330.386
TCF7	2.30488	4.94127	4.94127	1.56811e-104	4.41258e-103	700.158
POU4F1	2.30463	4.94039	4.94039	2.22824e-28	1.14032e-27	13.4278
SLC38A3	2.30372	4.93729	4.93729	4.41894e-21	1.85067e-20	13.3423
CTA-315H11.2	2.30253	4.93323	4.93323	3.61346e-49	3.10442e-48	32.2308
ZNF670-ZNF695	2.30197	4.93131	4.93131	2.84436e-41	2.00202e-40	6.62877
SNRPGP3	2.30129	4.92899	4.92899	8.04942e-08	2.04852e-07	0.922798
TIGD4	2.30104	4.92812	4.92812	1.43457e-102	3.87313e-101	24.3292
BGN	2.29922	4.9219	4.9219	9.75534e-106	2.79831e-104	865.308
TKTL1	2.29879	4.92047	4.92047	3.07327e-15	1.06239e-14	73.9556
RP1-153P14.8	2.29824	4.91859	4.91859	1.92484e-13	6.22675e-13	1.85532
RP11-675F6.3	2.29762	4.91645	4.91645	2.50912e-07	6.22535e-07	2.31565
HIGD1A	-2.29704	-4.91448	0.20348	5.26994e-223	2.28887e-220	2736.17
AC004837.5	2.29703	4.91447	4.91447	1.4968e-05	3.37218e-05	2.03829
SLIT3	-2.29673	-4.91344	0.203523	1.76594e-132	9.15217e-131	321.653
ENHO	-2.29623	-4.91172	0.203595	9.09867e-85	1.69573e-83	28.6705
COL7A1	2.29577	4.91015	4.91015	2.36144e-122	9.8598e-121	767.286
LILRA4	-2.29571	-4.90997	0.203667	1.16264e-43	8.75222e-43	9.79506
ACKR2	-2.29375	-4.90331	0.203944	1.03893e-107	3.08652e-106	110.422
CTNND2	-2.29302	-4.90082	0.204048	9.10873e-49	7.75387e-48	23.6231
POU6F2-AS2	2.29256	4.89926	4.89926	4.24665e-08	1.09554e-07	5.75987
SPATA12	2.29245	4.89886	4.89886	1.02839e-57	1.07628e-56	15.3986
FAM131C	2.29196	4.89722	4.89722	2.48625e-21	1.04928e-20	4.06277
TREML3P	2.29122	4.89471	4.89471	1.84301e-08	4.84397e-08	1.55299
ADHFE1	-2.29111	-4.89434	0.204318	4.44807e-110	1.39291e-108	108.041
RP4-568B10.1	-2.29094	-4.89375	0.204342	5.47621e-38	3.5778e-37	3.61241
SQRDL	-2.29088	-4.89355	0.204351	2.30378e-216	9.11432e-214	4208.56
TRIP13	2.29062	4.89267	4.89267	8.52084e-161	9.03119e-159	429.893
CTD-3193O13.1	-2.29039	-4.89187	0.204421	2.19829e-34	1.31753e-33	3.12104
AC009262.2	2.28768	4.88269	4.88269	4.12465e-09	1.11942e-08	1.20928
TMEM236	-2.28698	-4.88033	0.204904	2.76443e-52	2.54577e-51	2098.69
RP11-963H4.3	-2.28671	-4.87941	0.204943	4.36173e-80	7.36316e-79	26.6531
AC147651.5	-2.28544	-4.87513	0.205123	7.11798e-16	2.51788e-15	2.32078
ITGB8	2.28508	4.8739	4.8739	2.95727e-132	1.52868e-130	527.512
FSIP1	-2.28393	-4.87004	0.205337	2.40449e-59	2.61154e-58	80.7277
SMIM5	-2.28234	-4.86468	0.205564	9.66118e-74	1.42293e-72	426.611
HIST1H1C	-2.2823	-4.86453	0.20557	9.52355e-93	2.10827e-91	710.826
DGAT2	2.28134	4.86129	4.86129	2.98618e-130	1.47676e-128	344.459
WI2-87327B8.2	2.28103	4.86026	4.86026	4.78825e-19	1.88316e-18	2.49965
DLEU2L	2.2808	4.85949	4.85949	1.99063e-70	2.73058e-69	17.8153
C17orf77	2.28072	4.8592	4.8592	1.26246e-21	5.37111e-21	42.0655
AC144831.3	-2.28018	-4.85738	0.205872	8.33008e-79	1.36639e-77	11.3533
AC010745.1	-2.27959	-4.8554	0.205956	1.54993e-44	1.18895e-43	6.67436
C6	-2.27887	-4.85298	0.206059	7.24006e-66	9.0321e-65	28.9184
GAS6-AS1	2.27828	4.851	4.851	4.61072e-43	3.4105e-42	380.348
RP4-678D15.1	2.27761	4.84875	4.84875	5.02472e-08	1.29159e-07	1.23753
RP11-169K16.4	-2.27735	-4.84786	0.206277	1.30364e-14	4.40031e-14	2.76817
RP11-349K16.1	-2.27676	-4.84589	0.206361	5.11044e-56	5.12043e-55	245.48
SEC14L2	2.27483	4.83942	4.83942	2.93252e-93	6.55357e-92	64.7365
DNASE1L3	-2.27454	-4.83843	0.206678	3.22187e-88	6.45635e-87	587.345
KCNK15-AS1	2.27382	4.83601	4.83601	1.64132e-13	5.32724e-13	2.82368
CEP72	2.27329	4.83424	4.83424	1.42354e-216	5.68816e-214	198.294
KRT1	-2.27326	-4.83413	0.206863	8.73212e-43	6.40217e-42	5.7232
RP11-832A4.7	-2.27175	-4.82908	0.207079	6.96683e-64	8.40268e-63	82.5163
AC018512.1	-2.27035	-4.82441	0.207279	1.04627e-20	4.32692e-20	1.93678
CTC-338M12.13	2.27028	4.82415	4.82415	8.44138e-23	3.71845e-22	3.79096
RP11-44F14.2	2.26942	4.82128	4.82128	1.51018e-67	1.94657e-66	38.6632
GJB5	2.26941	4.82126	4.82126	2.70706e-20	1.10264e-19	33.6025
UGT1A9	-2.26932	-4.82097	0.207427	1.00271e-44	7.73329e-44	8.48818
SNORA80B	2.26892	4.81964	4.81964	2.05338e-23	9.18286e-23	4.7701
CAMK2B	-2.26777	-4.81577	0.207651	4.17308e-43	3.09079e-42	22.7117
RP1-30M3.6	-2.26765	-4.81538	0.207668	9.40975e-81	1.60957e-79	12.118
RP11-350G8.5	-2.26751	-4.81492	0.207688	2.17042e-43	1.62074e-42	3.92741
LECT1	-2.26622	-4.8106	0.207874	5.86439e-19	2.29892e-18	3.8253
RNU6-577P	2.26514	4.80701	4.80701	3.91109e-14	1.29908e-13	1.37506
RP3-407E4.3	-2.2638	-4.80254	0.208223	2.22823e-27	1.11017e-26	8.58138
RP11-345K9.2	-2.26366	-4.80208	0.208243	6.39633e-16	2.26743e-15	1.61475
WDR78	-2.2623	-4.79755	0.20844	1.97483e-111	6.37915e-110	502.08
FCN3	2.26212	4.79696	4.79696	6.94985e-45	5.37453e-44	5.31065
PDZD7	2.26195	4.79639	4.79639	4.92633e-71	6.87312e-70	29.394
TMEM61	-2.26159	-4.79519	0.208542	3.87697e-64	4.69585e-63	138.333
HPCA	-2.26131	-4.79426	0.208583	3.34057e-123	1.43222e-121	219.975
MET	2.26116	4.79376	4.79376	4.67014e-246	3.52093e-243	3794.8
SH3PXD2A-AS1	2.25971	4.78896	4.78896	9.51451e-42	6.78047e-41	84.2829
GJB4	2.25902	4.78666	4.78666	1.55361e-46	1.25336e-45	54.0812
PAPPA	2.25886	4.78613	4.78613	2.55723e-75	3.90603e-74	98.657
VCAN	2.25876	4.78579	4.78579	5.5023e-109	1.67833e-107	1314.58
CDC25B	2.25851	4.78496	4.78496	3.48865e-162	3.81916e-160	2398.43
DPF3	-2.25844	-4.78473	0.208998	5.12696e-98	1.27007e-96	200.803
PTCHD4	2.25807	4.7835	4.7835	1.55452e-23	6.97377e-23	12.2745
SNORA23	2.25794	4.78307	4.78307	1.66156e-16	6.00294e-16	1.29561
CA12	-2.25793	-4.78306	0.209071	2.58934e-88	5.20709e-87	14222.6
TPSG1	-2.25765	-4.78213	0.209112	1.24051e-31	6.91572e-31	292.238
PROK2	2.25764	4.78209	4.78209	9.7749e-29	5.04893e-28	14.5829
DUSP14	2.25749	4.78158	4.78158	4.688e-175	6.86165e-173	148.223
PLAU	2.25601	4.77668	4.77668	1.44792e-141	9.5158e-140	832.581
RP11-546K22.1	2.25566	4.77553	4.77553	1.86622e-20	7.64747e-20	5.05877
CLEC10A	-2.2556	-4.77531	0.20941	1.27982e-116	4.7307e-115	219.337
PNMA5	2.2537	4.76904	4.76904	2.48253e-14	8.301e-14	269.456
ALX1	2.25349	4.76836	4.76836	0.000129978	0.000275832	3.94743
EPB41L4A-AS2	-2.25299	-4.7667	0.209789	1.87412e-91	4.0175e-90	24.3233
AC092573.2	2.25222	4.76414	4.76414	4.89857e-37	3.13079e-36	6.19954
RYR2	2.25216	4.76396	4.76396	3.90799e-53	3.66734e-52	81.71
GPAT3	-2.25195	-4.76327	0.20994	1.32203e-112	4.41319e-111	871.136
CHRDL2	2.25186	4.76298	4.76298	7.97774e-28	4.01985e-27	65.2197
GABRD	2.25181	4.76281	4.76281	5.161e-43	3.80907e-42	7.47376
RP1-283K11.2	-2.24939	-4.75483	0.210312	4.43255e-09	1.20111e-08	0.955231
ITGA2	2.24923	4.75431	4.75431	8.53447e-163	9.52571e-161	2577.28
SNORD11	2.24898	4.75348	4.75348	6.33816e-49	5.40923e-48	7.30946
RP11-299P2.2	-2.24762	-4.74898	0.210571	2.20196e-14	7.37765e-14	1.03988
DKFZp779M0652	-2.24706	-4.74715	0.210653	7.72001e-39	5.12674e-38	3.59164
RP11-73B2.6	2.2464	4.74497	4.74497	4.11927e-24	1.8764e-23	6.53447
SGCA	-2.24612	-4.74405	0.21079	3.76946e-59	4.07632e-58	32.7433
RP3-525N10.2	-2.24585	-4.74316	0.21083	2.36194e-36	1.48487e-35	5.5103
SCN7A	-2.24527	-4.74127	0.210914	3.91893e-37	2.5103e-36	46.0085
LINC00930	-2.24468	-4.73933	0.211	1.80724e-43	1.35308e-42	31.2017
SMOX	2.24432	4.73813	4.73813	3.92331e-134	2.12135e-132	339.075
CASC15	2.24403	4.73718	4.73718	1.80441e-74	2.70547e-73	59.2721
ACSL4	2.24352	4.7355	4.7355	1.13097e-148	8.86101e-147	1311.71
KLF7-IT1	2.24299	4.73376	4.73376	7.69979e-37	4.89606e-36	3.28931
MMP12	2.24289	4.73344	4.73344	1.79839e-68	2.36771e-67	1209.04
DIAPH3	2.24246	4.73204	4.73204	1.88412e-142	1.28255e-140	459.559
TMPRSS3	2.24089	4.7269	4.7269	3.85077e-63	4.55369e-62	160.385
SH3GL2	-2.24004	-4.7241	0.211681	2.18431e-34	1.30934e-33	11.2697
FRGCA	2.2396	4.72266	4.72266	5.19087e-14	1.71546e-13	2.22378
PLAC8	-2.23921	-4.72138	0.211803	2.81637e-58	2.98664e-57	8371.85
ADORA3	-2.23835	-4.71858	0.211928	2.058e-136	1.19007e-134	95.9541
GHR	-2.23771	-4.71648	0.212022	1.26024e-66	1.58955e-65	159.297
WDR35	2.2376	4.71611	4.71611	6.85372e-201	1.75552e-198	359.071
MAP7D2	2.23713	4.71458	4.71458	1.02928e-26	5.02356e-26	340.539
PDE4C	-2.23653	-4.71261	0.212196	5.99532e-96	1.42173e-94	663.267
AP000349.2	2.23651	4.71255	4.71255	2.09541e-14	7.02773e-14	7.37643
RP11-807H22.6	-2.23624	-4.71168	0.212239	2.03668e-46	1.63845e-45	9.70656
PLCD3	-2.23595	-4.71072	0.212282	8.81309e-167	1.07692e-164	6456.1
ABCC9	2.23594	4.71068	4.71068	2.48914e-52	2.2949e-51	33.0172
RP11-383G6.3	2.2342	4.70501	4.70501	6.14609e-37	3.91809e-36	4.5147
NMU	2.2331	4.70143	4.70143	6.74166e-38	4.3959e-37	54.046
CES2	-2.23175	-4.69703	0.2129	8.2159e-146	6.04587e-144	15947
SEMA3A	2.23166	4.69674	4.69674	5.10749e-74	7.57554e-73	260.402
TFPI2	2.23069	4.6936	4.6936	4.16474e-33	2.42128e-32	89.8114
STUM	-2.23039	-4.6926	0.213101	1.72852e-39	1.16394e-38	101.578
RP11-448G15.1	-2.22947	-4.68962	0.213237	2.51165e-63	2.99048e-62	9.1844
CNTN4	-2.22913	-4.68851	0.213287	3.18169e-104	8.87188e-103	124.388
C1QTNF7	-2.2285	-4.68645	0.213381	2.76003e-75	4.20937e-74	46.2801
RP11-25K21.6	2.22841	4.68616	4.68616	8.16987e-18	3.09023e-17	1.77036
MYL3	-2.22838	-4.68608	0.213398	1.45766e-27	7.29613e-27	4.75457
DACT2	-2.22772	-4.68392	0.213496	3.56719e-36	2.23099e-35	83.7749
CTC-490G23.2	-2.2276	-4.68353	0.213514	2.02514e-34	1.21484e-33	51.6263
AOC1	-2.2269	-4.68127	0.213617	2.12784e-146	1.58628e-144	13310.5
MFAP2	2.22648	4.6799	4.6799	1.03057e-85	1.96279e-84	151.93
AC079145.4	2.22502	4.67519	4.67519	1.1854e-24	5.47648e-24	2.82116
BMX	-2.22433	-4.67295	0.213998	6.79297e-72	9.64925e-71	112.963
KBTBD11-OT1	-2.22419	-4.67247	0.214019	2.3854e-101	6.27905e-100	33.0433
RP11-29G8.3	2.22272	4.66772	4.66772	6.85103e-64	8.2705e-63	36.123
RP11-159D23.2	2.2225	4.66703	4.66703	1.29659e-15	4.54466e-15	2.58567
SKA3	2.22244	4.66682	4.66682	4.71281e-139	2.91961e-137	554.866
B3GALT5	-2.22212	-4.66577	0.214327	1.14195e-43	8.59974e-43	8795.96
AC104088.1	2.22208	4.66565	4.66565	1.67863e-16	6.06351e-16	5.04146
RP11-14C10.3	-2.22197	-4.66529	0.214349	3.57147e-40	2.44574e-39	13.4143
POMK	2.22	4.65894	4.65894	9.32206e-115	3.27033e-113	82.6811
AC072062.1	2.21967	4.65788	4.65788	6.91646e-33	3.99491e-32	6.78286
SPIN4	2.21958	4.65757	4.65757	1.68005e-119	6.60094e-118	281.786
PHYHIPL	2.21939	4.65697	4.65697	1.65299e-19	6.58856e-19	42.8431
TCN2	-2.21841	-4.65381	0.214878	7.23415e-138	4.32081e-136	1051.07
ZNF239	2.21825	4.6533	4.6533	1.27409e-130	6.34e-129	183.882
LINC00675	-2.21736	-4.6504	0.215035	4.82656e-143	3.32517e-141	1822.38
RP11-386G11.5	2.21707	4.64949	4.64949	4.34076e-41	3.04029e-40	37.1711
RP11-1399P15.1	-2.21671	-4.64833	0.215131	4.29357e-78	6.93743e-77	21.2412
LINC01080	-2.21352	-4.63805	0.215608	1.16083e-30	6.3134e-30	9.28003
XKRX	2.21127	4.63082	4.63082	1.26858e-97	3.11937e-96	99.2822
HOXB13	-2.20911	-4.62391	0.216267	1.0673e-30	5.81658e-30	2928.86
AC007405.6	2.20911	4.6239	4.6239	2.85154e-48	2.40231e-47	25.5458
TPX2	2.20907	4.62378	4.62378	5.44163e-128	2.56411e-126	2759.87
LL22NC03-32F9.1	-2.20901	-4.62356	0.216283	4.76516e-30	2.55065e-29	4.38683
RP4-694A7.2	2.20887	4.62313	4.62313	1.01643e-12	3.20052e-12	5.0714
HNRNPA1P21	2.20838	4.62156	4.62156	1.54957e-58	1.65158e-57	13.0452
KIR3DL2	-2.20832	-4.62136	0.216386	2.8764e-28	1.46788e-27	4.31929
TFAP2A-AS1	2.20801	4.62036	4.62036	4.98481e-33	2.89258e-32	15.0343
F13A1	-2.20363	-4.60638	0.21709	7.52402e-97	1.81988e-95	717.193
SRPX	-2.20316	-4.60487	0.217162	3.32905e-120	1.32757e-118	111.625
CKAP2L	2.20255	4.60292	4.60292	5.98211e-150	4.80952e-148	430.227
DIO2	2.20244	4.60258	4.60258	1.19824e-111	3.89261e-110	261.397
CTC-558O2.2	-2.20037	-4.59599	0.217581	3.73818e-49	3.21088e-48	9.18833
METTL7A	-2.20012	-4.59517	0.21762	4.94266e-119	1.91375e-117	4887.95
GINS1	2.1991	4.59192	4.59192	3.36877e-144	2.37826e-142	633.384
DBNDD1	2.19902	4.59166	4.59166	1.89613e-88	3.82462e-87	261.359
GLIPR2	-2.19848	-4.58996	0.217867	4.04593e-191	8.20647e-189	879.341
MTBP	2.19723	4.58598	4.58598	3.32211e-197	7.85474e-195	272.646
TMEM100	-2.19717	-4.5858	0.218065	7.19718e-70	9.76851e-69	46.7223
CCL5	-2.19668	-4.58422	0.21814	9.18538e-87	1.78343e-85	920.234
AC005624.2	2.19532	4.57993	4.57993	2.83256e-21	1.19304e-20	1.84883
TBX18	2.19532	4.57992	4.57992	5.11284e-28	2.5877e-27	51.0446
RP11-11N5.1	2.19514	4.57933	4.57933	2.26509e-14	7.58599e-14	148.527
PRR7	2.19493	4.57867	4.57867	1.85796e-117	6.97092e-116	132.97
RP11-226L15.1	-2.19368	-4.57472	0.218592	3.10381e-13	9.96321e-13	1.57792
ULBP3	2.19368	4.5747	4.5747	1.14408e-82	2.04726e-81	28.8049
CASC5	2.19362	4.57452	4.57452	1.12463e-140	7.29514e-139	745.475
LZTS1	2.19306	4.57273	4.57273	4.61297e-99	1.1622e-97	37.3996
GAP43	-2.1928	-4.57193	0.218726	1.12326e-34	6.7902e-34	19.8923
TDP2	-2.19268	-4.57154	0.218744	2.44974e-172	3.39884e-170	10016.2
PTGDR2	-2.19244	-4.57077	0.218781	3.40214e-85	6.40031e-84	94.6437
CCL19	-2.19223	-4.5701	0.218813	2.25512e-48	1.90346e-47	175.659
PUS7	2.19187	4.56898	4.56898	2.54208e-226	1.20924e-223	691.684
MYBL2	2.19155	4.56795	4.56795	2.7479e-99	6.94063e-98	1773.68
VPREB3	-2.18978	-4.56237	0.219184	4.90359e-42	3.53284e-41	30.9597
PTPRU	2.18966	4.56199	4.56199	3.77043e-51	3.40011e-50	244.729
B3GALT1	-2.18924	-4.56065	0.219267	1.47085e-35	9.07679e-35	471.776
RNA5SP268	2.18911	4.56024	4.56024	5.25439e-12	1.61045e-11	0.922569
HILPDA	2.18826	4.55754	4.55754	6.76704e-157	6.62739e-155	340.925
ELFN1	2.18764	4.55561	4.55561	1.81225e-75	2.77874e-74	25.8374
AC129492.1	-2.18695	-4.55342	0.219615	1.06958e-85	2.03418e-84	18.3425
ANXA8L1	-2.1861	-4.55075	0.219744	5.7664e-56	5.77189e-55	17.1433
RP11-58O9.2	2.18603	4.55053	4.55053	4.69557e-41	3.28706e-40	83.9269
LOXL2	2.18602	4.55047	4.55047	2.92215e-180	4.68929e-178	587.592
GTF2IRD1	2.18594	4.55024	4.55024	6.16192e-194	1.30274e-191	1169.3
GLRA4	-2.18565	-4.54931	0.219813	2.50232e-51	2.26217e-50	27.3943
MYO3B	2.18502	4.54733	4.54733	2.90018e-34	1.733e-33	13.1651
PODXL	2.18486	4.54682	4.54682	1.16892e-287	2.45829e-284	1418.21
GNG12-AS1	-2.18477	-4.54656	0.219947	1.58294e-90	3.32375e-89	39.2391
ARHGEF10	2.18447	4.54559	4.54559	2.20553e-81	3.83001e-80	28.6506
CDCA4P4	2.18391	4.54383	4.54383	2.75468e-22	1.19695e-21	2.13328
IL22	2.1838	4.54349	4.54349	3.47735e-11	1.02993e-10	3.05627
FAM131B	2.18266	4.53989	4.53989	4.0324e-48	3.37933e-47	79.8922
AC064850.4	2.18179	4.53717	4.53717	2.91902e-29	1.53169e-28	2.87193
ADAMTSL1	-2.18141	-4.53596	0.220461	3.53003e-67	4.50649e-66	273.496
KRT19P1	-2.18002	-4.53158	0.220673	7.35807e-124	3.20277e-122	26.9955
RP11-746P2.3	2.17983	4.53099	4.53099	4.57594e-06	1.06299e-05	2.2849
SNORA79	2.17934	4.52947	4.52947	1.00717e-60	1.13205e-59	15.1534
HEPACAM2	-2.17897	-4.52831	0.220833	2.76425e-28	1.41209e-27	1980.67
SEC1P	-2.1789	-4.52808	0.220844	5.28114e-42	3.79675e-41	13.0329
TPSB2	-2.17857	-4.52706	0.220894	3.52643e-67	4.50332e-66	211.552
ARHGAP44	-2.17749	-4.52365	0.22106	1.04247e-95	2.46043e-94	1857.01
NHS	2.17689	4.52177	4.52177	5.54497e-96	1.31728e-94	396.649
S100A2	2.17545	4.51728	4.51728	4.49245e-70	6.1266e-69	47.7369
GFRA3	-2.17536	-4.51698	0.221387	1.31368e-53	1.251e-52	49.2736
APOH	-2.17457	-4.51452	0.221507	4.65698e-38	3.04905e-37	12.4234
KRT8P39	2.17442	4.51403	4.51403	5.09899e-43	3.76469e-42	7.19891
MGP	-2.17424	-4.51347	0.221559	1.49779e-79	2.501e-78	1037.11
COL9A3	2.17354	4.51128	4.51128	1.15189e-40	7.98532e-40	377.643
RP11-843B15.4	2.17303	4.50971	4.50971	1.00555e-39	6.81361e-39	6.13618
GGT6	-2.17271	-4.50869	0.221794	1.63163e-60	1.82368e-59	5006.05
SGK1	-2.17258	-4.50829	0.221813	7.72338e-73	1.11856e-71	6906.25
RP11-797H7.5	-2.17223	-4.50718	0.221868	2.30556e-48	1.94522e-47	14.6033
SNORD17	2.17158	4.50518	4.50518	1.2668e-92	2.79352e-91	66.7571
FLVCR2	-2.1715	-4.5049	0.22198	5.24976e-140	3.35632e-138	438.888
MEP1A	-2.17131	-4.50433	0.222008	8.25953e-60	9.06438e-59	9199.73
LINC01269	2.17026	4.50104	4.50104	6.80396e-23	3.00312e-22	5.16239
TYRO3	2.16993	4.50002	4.50002	5.70458e-104	1.58075e-102	146.055
CTD-2339L15.3	2.16989	4.49989	4.49989	2.32581e-13	7.50077e-13	1.15635
RP4-784A16.5	2.16987	4.49984	4.49984	2.69e-19	1.06634e-18	1.91203
UNC5C	-2.16905	-4.49729	0.222356	7.1881e-131	3.60379e-129	320.287
ADGRF5	2.16785	4.49352	4.49352	1.74366e-158	1.75499e-156	271.329
REP15	-2.16627	-4.48861	0.222786	3.47571e-37	2.22925e-36	940.193
AC090945.1	2.16517	4.48521	4.48521	4.24203e-51	3.81935e-50	13.1081
ZNF663P	2.16489	4.48433	4.48433	3.31609e-17	1.22814e-16	14.4519
NKX2-2	-2.16479	-4.48403	0.223014	2.7895e-28	1.42463e-27	30.3625
RP11-440I14.3	-2.16448	-4.48306	0.223062	1.07288e-69	1.45273e-68	43.363
ACSM1	-2.16392	-4.4813	0.22315	1.28945e-75	1.98704e-74	78.9908
AC092614.2	2.16353	4.4801	4.4801	4.12453e-36	2.57633e-35	5.006
CENPE	2.16292	4.47822	4.47822	2.68905e-123	1.15413e-121	881.933
IGF2	2.16205	4.47552	4.47552	4.6256e-28	2.34496e-27	2561
SLC2A3P2	2.1614	4.4735	4.4735	6.85423e-29	3.55644e-28	2.86679
CDIPT-AS1	2.16068	4.47124	4.47124	5.20375e-16	1.85174e-15	1.88244
MIR374B	2.16038	4.47032	4.47032	6.6692e-18	2.52859e-17	1.64813
CTB-61M7.2	2.15987	4.46875	4.46875	6.17453e-29	3.20751e-28	4.28866
SLC6A4	2.15956	4.46778	4.46778	1.72143e-14	5.78852e-14	66.3646
STAP2	-2.15829	-4.46386	0.224022	2.56995e-228	1.29988e-225	4560.43
AK4P3	2.1578	4.46234	4.46234	6.14528e-19	2.40809e-18	3.07933
MFSD4A	-2.15635	-4.45786	0.224323	1.50015e-54	1.4567e-53	2050.66
KLK15	-2.15582	-4.4562	0.224406	2.97205e-45	2.3136e-44	57.2577
KIAA1524	2.15528	4.45457	4.45457	3.2421e-162	3.559e-160	313.686
AC073465.2	-2.15371	-4.44971	0.224734	8.76943e-20	3.52737e-19	2.06598
TNFAIP8L3	-2.15339	-4.44872	0.224784	1.84692e-97	4.53313e-96	121.106
LA16c-431H6.7	2.15298	4.44747	4.44747	1.59106e-101	4.20474e-100	17.3585
KRT12	-2.15245	-4.44582	0.22493	1.29431e-68	1.71025e-67	76.692
RP11-514F3.5	-2.15241	-4.44569	0.224937	2.47728e-84	4.57216e-83	21.4667
TEAD4	2.15158	4.44315	4.44315	1.86743e-164	2.15039e-162	387.732
TPSAB1	-2.15064	-4.44025	0.225213	1.59819e-74	2.39897e-73	361.832
SSTR5	2.15045	4.43965	4.43965	4.76487e-23	2.11151e-22	13.5064
TMEM211	2.15031	4.43922	4.43922	5.76806e-32	3.2462e-31	15.6616
KIAA1549L	2.14877	4.4345	4.4345	1.12092e-22	4.92357e-22	62.3312
VLDLR-AS1	-2.14862	-4.43402	0.225529	4.71422e-46	3.7521e-45	13.5187
COL5A2	2.14691	4.4288	4.4288	4.38143e-124	1.91337e-122	1628.97
HLA-G	-2.14687	-4.42865	0.225802	1.25418e-42	9.16505e-42	415.432
C9orf24	-2.14682	-4.42851	0.22581	9.4998e-66	1.18253e-64	42.7521
E2F3-IT1	2.14475	4.42215	4.42215	1.76428e-16	6.36829e-16	1.43936
ADGRB3	-2.14409	-4.42013	0.226238	5.55176e-40	3.78756e-39	12.0517
RP11-348N5.7	-2.14326	-4.41759	0.226368	2.49424e-121	1.01803e-119	71.1985
CYP4F23P	2.14301	4.41682	4.41682	1.32369e-20	5.45674e-20	11.011
SACS	2.143	4.41678	4.41678	6.96112e-106	2.00398e-104	320.31
SMPDL3A	-2.14235	-4.4148	0.226511	4.45299e-104	1.23736e-102	3092.95
PRDX6	-2.14225	-4.4145	0.226526	3.19298e-224	1.40203e-221	10639.6
RP11-789C1.2	-2.14148	-4.41214	0.226648	1.81858e-41	1.28682e-40	38.897
AC017101.10	2.14144	4.41201	4.41201	4.15198e-13	1.32597e-12	7.30295
RP11-20E24.1	2.14121	4.41131	4.41131	4.34337e-17	1.60326e-16	1.75685
CTB-167B5.1	-2.14109	-4.41097	0.226708	8.52266e-63	9.99262e-62	199.938
RPL7P49	2.14065	4.40959	4.40959	4.90418e-19	1.92799e-18	1.53583
SEC14L6	-2.13979	-4.40699	0.226912	6.19523e-47	5.0479e-46	9.53442
CHSY3	2.1389	4.40426	4.40426	8.47545e-68	1.10134e-66	22.8752
TMIGD2	-2.13868	-4.40358	0.227088	6.84121e-77	1.07877e-75	44.8613
TOP2A	2.13764	4.40043	4.40043	9.62559e-118	3.63191e-116	4688.09
ZFY-AS1	-2.13604	-4.39553	0.227504	2.07287e-15	7.21623e-15	4.82926
RP4-785G19.5	2.13596	4.39529	4.39529	1.62011e-20	6.65465e-20	2.40592
RP11-43F13.4	2.13563	4.39429	4.39429	5.99918e-25	2.79226e-24	6.65579
SLC6A18	-2.13518	-4.39292	0.227639	1.88336e-22	8.21473e-22	3.89455
PNLIPRP2	-2.1351	-4.39269	0.227651	7.84064e-39	5.20599e-38	133.67
PLCL2-AS1	-2.13428	-4.39019	0.227781	9.84566e-09	2.62573e-08	4.3039
VIPR1	-2.13396	-4.38919	0.227832	9.05163e-111	2.87508e-109	3660.5
FKBP10	2.13383	4.3888	4.3888	4.50643e-77	7.14272e-76	1064.12
LINC01055	-2.13266	-4.38524	0.228037	3.77506e-42	2.72774e-41	4.98731
RP1-80N2.2	-2.13245	-4.38463	0.22807	1.33365e-42	9.74048e-42	7.22535
MUC6	2.13133	4.3812	4.3812	6.99785e-15	2.38915e-14	137.867
CYP4F25P	-2.13003	-4.37726	0.228453	1.10019e-37	7.14585e-37	10.5908
RP11-33O4.1	-2.12796	-4.371	0.228781	1.96217e-165	2.29924e-163	141.989
AC007386.3	2.12728	4.36893	4.36893	9.33691e-31	5.09469e-30	3.93214
RP11-396F22.1	-2.12698	-4.36802	0.228937	2.23456e-40	1.53707e-39	7.19915
CTC-490E21.14	-2.12689	-4.36775	0.228951	6.59119e-34	3.9041e-33	25.0822
AC083900.1	-2.1264	-4.36627	0.229029	8.60624e-66	1.07197e-64	13.7863
RP11-338N10.2	2.12614	4.36546	4.36546	1.42759e-17	5.35821e-17	3.07369
CALB2	-2.12613	-4.36546	0.229071	1.6097e-30	8.72376e-30	53.8245
AP001469.7	2.12606	4.36524	4.36524	8.43746e-48	7.01652e-47	7.63613
RP11-94C24.13	-2.1259	-4.36477	0.229107	6.45356e-67	8.18639e-66	19.7706
ANO6	2.12563	4.36394	4.36394	1.12881e-194	2.42499e-192	1447.21
IFIT1P1	2.12559	4.36382	4.36382	7.75705e-25	3.60121e-24	2.45034
RP1-90G24.6	2.12541	4.36328	4.36328	8.63221e-06	1.97236e-05	1.11138
RP11-474N24.6	-2.12519	-4.36261	0.22922	1.51373e-30	8.20813e-30	2.69765
ADAMTS2	2.12517	4.36256	4.36256	8.50462e-90	1.76077e-88	338.544
RP11-260M19.2	-2.12456	-4.3607	0.229321	7.30059e-35	4.43474e-34	15.4255
RP11-33I11.3	-2.12437	-4.36012	0.229352	5.9679e-30	3.18634e-29	3.39726
FAM60CP	2.12389	4.35867	4.35867	4.49568e-28	2.28026e-27	2.72368
VSNL1	2.12376	4.3583	4.3583	6.78998e-56	6.78285e-55	463.937
DDX21	2.12333	4.357	4.357	5.3261e-170	6.97772e-168	4522.68
TDGF1	2.12332	4.35696	4.35696	6.87853e-54	6.59592e-53	365.313
LRRC10B	2.12323	4.35669	4.35669	2.57822e-40	1.77072e-39	38.4061
TINAG	-2.12319	-4.35658	0.229538	7.30202e-94	1.65499e-92	652.716
LRRC19	-2.12236	-4.35405	0.229671	1.9398e-45	1.51922e-44	2667.13
NRAP	-2.12197	-4.35287	0.229733	2.41986e-39	1.62536e-38	63.796
RP11-247L20.4	-2.12143	-4.35124	0.229819	1.48141e-194	3.16546e-192	148.031
MOCS1	-2.12111	-4.35029	0.22987	1.77723e-92	3.90191e-91	439.398
RBM24	-2.11987	-4.34656	0.230067	1.68263e-41	1.19168e-40	144.975
RP11-455F5.6	-2.11986	-4.34652	0.230069	5.61214e-30	2.9996e-29	23.3143
RP11-59D5__B.2	2.11829	4.34181	4.34181	5.41907e-29	2.8196e-28	7.13147
DCLK3	2.11812	4.34129	4.34129	4.70524e-46	3.746e-45	8.98597
RIMKLA	-2.1181	-4.34121	0.230351	1.26505e-69	1.71005e-68	823.553
FGFBP1	-2.11787	-4.34053	0.230386	7.59368e-59	8.16546e-58	618.153
RP11-644A7.2	-2.11736	-4.33899	0.230469	3.46158e-38	2.27048e-37	7.21159
MPP6	2.11594	4.33473	4.33473	1.80302e-111	5.83362e-110	191.806
FNDC11	2.11521	4.33254	4.33254	2.74902e-50	2.42324e-49	20.0519
RP11-128N14.5	2.11506	4.33207	4.33207	1.00635e-27	5.05873e-27	2.58608
RN7SL381P	2.11448	4.33033	4.33033	2.43236e-52	2.24411e-51	12.8192
ERVMER34-1	2.11396	4.32879	4.32879	9.03148e-42	6.44198e-41	42.7045
LEF1	2.1134	4.32711	4.32711	3.96004e-97	9.6485e-96	236.576
CTD-3216D2.5	2.1128	4.32531	4.32531	1.87811e-48	1.58894e-47	10.9459
MIR548L	2.11275	4.32516	4.32516	4.32991e-10	1.2235e-09	1.00328
CCDC152	-2.11271	-4.32503	0.231212	3.21537e-58	3.40615e-57	1303.16
CTA-126B4.7	2.11249	4.32437	4.32437	5.53799e-27	2.72253e-26	8.63677
KIRREL3	-2.11198	-4.32285	0.231329	5.95983e-49	5.09288e-48	19.7559
RN7SKP16	2.11189	4.32256	4.32256	2.61781e-52	2.41186e-51	7.83297
TP73	2.11154	4.32153	4.32153	3.79618e-59	4.1041e-58	81.2986
RP11-320N7.2	2.11151	4.32144	4.32144	9.79724e-05	0.000209324	2.8669
CTD-2647L4.5	-2.11108	-4.32014	0.231474	2.15781e-43	1.61162e-42	40.0878
NOL4	-2.11088	-4.31956	0.231505	2.48811e-32	1.41483e-31	19.4177
RP11-401P9.5	2.11049	4.31837	4.31837	3.37375e-28	1.71665e-27	9.53769
B4GALT1-AS1	-2.10998	-4.31684	0.231651	5.75976e-120	2.28322e-118	83.9387
SNHG4	2.10991	4.31664	4.31664	1.52938e-94	3.51414e-93	143.273
FAM95B1	-2.1093	-4.31483	0.231759	1.05414e-41	7.50305e-41	38.2337
CLSPN	2.10909	4.3142	4.3142	1.87825e-132	9.72163e-131	348.884
RP11-296E3.2	-2.10876	-4.31319	0.231847	4.65454e-116	1.69386e-114	25.5232
RFC3	2.10822	4.31158	4.31158	5.60616e-190	1.12005e-187	502.553
KDR	2.1077	4.31004	4.31004	9.07928e-173	1.27295e-170	289.443
KLK4	-2.10769	-4.31	0.232018	2.94408e-34	1.75897e-33	11.5207
AMN	-2.10757	-4.30964	0.232038	2.75306e-134	1.49669e-132	2929.98
MYC	2.10591	4.30468	4.30468	7.65168e-115	2.69142e-113	4903.07
FSIP2	-2.10529	-4.30285	0.232404	1.62196e-34	9.765e-34	724.308
RP11-408B11.2	2.10514	4.30239	4.30239	6.99444e-05	0.00015113	2.39478
CFB	2.10502	4.30204	4.30204	5.55476e-94	1.26112e-92	174.991
BCAS1	-2.10489	-4.30165	0.232469	2.35863e-58	2.50389e-57	9659.52
DYRK3	2.10453	4.30058	4.30058	4.55297e-86	8.73811e-85	57.7471
ZNF460	2.10405	4.29915	4.29915	5.26374e-121	2.13099e-119	74.2925
KIAA1683	-2.10313	-4.29641	0.232752	5.46736e-103	1.48818e-101	216.709
CTD-2373N4.3	2.10303	4.2961	4.2961	8.76746e-65	1.07332e-63	21.8969
AC034187.2	2.10248	4.29445	4.29445	8.60826e-18	3.25389e-17	1.77292
VN1R83P	2.10222	4.2937	4.2937	1.40416e-46	1.13463e-45	10.5905
DSG1-AS1	2.1014	4.29126	4.29126	2.01906e-22	8.79897e-22	3.99208
SLC12A2	2.10111	4.29039	4.29039	1.94822e-103	5.33564e-102	9078.41
GDPD3	-2.101	-4.29008	0.233096	3.12155e-114	1.08179e-112	889.708
RP11-343J3.2	-2.10052	-4.28863	0.233175	3.47622e-13	1.11318e-12	1.45497
NEFL	-2.10038	-4.28824	0.233196	4.27563e-22	1.84498e-21	24.6613
CTD-2184C24.2	-2.10002	-4.28714	0.233255	5.0969e-73	7.4032e-72	16.7291
NTSR1	2.09848	4.28258	4.28258	1.35224e-18	5.23522e-18	59.5554
CCDC13	-2.09841	-4.28238	0.233515	3.01322e-86	5.79415e-85	40.4379
PRAC2	-2.09827	-4.28195	0.233539	7.10807e-29	3.68671e-28	48.9254
MCTS2P	2.09781	4.2806	4.2806	3.21827e-108	9.63986e-107	36.6427
RP11-295M18.6	-2.09741	-4.27941	0.233677	5.66185e-19	2.22127e-18	1.60995
AP000695.4	2.09711	4.27851	4.27851	7.18498e-22	3.07616e-21	2.39269
SNORD67	2.09697	4.2781	4.2781	3.98304e-28	2.02229e-27	3.01417
TIMD4	-2.09536	-4.27333	0.234009	9.29285e-42	6.62723e-41	22.307
FBXO41	2.09478	4.27161	4.27161	3.69936e-103	1.01038e-101	393.168
RN7SL81P	2.09465	4.27122	4.27122	9.4064e-54	8.98974e-53	9.98886
PDZD2	2.09458	4.27101	4.27101	2.15414e-89	4.4141e-88	150.07
RN7SL449P	2.09432	4.27024	4.27024	1.2798e-21	5.44314e-21	1.82523
TNFRSF17	-2.09422	-4.26995	0.234195	1.16583e-64	1.42199e-63	84.8942
CCL8	-2.09382	-4.26876	0.23426	7.59701e-43	5.57914e-42	44.6652
GPR4	2.09297	4.26627	4.26627	1.05921e-109	3.28601e-108	58.3216
CCL15	-2.09276	-4.26562	0.234432	8.90291e-176	1.31756e-173	139.145
SMIM2	-2.09238	-4.26452	0.234493	2.00544e-22	8.74055e-22	8.77467
CFAP99	-2.0918	-4.26279	0.234588	1.77917e-71	2.50412e-70	30.3178
IL33	2.08916	4.255	4.255	2.11917e-45	1.6584e-44	770.814
ZFP69B	2.0883	4.25248	4.25248	1.40631e-141	9.25755e-140	69.2348
DENND2A	-2.08825	-4.25231	0.235166	6.01105e-172	8.22567e-170	505.42
LRRC34	2.08793	4.25137	4.25137	1.39592e-52	1.29386e-51	40.581
PRAC1	-2.08733	-4.24962	0.235315	3.18785e-28	1.62309e-27	1019.6
PXMP2	-2.0873	-4.24952	0.235321	1.25755e-235	7.6135e-233	187.375
KLF4	-2.0872	-4.24924	0.235336	1.70536e-82	3.04074e-81	8898.93
TCEAL3-AS1	2.08689	4.24832	4.24832	1.60738e-16	5.81297e-16	1.53189
DES	-2.08656	-4.24733	0.235442	1.49191e-32	8.53329e-32	2707.31
RP3-439F8.1	2.08578	4.24503	4.24503	1.16063e-28	5.98251e-28	6.21774
RP11-242D8.3	2.08559	4.24448	4.24448	8.71385e-57	8.89824e-56	11.8174
LEXM	-2.08514	-4.24316	0.235673	1.87702e-74	2.81117e-73	30.8514
TBC1D27	-2.08484	-4.24228	0.235722	1.13025e-51	1.029e-50	27.709
ADRA2C	2.08444	4.24111	4.24111	2.47108e-34	1.47902e-33	41.3963
RP11-326C3.2	2.08392	4.23958	4.23958	1.39685e-29	7.38981e-29	75.5429
CACNG4	2.08374	4.23905	4.23905	2.50494e-21	1.05694e-20	60.3158
RP4-545K15.5	2.08344	4.23817	4.23817	1.05181e-54	1.02508e-53	10.6931
LILRB5	-2.08344	-4.23816	0.235951	1.52098e-157	1.50434e-155	300.047
RNU6-130P	2.08251	4.23544	4.23544	2.44695e-21	1.0328e-20	2.22593
SEMA6D	-2.08238	-4.23505	0.236125	9.3589e-71	1.29713e-69	1292.15
RP4-798P15.3	2.0817	4.23306	4.23306	1.69198e-79	2.82171e-78	44.0039
RPS4XP8	-2.081	-4.23099	0.236351	8.38719e-23	3.6954e-22	2.14689
KLK13	-2.08085	-4.23056	0.236375	3.99503e-23	1.77437e-22	20.8622
RDH5	-2.08041	-4.22926	0.236448	6.48789e-171	8.72873e-169	96.1782
RP11-575G13.2	2.08038	4.22919	4.22919	1.01544e-31	5.67322e-31	5.34882
PLPP4	2.08009	4.22833	4.22833	2.13794e-22	9.31194e-22	9.05415
CD7	-2.07908	-4.22539	0.236665	4.6515e-83	8.37228e-82	321.101
COL1A1	2.0786	4.22397	4.22397	5.88201e-80	9.90448e-79	9581.25
RP11-817I4.2	2.07811	4.22254	4.22254	2.58282e-48	2.1773e-47	13.2711
RP3-511B24.5	2.07697	4.2192	4.2192	2.86638e-13	9.21216e-13	1.29028
AC003104.1	2.0769	4.219	4.219	9.32938e-33	5.36225e-32	4.35856
AC009133.17	-2.07688	-4.21895	0.237026	6.63467e-47	5.39935e-46	16.9362
MT3	-2.07641	-4.21756	0.237104	5.93334e-24	2.68986e-23	8.17622
PANX2	2.0763	4.21723	4.21723	1.34343e-33	7.90353e-33	10.1564
CCNO	2.07605	4.21651	4.21651	2.10162e-61	2.39727e-60	109.178
CLDN14	2.07501	4.21347	4.21347	1.10733e-26	5.39527e-26	13.6084
LMTK3	2.07488	4.21309	4.21309	5.81186e-67	7.38646e-66	87.6999
HAGLR	-2.07473	-4.21267	0.237379	7.02442e-57	7.18592e-56	1118.98
SLC11A1	2.0744	4.21168	4.21168	1.75259e-73	2.56897e-72	119.729
MKX	2.07385	4.2101	4.2101	1.38246e-34	8.33562e-34	18.3608
SFRP5	-2.07312	-4.20796	0.237645	1.36922e-20	5.63687e-20	12.4576
TMEM67	2.07287	4.20723	4.20723	1.1199e-167	1.40279e-165	169.825
RP13-616I3.1	-2.0726	-4.20645	0.23773	6.57248e-112	2.14737e-110	47.3317
RP11-136H19.1	-2.07191	-4.20442	0.237845	3.91057e-10	1.1072e-09	1.01209
TNFRSF10C	2.07168	4.20377	4.20377	3.11149e-71	4.35783e-70	49.5584
RP11-20G13.2	2.07167	4.20373	4.20373	4.25559e-10	1.20301e-09	1.6583
EYA2	-2.07102	-4.20182	0.237992	7.47254e-31	4.08633e-30	189.164
ATAD5	2.07081	4.20121	4.20121	5.0783e-168	6.42147e-166	330.519
ZNF860	2.07035	4.19989	4.19989	9.98881e-110	3.10127e-108	76.7672
MXRA5	2.06984	4.19841	4.19841	4.61593e-91	9.78479e-90	1239.33
EPB41L3	-2.06955	-4.19757	0.238233	1.23476e-71	1.74403e-70	1980.56
RP11-50B3.4	2.06905	4.1961	4.1961	2.43047e-32	1.38303e-31	3.32895
SMCO2	2.06855	4.19466	4.19466	3.70762e-35	2.26979e-34	7.36479
COL27A1	2.06733	4.19109	4.19109	6.50496e-69	8.644e-68	769.363
CTD-2014B16.3	-2.06693	-4.18994	0.238667	1.71774e-18	6.63164e-18	1.95552
SCARNA5	2.06662	4.18905	4.18905	3.9952e-23	1.77437e-22	2.07734
LHX4	-2.06619	-4.18779	0.238789	6.84345e-54	6.56387e-53	54.587
RP11-434D9.2	2.06604	4.18735	4.18735	5.18731e-09	1.40117e-08	1.26124
B3GALT4	-2.06566	-4.18626	0.238877	4.1853e-190	8.40384e-188	398.581
RGS13	-2.06551	-4.18583	0.238901	5.85556e-46	4.63963e-45	45.8124
CILP2	2.06514	4.18475	4.18475	1.18607e-24	5.47897e-24	7.28275
RP11-539L10.4	2.0651	4.18464	4.18464	1.72345e-36	1.08844e-35	5.35545
PROX1	2.06483	4.18384	4.18384	1.14786e-81	2.00903e-80	911.139
GALNT4	2.06329	4.17938	4.17938	2.05456e-62	2.38375e-61	73.0947
TNNT3	-2.06322	-4.17917	0.239282	5.05774e-30	2.70545e-29	5.20598
RP11-439L18.2	2.06278	4.17791	4.17791	4.22098e-28	2.14174e-27	2.81851
IGLV10-67	-2.06231	-4.17655	0.239432	3.19406e-23	1.42267e-22	3.46964
MYCN	2.06224	4.17635	4.17635	6.61801e-47	5.38689e-46	32.1528
SLC30A2	2.06096	4.17263	4.17263	1.26257e-22	5.53601e-22	38.6379
CTD-2562J17.7	-2.0604	-4.17103	0.239749	1.2812e-20	5.2881e-20	8.32534
ARL14	-2.06016	-4.17034	0.239789	1.23597e-100	3.21528e-99	1620.86
RP1-60O19.1	-2.06	-4.16987	0.239816	2.5547e-50	2.25593e-49	43.4376
TGIF2	2.05983	4.16937	4.16937	1.44627e-110	4.572e-109	667.71
EXO1	2.0597	4.16899	4.16899	1.27972e-149	1.0227e-147	350.984
WNT3	2.05674	4.16045	4.16045	7.39933e-110	2.30267e-108	89.3529
NOD2	2.05506	4.15561	4.15561	4.77882e-69	6.36506e-68	138.715
CENPF	2.05468	4.15451	4.15451	2.12962e-138	1.29128e-136	2874.51
NAT2	-2.05358	-4.15135	0.240886	8.09524e-70	1.09762e-68	455.745
C6orf201	-2.05357	-4.15132	0.240887	2.88508e-45	2.24721e-44	52.1547
SNORD73B	2.05323	4.15034	4.15034	5.67471e-16	2.01591e-15	1.61436
MRPS36P2	2.05268	4.14877	4.14877	6.26483e-05	0.000135783	2.76491
RP11-489O18.1	-2.05257	-4.14845	0.241054	1.64916e-52	1.5261e-51	6.74719
RP11-263K4.1	2.05249	4.1482	4.1482	1.15706e-16	4.20614e-16	2.25064
MKI67	2.05191	4.14654	4.14654	1.10499e-146	8.28388e-145	6239.21
CKMT1B	-2.05162	-4.14571	0.241213	3.45123e-167	4.26948e-165	1227.27
CD3EAP	2.05127	4.14472	4.14472	1.40929e-131	7.20106e-130	367.853
PCDHB8	2.05119	4.14447	4.14447	3.58863e-24	1.6373e-23	9.55425
IGSF5	-2.05086	-4.14353	0.24134	2.46496e-30	1.32904e-29	16.2194
CSE1L	2.05074	4.1432	4.1432	1.40588e-186	2.53045e-184	3581.15
FCF1P1	2.05054	4.1426	4.1426	5.64532e-24	2.56132e-23	2.17112
TICRR	2.05052	4.14255	4.14255	9.91642e-112	3.23198e-110	328.265
CCDC113	2.05034	4.14203	4.14203	2.12764e-112	7.06114e-111	340.745
SCARNA8	2.05017	4.14156	4.14156	2.16152e-16	7.77827e-16	1.35098
SLC4A8	2.04981	4.14051	4.14051	2.78906e-67	3.57197e-66	192.178
DDX50P1	2.04907	4.1384	4.1384	7.93367e-54	7.58951e-53	12.6076
RNU2-6P	2.04856	4.13693	4.13693	1.21124e-28	6.24016e-28	5.76467
RHPN1	2.04856	4.13693	4.13693	2.56237e-116	9.3761e-115	540.33
GZMM	-2.04836	-4.13637	0.241758	3.98306e-77	6.31819e-76	30.8566
RNU6-828P	2.04817	4.13582	4.13582	1.3268e-26	6.44888e-26	2.62773
RP11-242C19.2	2.04763	4.13427	4.13427	1.33984e-53	1.27531e-52	19.5246
NPM1P9	2.04725	4.13316	4.13316	1.74954e-37	1.13083e-36	4.42299
MIR17HG	2.04699	4.13242	4.13242	2.64468e-99	6.68414e-98	105.221
ENPP6	-2.04594	-4.12943	0.242164	6.8584e-64	8.27689e-63	21.4551
RP11-474L23.3	2.04569	4.1287	4.1287	1.84388e-39	1.24099e-38	5.25107
SYN3	2.04493	4.12655	4.12655	2.17223e-21	9.18012e-21	30.4912
AC141928.1	2.04454	4.12541	4.12541	6.12651e-22	2.62833e-21	8.69659
AC092569.2	-2.04452	-4.12537	0.242402	3.61865e-32	2.04721e-31	3.12442
CFI	2.04452	4.12535	4.12535	3.5274e-74	5.24945e-73	519.104
FAM92A1	2.04422	4.12449	4.12449	4.15199e-84	7.62081e-83	244.046
RP11-348N5.9	-2.04421	-4.12447	0.242456	4.61765e-115	1.63285e-113	34.981
RP11-412H8.2	2.04353	4.12253	4.12253	2.29829e-11	6.85849e-11	2.43719
AQP12B	-2.04278	-4.1204	0.242695	2.52025e-31	1.39363e-30	14.0065
LINC01273	2.0421	4.11844	4.11844	6.07567e-32	3.41691e-31	5.87347
RP11-410L14.1	2.04154	4.11684	4.11684	1.34048e-28	6.89889e-28	5.47537
RP11-803B1.2	-2.04131	-4.11619	0.242943	2.55504e-18	9.81298e-18	1.77995
MALRD1	2.04125	4.11601	4.11601	1.05349e-17	3.96865e-17	84.247
RP11-285E9.6	-2.04071	-4.11448	0.243044	1.72607e-60	1.92709e-59	20.8393
MLXIPL	2.03999	4.11243	4.11243	1.50747e-52	1.39596e-51	644.279
PHGDH	2.03935	4.1106	4.1106	1.70399e-47	1.40532e-46	541.311
OSBPL3	2.03864	4.10859	4.10859	2.42283e-245	1.76021e-242	1107.88
AIFM3	-2.0382	-4.10734	0.243467	1.84022e-85	3.48161e-84	1779.44
PMAIP1	2.03762	4.10568	4.10568	2.40182e-113	8.16782e-112	201.598
ABCA13	2.03753	4.10541	4.10541	2.72491e-46	2.18419e-45	60.2222
PCBP2-OT1	2.03716	4.10437	4.10437	2.81182e-32	1.59572e-31	3.9299
RP3-522D1.1	2.03699	4.10389	4.10389	1.20167e-47	9.9433e-47	29.3218
FAM106DP	-2.03688	-4.10358	0.24369	2.0632e-07	5.14199e-07	1.38307
IL1B	2.03625	4.10178	4.10178	5.76118e-43	4.24498e-42	660.088
RPS6KA2-IT1	2.03609	4.10132	4.10132	1.87873e-16	6.77711e-16	1.70725
FBXL2	2.03567	4.10014	4.10014	2.01604e-51	1.82544e-50	46.1501
[truncated: 5,396 more rows]

## Sheet: Table S2
Table S2. Tumor/Normal tissue differntially expressed miRNA list of Taiwanese CRC patients.
miRNA	log2FoldChange	FoldChange	ratio	pvalue	padj	baseMean
hsa-miR-3180-3p	5.15549	35.6415	35.6415	2.17934e-41	2.47523e-40	20.7285
hsa-miR-3937	5.11929	34.7584	34.7584	1.26239e-48	1.71219e-47	18.5896
hsa-miR-3180	4.41975	21.4031	21.4031	4.35404e-23	2.3216e-22	11.6843
hsa-miR-205-5p	4.25053	19.0343	19.0343	2.49446e-13	8.58315e-13	119.346
hsa-miR-31-5p	4.16972	17.9974	17.9974	5.22164e-128	1.04209e-125	1664.77
hsa-miR-3180-5p	4.02909	16.3259	16.3259	8.53542e-26	5.22982e-25	10.952
hsa-miR-1265	-3.9807	-15.7874	0.0633417	1.28692e-86	5.99278e-85	5.79904
hsa-miR-548f-3p	3.94553	15.4071	15.4071	6.43279e-58	1.16709e-56	7.09874
hsa-miR-675-5p	3.89754	14.9031	14.9031	3.97843e-36	3.88662e-35	6.15221
hsa-miR-549a	3.84981	14.4182	14.4182	9.7519e-56	1.6819e-54	3.29592
hsa-miR-31-3p	3.84964	14.4164	14.4164	3.10903e-67	8.35253e-66	22.4408
hsa-miR-135b-3p	3.69716	12.9704	12.9704	1.46157e-163	4.08363e-161	47.5003
hsa-miR-137	-3.67791	-12.7985	0.0781339	5.06094e-84	2.28069e-82	23.0445
hsa-miR-1269b	3.65106	12.5626	12.5626	7.38005e-27	4.79532e-26	42.0102
hsa-miR-516a-5p	3.53615	11.6008	11.6008	3.69517e-17	1.55486e-16	6.01492
hsa-miR-4435	3.44879	10.9192	10.9192	7.97807e-63	1.71467e-61	7.3368
hsa-miR-1269a	3.36823	10.3262	10.3262	1.26017e-17	5.41678e-17	35.2839
hsa-miR-488-3p	-3.34915	-10.1905	0.0981307	2.24357e-71	6.96505e-70	8.763
hsa-miR-135b-5p	3.24491	9.48013	9.48013	1.55218e-220	2.16839e-217	497.392
hsa-miR-4705	-3.23948	-9.44457	0.105881	8.89939e-42	1.02747e-40	2.04876
hsa-miR-1247-5p	3.21045	9.25638	9.25638	1.16578e-79	4.40161e-78	1812.28
hsa-miR-124-3p	-3.20598	-9.22778	0.108368	1.06487e-70	3.09921e-69	23.4707
hsa-miR-4745-5p	3.18395	9.08792	9.08792	7.08148e-40	7.60987e-39	3.00373
hsa-miR-512-3p	3.13624	8.79229	8.79229	1.56617e-52	2.39106e-51	4.06768
hsa-miR-3195	-3.04928	-8.27799	0.120802	1.6671e-62	3.52869e-61	9.74944
hsa-miR-935	3.01921	8.10722	8.10722	2.27596e-60	4.416e-59	24.2511
hsa-miR-509-3p	2.9615	7.78932	7.78932	3.30799e-54	5.43678e-53	40.6026
hsa-miR-7974	2.93928	7.67031	7.67031	1.7659e-102	1.37053e-100	368.141
hsa-miR-4664-3p	2.91332	7.53349	7.53349	2.90362e-67	7.95365e-66	9.6164
hsa-miR-4652-5p	2.90171	7.47313	7.47313	2.9314e-15	1.1068e-14	2.19743
hsa-miR-516b-5p	2.89035	7.41449	7.41449	1.15592e-27	7.95476e-27	2.11929
hsa-miR-3943	2.88125	7.36791	7.36791	7.79465e-27	5.04126e-26	1.86032
hsa-miR-371a-5p	2.85164	7.21823	7.21823	5.29885e-07	1.29414e-06	2.78353
hsa-miR-483-3p	2.83459	7.13339	7.13339	2.33948e-38	2.40069e-37	258.739
hsa-miR-2682-5p	-2.8309	-7.11515	0.140545	8.02854e-22	4.1387e-21	2.14616
hsa-miR-372-3p	2.79261	6.92881	6.92881	4.90988e-09	1.38848e-08	2.19197
hsa-miR-584-3p	2.65447	6.29616	6.29616	3.08323e-31	2.41982e-30	2.60266
hsa-miR-518b	2.63769	6.22334	6.22334	3.5682e-28	2.51757e-27	2.75737
hsa-miR-1224-5p	-2.62613	-6.17368	0.161978	1.78816e-53	2.80681e-52	18.9305
hsa-miR-6886-5p	2.61295	6.11755	6.11755	1.58117e-20	7.66975e-20	1.72974
hsa-miR-4532	-2.58963	-6.01945	0.166128	4.13744e-63	9.3226e-62	12.6677
hsa-miR-3687	2.56095	5.90097	5.90097	5.16711e-63	1.14579e-61	20.7922
hsa-miR-3152-5p	-2.53339	-5.78929	0.172733	8.99506e-72	2.85593e-70	23.1027
hsa-miR-204-5p	-2.52291	-5.74739	0.173992	2.69101e-95	1.70879e-93	559.474
hsa-miR-675-3p	2.50976	5.69527	5.69527	2.86244e-23	1.53801e-22	7.88661
hsa-miR-2681-3p	-2.49991	-5.6565	0.176788	3.58098e-13	1.22613e-12	0.971865
hsa-miR-503-5p	2.48195	5.58653	5.58653	3.35219e-118	4.25728e-116	46.8178
hsa-miR-3648	2.47032	5.54166	5.54166	1.19021e-61	2.40975e-60	23.0981
hsa-miR-483-5p	2.42693	5.37746	5.37746	4.69847e-32	3.86104e-31	177.87
hsa-miR-508-3p	2.41473	5.3322	5.3322	2.77842e-27	1.85716e-26	9.83056
hsa-miR-515-5p	2.40744	5.30531	5.30531	3.92224e-10	1.18858e-09	1.50984
hsa-miR-497-3p	-2.33073	-5.0306	0.198784	4.70207e-115	4.692e-113	39.7617
hsa-miR-133b	-2.31014	-4.95931	0.201641	3.29663e-55	5.54866e-54	39.9072
hsa-miR-224-5p	2.2889	4.88683	4.88683	7.95032e-188	5.5533e-185	2696.47
hsa-miR-2115-3p	2.27332	4.83435	4.83435	1.63776e-29	1.21699e-28	3.68905
hsa-miR-378a-5p	-2.27054	-4.82504	0.207252	1.36352e-185	6.34944e-183	1272.26
hsa-miR-2681-5p	-2.26227	-4.79744	0.208444	1.99144e-08	5.40203e-08	0.948755
hsa-miR-4713-5p	2.26199	4.79651	4.79651	3.46609e-25	2.04309e-24	4.48999
hsa-miR-509-3-5p	2.25002	4.7569	4.7569	4.41895e-08	1.1638e-07	1.78144
hsa-miR-513a-5p	2.23897	4.72059	4.72059	6.52851e-08	1.69208e-07	1.66374
hsa-miR-6797-3p	2.23004	4.69146	4.69146	3.2475e-24	1.83674e-23	2.66031
hsa-miR-488-5p	-2.21479	-4.64213	0.215418	1.66823e-05	3.65458e-05	0.804512
hsa-miR-9-5p	-2.19303	-4.57263	0.218692	1.17346e-76	4.2034e-75	898.028
hsa-miR-1908-3p	2.18699	4.55355	4.55355	4.11142e-12	1.34512e-11	1.36223
hsa-miR-301b-5p	2.18071	4.53378	4.53378	8.1622e-09	2.28052e-08	1.21823
hsa-miR-129-1-3p	-2.17201	-4.5065	0.221902	2.23541e-33	1.90418e-32	4.45587
hsa-miR-6850-5p	2.16354	4.48013	4.48013	2.25585e-12	7.43259e-12	1.46011
hsa-miR-615-3p	2.15258	4.44623	4.44623	1.35787e-23	7.43902e-23	59.3779
hsa-miR-129-5p	-2.14875	-4.43444	0.225507	1.50103e-64	3.55413e-63	30.9954
hsa-miR-6840-5p	2.14801	4.43215	4.43215	2.84143e-18	1.26416e-17	2.1411
hsa-miR-183-3p	2.12467	4.36104	4.36104	4.91236e-95	2.98372e-93	70.7301
hsa-miR-3622a-5p	-2.12265	-4.35492	0.229625	2.97224e-33	2.5165e-32	3.06764
hsa-miR-431-5p	2.09451	4.27081	4.27081	5.52121e-126	9.64142e-124	112.561
hsa-miR-6850-3p	2.09151	4.26194	4.26194	2.15381e-08	5.80863e-08	1.20987
hsa-miR-7641	2.08272	4.23607	4.23607	7.55864e-34	6.59964e-33	28.085
hsa-miR-548ba	-2.07816	-4.22268	0.236817	1.30378e-27	8.92834e-27	14.8097
hsa-miR-1276	2.0697	4.19799	4.19799	5.98087e-53	9.28364e-52	14.5205
hsa-miR-1247-3p	2.04235	4.11916	4.11916	3.08798e-37	3.10353e-36	197.917
hsa-miR-1257	2.04013	4.11282	4.11282	3.87013e-05	8.21668e-05	1.14956
hsa-miR-5691	-2.02885	-4.0808	0.24505	8.17296e-10	2.43966e-09	0.929005
hsa-miR-6775-3p	2.02792	4.07816	4.07816	2.30015e-25	1.3791e-24	2.96768
hsa-miR-133a-3p	-2.00833	-4.02315	0.248561	3.30908e-66	8.5607e-65	2978.63
hsa-miR-584-5p	2.00709	4.0197	4.0197	1.49382e-97	1.04343e-95	673.501
hsa-miR-519c-3p	1.99672	3.9909	3.9909	4.9404e-05	0.000103786	0.940385
hsa-miR-5688	-1.99027	-3.9731	0.251692	0.000343077	0.000672199	0.675985
hsa-miR-1-3p	-1.98463	-3.95761	0.252678	1.45693e-61	2.90761e-60	427.884
hsa-miR-573	1.97917	3.94267	3.94267	5.30606e-27	3.46382e-26	8.03192
hsa-miR-216b-5p	-1.97895	-3.94205	0.253675	1.09921e-24	6.42508e-24	6.58609
hsa-miR-503-3p	1.97139	3.92145	3.92145	5.02885e-17	2.09711e-16	1.82948
hsa-miR-139-5p	-1.96166	-3.89509	0.256734	2.56552e-173	8.96009e-171	346.589
hsa-miR-3622b-3p	-1.93347	-3.81972	0.261799	1.36464e-06	3.27e-06	0.968045
hsa-miR-3144-3p	1.92936	3.80886	3.80886	4.04407e-17	1.69149e-16	2.99914
hsa-miR-4648	1.91783	3.77856	3.77856	6.15914e-12	2.001e-11	1.1477
hsa-miR-449b-5p	1.90879	3.75493	3.75493	2.12018e-33	1.81711e-32	13.9133
hsa-miR-490-3p	-1.90578	-3.74711	0.266872	2.79646e-21	1.39027e-20	141.633
hsa-miR-4443	1.90492	3.74487	3.74487	3.54063e-52	5.31856e-51	43.0049
hsa-miR-551b-3p	-1.90169	-3.7365	0.26763	9.02379e-98	6.63486e-96	27.9557
hsa-miR-371b-5p	1.89396	3.71654	3.71654	1.00016e-33	8.67838e-33	6.98142
hsa-miR-1246	1.89324	3.71468	3.71468	7.22369e-06	1.62243e-05	1.26774
hsa-miR-6783-3p	1.89104	3.70903	3.70903	4.27018e-28	2.98272e-27	3.56207
hsa-miR-514a-3p	1.89037	3.70731	3.70731	2.42664e-14	8.82817e-14	7.63198
hsa-miR-1243	-1.88502	-3.69358	0.27074	1.72807e-21	8.77857e-21	2.12761
hsa-miR-7111-3p	1.88438	3.69194	3.69194	1.85915e-13	6.49307e-13	1.8033
hsa-miR-6889-3p	1.85336	3.61342	3.61342	3.50704e-07	8.7022e-07	0.897069
hsa-miR-4741	1.84832	3.60082	3.60082	8.5649e-24	4.72932e-23	2.96215
hsa-miR-3662	1.8459	3.59477	3.59477	3.18695e-12	1.04757e-11	1.23058
hsa-miR-2115-5p	1.84484	3.59214	3.59214	2.42877e-08	6.49999e-08	1.02423
hsa-miR-4689	1.81494	3.51844	3.51844	1.17955e-08	3.27602e-08	0.956887
hsa-miR-1908-5p	1.80744	3.50021	3.50021	1.87499e-34	1.70088e-33	6.62359
hsa-miR-6507-5p	-1.80397	-3.4918	0.286385	4.30456e-47	5.56802e-46	7.90227
hsa-miR-6750-3p	1.8005	3.48342	3.48342	1.07299e-11	3.4223e-11	1.34518
hsa-miR-6847-5p	1.78932	3.45651	3.45651	5.31463e-15	1.98517e-14	2.27696
hsa-miR-6765-3p	1.78218	3.43945	3.43945	3.97573e-09	1.13118e-08	1.23028
hsa-miR-145-5p	-1.76278	-3.39351	0.29468	3.90272e-67	1.0287e-65	19614.2
hsa-miR-449c-5p	1.75515	3.37562	3.37562	3.57269e-49	4.94163e-48	15.42
hsa-miR-6732-3p	1.74741	3.35754	3.35754	2.86464e-27	1.90566e-26	5.04546
hsa-miR-218-5p	-1.74701	-3.35663	0.297918	2.15925e-65	5.29206e-64	552.899
hsa-miR-424-3p	1.74384	3.34925	3.34925	1.51792e-90	7.85381e-89	273.952
hsa-miR-3622a-3p	-1.74219	-3.34542	0.298916	5.67763e-17	2.36061e-16	1.79442
hsa-miR-4488	1.73175	3.3213	3.3213	2.76684e-06	6.39947e-06	1.52285
hsa-miR-202-5p	-1.72637	-3.30895	0.30221	1.53934e-21	7.87711e-21	7.70358
hsa-miR-513c-5p	1.71613	3.28554	3.28554	1.38429e-09	4.03729e-09	2.62435
hsa-miR-4703-3p	-1.71075	-3.2733	0.305502	1.66902e-05	3.65458e-05	0.816482
hsa-miR-1914-5p	1.69745	3.24327	3.24327	1.15081e-07	2.91776e-07	1.10672
hsa-miR-195-5p	-1.69477	-3.23724	0.308905	6.27104e-116	6.73896e-114	10027
hsa-miR-218-1-3p	-1.6886	-3.22344	0.310227	1.91267e-48	2.56923e-47	63.3554
hsa-miR-2114-3p	-1.67813	-3.20014	0.312487	2.2349e-35	2.06765e-34	7.4422
hsa-miR-4524a-3p	-1.67237	-3.18738	0.313738	1.48156e-23	8.08492e-23	2.73276
hsa-miR-1292-5p	1.67095	3.18423	3.18423	4.71732e-29	3.45031e-28	5.85574
hsa-miR-133a-5p	-1.66783	-3.17737	0.314725	1.64477e-35	1.54211e-34	21.887
hsa-miR-6807-3p	1.65185	3.14237	3.14237	1.37717e-06	3.29436e-06	0.983172
hsa-miR-4515	1.64502	3.12752	3.12752	1.70798e-08	4.65863e-08	1.21964
hsa-miR-3654	1.64234	3.12171	3.12171	3.463e-05	7.40859e-05	1.09145
hsa-miR-99a-5p	-1.64135	-3.11958	0.320556	8.37967e-39	8.80181e-38	2046.3
hsa-miR-3189-3p	1.64117	3.11919	3.11919	4.16951e-05	8.83886e-05	1.00153
hsa-miR-3117-3p	1.63966	3.11592	3.11592	1.86839e-104	1.63134e-102	25.9773
hsa-miR-1910-5p	1.63802	3.11239	3.11239	8.29969e-24	4.60106e-23	10.8615
hsa-miR-552-3p	1.6376	3.11148	3.11148	6.39977e-40	6.93061e-39	371.648
hsa-miR-4524a-5p	-1.6328	-3.10114	0.322462	7.58345e-16	2.95924e-15	1.7924
hsa-miR-183-5p	1.62242	3.0789	3.0789	1.81308e-72	5.89039e-71	9228.01
hsa-miR-877-5p	1.61743	3.06829	3.06829	6.69448e-62	1.37532e-60	149.536
hsa-miR-891a-5p	-1.61739	-3.06819	0.325925	1.41177e-15	5.41826e-15	18.4163
hsa-miR-4745-3p	1.61213	3.05703	3.05703	5.98296e-08	1.55357e-07	1.21522
hsa-miR-3176	1.60421	3.04029	3.04029	1.42727e-56	2.49237e-55	99.2897
hsa-miR-6772-3p	1.60392	3.03968	3.03968	3.24707e-17	1.37044e-16	2.0851
hsa-miR-7-2-3p	-1.59796	-3.02715	0.330344	8.69754e-14	3.05288e-13	1.61177
hsa-miR-10b-5p	-1.59637	-3.02382	0.330708	5.69726e-17	2.36174e-16	823806
hsa-miR-19a-5p	1.59037	3.01126	3.01126	3.02741e-82	1.20837e-80	42.8872
hsa-miR-4758-3p	1.57569	2.98077	2.98077	1.25132e-09	3.66476e-09	1.61907
hsa-miR-1-5p	-1.57226	-2.9737	0.336281	4.98635e-07	1.21995e-06	1.35967
hsa-miR-373-3p	1.55905	2.9466	2.9466	8.43234e-07	2.05226e-06	2.6351
hsa-miR-211-5p	-1.55809	-2.94463	0.339601	2.63027e-07	6.56158e-07	3.43544
hsa-miR-30a-3p	-1.55218	-2.9326	0.340995	3.55931e-123	5.52485e-121	3546.01
hsa-miR-4523	1.55033	2.92884	2.92884	8.55806e-14	3.01149e-13	2.07001
hsa-miR-4519	1.54193	2.91184	2.91184	5.94197e-34	5.25376e-33	11.3738
hsa-miR-30a-5p	-1.53859	-2.9051	0.344222	1.03071e-107	9.59938e-106	81401.1
hsa-miR-196a-3p	1.53271	2.89328	2.89328	1.63718e-08	4.47581e-08	6.90167
hsa-miR-3175	1.53211	2.89208	2.89208	2.06204e-09	5.93952e-09	1.51783
hsa-miR-18a-3p	1.5276	2.88307	2.88307	4.18573e-77	1.53881e-75	138.189
hsa-miR-3187-3p	1.52079	2.86947	2.86947	5.25649e-16	2.08617e-15	3.52471
hsa-miR-2114-5p	-1.51496	-2.85791	0.349906	4.19389e-22	2.18614e-21	5.69157
hsa-miR-6763-5p	1.51184	2.85173	2.85173	7.0928e-06	1.59817e-05	0.872234
hsa-miR-1244	1.50997	2.84804	2.84804	3.36574e-07	8.38135e-07	1.2894
hsa-miR-7846-3p	1.50719	2.84255	2.84255	1.58012e-27	1.06639e-26	4.7584
hsa-miR-215-5p	-1.50429	-2.83686	0.352503	4.66882e-20	2.24136e-19	179029
hsa-miR-9-3p	-1.49372	-2.81614	0.355096	3.33094e-28	2.36209e-27	20.7571
hsa-miR-612	1.48854	2.80606	2.80606	1.8962e-06	4.48222e-06	1.20378
hsa-miR-1179	-1.48512	-2.7994	0.35722	5.63725e-31	4.35096e-30	6.24218
hsa-miR-1237-3p	1.48499	2.79915	2.79915	5.62898e-26	3.49497e-25	4.32936
hsa-miR-4485-3p	1.48399	2.79722	2.79722	2.47491e-13	8.53691e-13	4.19799
hsa-miR-181d-3p	1.48324	2.79576	2.79576	5.2029e-08	1.36113e-07	1.10225
hsa-miR-378i	-1.48223	-2.79381	0.357934	3.59917e-103	2.95767e-101	291.203
hsa-miR-3150a-5p	1.4815	2.7924	2.7924	3.77903e-14	1.36416e-13	2.09462
hsa-miR-182-3p	1.47969	2.78889	2.78889	3.46683e-23	1.85562e-22	4.49063
hsa-miR-145-3p	-1.4741	-2.77811	0.359958	9.74147e-54	1.54646e-52	6037.4
hsa-miR-378d	-1.46765	-2.76571	0.361571	6.60173e-96	4.39172e-94	1217.22
hsa-miR-888-5p	-1.46237	-2.7556	0.362897	0.000306049	0.000603884	1.17988
hsa-miR-7845-5p	1.46136	2.75367	2.75367	6.57168e-16	2.5934e-15	2.23798
hsa-miR-7851-3p	1.46011	2.7513	2.7513	4.02316e-06	9.21369e-06	0.960725
hsa-miR-223-3p	1.45565	2.74281	2.74281	5.11966e-60	9.79749e-59	6580.29
hsa-miR-92b-5p	1.4538	2.73928	2.73928	1.55489e-44	1.84083e-43	15.681
hsa-miR-3679-5p	1.44985	2.7318	2.7318	1.74789e-30	1.34165e-29	7.84858
hsa-miR-129-2-3p	-1.44638	-2.72523	0.366941	2.73293e-19	1.26004e-18	11.5464
hsa-miR-190a-3p	-1.44428	-2.72127	0.367476	2.21272e-74	7.53945e-73	63.101
hsa-miR-552-5p	1.43964	2.71254	2.71254	2.43454e-31	1.93242e-30	243.554
hsa-miR-21-3p	1.43717	2.7079	2.7079	1.78363e-156	4.15288e-154	33696.1
hsa-miR-450a-2-3p	1.43623	2.70612	2.70612	6.02832e-13	2.04407e-12	1.93716
hsa-miR-3651	1.42953	2.69359	2.69359	6.95757e-32	5.651e-31	27.3482
hsa-miR-4780	1.42922	2.693	2.693	2.94367e-14	1.06537e-13	5.47235
hsa-miR-4426	1.42676	2.68841	2.68841	2.06986e-05	4.49004e-05	0.946809
hsa-miR-147b	-1.42531	-2.68573	0.372339	8.27814e-47	1.06097e-45	1315.64
hsa-miR-937-3p	1.41687	2.67006	2.67006	7.87014e-36	7.53054e-35	18.79
hsa-miR-182-5p	1.41572	2.66794	2.66794	9.43679e-66	2.35414e-64	67136.2
hsa-miR-3177-5p	1.41462	2.66589	2.66589	1.23414e-06	2.96589e-06	1.09053
hsa-miR-1254	1.41046	2.65822	2.65822	1.21738e-37	1.23237e-36	16.1792
hsa-miR-378g	-1.40961	-2.65665	0.376414	8.63449e-76	3.0156e-74	32.3344
hsa-miR-378a-3p	-1.40942	-2.65631	0.376463	1.65529e-118	2.31244e-116	92319
hsa-miR-23a-5p	1.40462	2.64748	2.64748	1.75704e-35	1.63639e-34	113.98
hsa-miR-3177-3p	1.40367	2.64573	2.64573	2.11409e-40	2.30733e-39	10.5456
hsa-miR-96-3p	1.39763	2.63468	2.63468	2.4698e-09	7.08484e-09	1.61576
hsa-miR-99a-3p	-1.39566	-2.63108	0.380072	1.02496e-28	7.34295e-28	53.9153
hsa-miR-760	1.39488	2.62967	2.62967	6.48896e-26	4.01109e-25	8.25826
hsa-miR-636	1.3841	2.6101	2.6101	5.20819e-24	2.89874e-23	6.24422
hsa-miR-4433b-5p	1.37518	2.594	2.594	4.64918e-08	1.22085e-07	1.49702
hsa-miR-2276-3p	1.37445	2.59269	2.59269	4.47757e-21	2.20252e-20	5.03354
hsa-miR-4479	1.36594	2.57743	2.57743	8.41593e-12	2.69657e-11	1.97615
hsa-miR-4424	-1.36567	-2.57697	0.388053	5.49237e-29	3.99627e-28	10.4981
hsa-miR-6787-3p	1.36212	2.57062	2.57062	4.62296e-07	1.13502e-06	1.16684
hsa-miR-5587-3p	1.35981	2.56652	2.56652	4.0626e-10	1.22845e-09	1.97267
hsa-miR-96-5p	1.35449	2.55706	2.55706	7.11072e-64	1.62847e-62	561.966
hsa-miR-3939	1.3517	2.55213	2.55213	7.42526e-16	2.90563e-15	2.95182
hsa-miR-4536-3p	-1.34929	-2.54787	0.392485	3.79291e-20	1.82713e-19	3.25657
hsa-miR-139-3p	-1.33333	-2.51984	0.396851	3.65344e-28	2.56475e-27	8.78303
hsa-miR-4326	1.32949	2.51314	2.51314	2.70338e-71	8.03536e-70	105.528
hsa-miR-10b-3p	-1.32867	-2.51171	0.398135	1.63373e-82	6.71269e-81	164.27
hsa-miR-1229-3p	1.31826	2.49365	2.49365	2.09438e-18	9.34776e-18	8.22901
hsa-miR-4421	1.31671	2.49097	2.49097	4.21716e-05	8.92632e-05	0.953209
hsa-miR-6777-3p	1.30506	2.47093	2.47093	4.24542e-16	1.70427e-15	3.47514
hsa-miR-378c	-1.3027	-2.4669	0.405367	3.30806e-83	1.44418e-81	495.632
hsa-miR-138-1-3p	-1.30241	-2.46641	0.405448	2.22702e-22	1.18295e-21	9.18726
hsa-miR-3193	1.29649	2.4563	2.4563	1.23732e-11	3.92848e-11	2.36553
hsa-miR-450b-5p	1.29167	2.44812	2.44812	1.57464e-52	2.39106e-51	410.098
hsa-miR-3652	1.28846	2.44268	2.44268	2.85659e-19	1.31272e-18	4.44137
hsa-miR-585-3p	-1.28494	-2.43672	0.410388	3.18395e-27	2.10805e-26	8.49001
hsa-miR-29c-3p	-1.28378	-2.43476	0.410717	3.13542e-90	1.56435e-88	10331
hsa-miR-338-3p	-1.27047	-2.4124	0.414525	1.66e-45	2.01654e-44	2096.23
hsa-miR-30c-2-3p	-1.26765	-2.40769	0.415335	1.66947e-60	3.28486e-59	101.428
hsa-miR-877-3p	1.26659	2.40592	2.40592	2.6039e-06	6.05266e-06	1.42433
hsa-miR-25-5p	1.26492	2.40314	2.40314	5.75469e-62	1.1999e-60	113.717
hsa-miR-1268b	1.26432	2.40214	2.40214	1.00713e-19	4.70557e-19	4.77187
hsa-miR-564	1.26413	2.40182	2.40182	0.000237978	0.000475616	0.992187
hsa-miR-4517	1.26188	2.39809	2.39809	3.82143e-31	2.98242e-30	15.0645
hsa-miR-6812-3p	1.2617	2.39779	2.39779	9.43789e-16	3.65228e-15	2.83073
hsa-miR-7-5p	1.25364	2.38443	2.38443	5.21079e-39	5.51476e-38	861.89
hsa-miR-100-5p	-1.25225	-2.38213	0.419793	7.83338e-28	5.44439e-27	35724.7
hsa-miR-940	1.24533	2.37072	2.37072	6.0157e-41	6.77737e-40	32.1557
hsa-let-7c-5p	-1.24532	-2.37071	0.421814	1.91498e-31	1.53748e-30	4657.27
hsa-miR-3610	1.24326	2.36733	2.36733	6.75223e-17	2.78256e-16	4.35624
hsa-miR-873-5p	-1.24306	-2.367	0.422475	4.39981e-22	2.28496e-21	26.4731
hsa-miR-125b-2-3p	-1.24202	-2.3653	0.422779	1.00499e-25	6.07777e-25	620.727
hsa-miR-1228-5p	1.23436	2.35278	2.35278	1.1036e-09	3.25261e-09	1.73858
hsa-miR-6819-3p	1.21396	2.31973	2.31973	8.09377e-20	3.81993e-19	5.78848
hsa-miR-6857-3p	1.21233	2.31711	2.31711	1.84763e-17	7.86932e-17	3.41625
hsa-miR-375	-1.21216	-2.31684	0.431622	3.05053e-25	1.80576e-24	186517
hsa-miR-190a-5p	-1.20755	-2.30945	0.433003	6.36979e-57	1.12641e-55	3616.64
hsa-miR-6895-3p	1.20029	2.29786	2.29786	7.91777e-08	2.03704e-07	1.98196
hsa-miR-6836-5p	1.19232	2.2852	2.2852	3.23932e-08	8.58697e-08	1.67409
hsa-miR-542-5p	1.18921	2.28027	2.28027	6.02288e-33	5.0383e-32	28.9678
hsa-miR-618	1.18895	2.27987	2.27987	2.11725e-31	1.69017e-30	12.4694
hsa-miR-4467	1.18618	2.2755	2.2755	2.00881e-08	5.43858e-08	1.95308
hsa-miR-6087	1.18526	2.27404	2.27404	4.75884e-20	2.27675e-19	1082.68
hsa-miR-4724-5p	1.18265	2.26993	2.26993	6.90516e-12	2.23299e-11	3.58637
hsa-miR-422a	-1.18215	-2.26914	0.440695	5.56747e-20	2.65453e-19	15.7715
hsa-miR-4662a-3p	-1.17555	-2.25879	0.442716	7.18413e-06	1.61614e-05	1.23032
hsa-miR-4726-5p	1.17263	2.25422	2.25422	7.20391e-09	2.02492e-08	1.98831
hsa-miR-301b-3p	1.17006	2.25022	2.25022	4.14144e-32	3.42343e-31	1108.37
hsa-miR-6844	1.16937	2.24913	2.24913	5.48669e-11	1.69954e-10	3.60318
hsa-miR-1226-5p	1.16389	2.2406	2.2406	2.59708e-08	6.93714e-08	1.99809
hsa-miR-188-5p	1.16378	2.24044	2.24044	1.21948e-49	1.70361e-48	205.931
hsa-miR-135a-3p	-1.16039	-2.23519	0.44739	0.000387365	0.00075369	1.26756
hsa-miR-6815-5p	1.15954	2.23386	2.23386	2.88167e-06	6.65404e-06	1.50557
hsa-miR-195-3p	-1.15575	-2.22799	0.448834	1.41764e-82	6.00136e-81	342.149
hsa-miR-92a-1-5p	1.15095	2.22061	2.22061	3.65198e-48	4.81303e-47	123.463
hsa-miR-6862-3p	1.1496	2.21853	2.21853	0.00051518	0.000991331	0.945734
hsa-miR-215-3p	-1.14573	-2.21258	0.451962	4.34948e-14	1.56604e-13	314.525
hsa-miR-1185-2-3p	1.1409	2.20518	2.20518	1.59045e-24	9.18126e-24	7.64129
hsa-miR-4449	1.13743	2.19989	2.19989	2.68192e-21	1.34288e-20	21.7811
hsa-miR-3677-3p	1.13556	2.19703	2.19703	7.07935e-34	6.22003e-33	20.1536
hsa-miR-1262	-1.13402	-2.1947	0.455644	7.16948e-36	6.90743e-35	10.4836
hsa-miR-7114-3p	1.13365	2.19413	2.19413	7.3783e-08	1.90879e-07	1.69338
hsa-miR-504-5p	-1.13282	-2.19287	0.456024	1.48864e-26	9.45287e-26	34.4579
hsa-miR-1181	1.1305	2.18934	2.18934	2.78229e-08	7.41766e-08	1.73858
hsa-miR-642a-3p	-1.12451	-2.18028	0.458658	2.22597e-27	1.49504e-26	14.8012
hsa-miR-122-5p	1.12136	2.17552	2.17552	1.60383e-05	3.52842e-05	2.14122
hsa-miR-4529-3p	-1.11734	-2.16947	0.460942	3.53356e-05	7.53645e-05	1.04409
hsa-miR-5680	-1.10987	-2.15825	0.463337	7.34358e-13	2.4661e-12	3.61031
hsa-miR-4526	1.10745	2.15464	2.15464	1.14677e-05	2.53888e-05	1.27985
hsa-miR-29c-5p	-1.09949	-2.14278	0.466683	8.51793e-93	4.95815e-91	265.581
hsa-miR-490-5p	-1.09804	-2.14063	0.467152	0.000254329	0.000506122	6.98221
hsa-miR-4768-5p	1.09797	2.14054	2.14054	1.11013e-12	3.68374e-12	4.36741
hsa-miR-101-3p	-1.09326	-2.13355	0.468701	2.29847e-71	6.98037e-70	66115.7
hsa-miR-4442	1.09319	2.13345	2.13345	4.82384e-12	1.57451e-11	3.59285
hsa-miR-4728-3p	1.09303	2.13321	2.13321	3.25178e-22	1.70779e-21	34.5681
hsa-miR-18a-5p	1.08318	2.1187	2.1187	6.33355e-44	7.37331e-43	870.26
hsa-miR-4522	1.07876	2.11221	2.11221	1.4327e-06	3.41551e-06	1.55811
hsa-miR-30e-3p	-1.07874	-2.11219	0.473442	8.15995e-91	4.3844e-89	4522.71
hsa-miR-550a-5p	1.07826	2.11148	2.11148	9.96828e-46	1.22155e-44	74.636
hsa-miR-3200-3p	1.07761	2.11054	2.11054	1.10674e-26	7.05986e-26	57.3412
hsa-miR-450a-5p	1.0756	2.1076	2.1076	1.40343e-39	1.49664e-38	230.778
hsa-miR-1180-3p	1.06939	2.09854	2.09854	4.52951e-52	6.73163e-51	219.778
hsa-miR-605-3p	-1.06897	-2.09793	0.476661	1.06759e-11	3.41288e-11	6.07648
hsa-miR-1297	-1.06885	-2.09775	0.4767	5.33773e-10	1.60361e-09	2.54051
hsa-miR-335-3p	1.0677	2.09609	2.09609	1.37793e-40	1.52776e-39	5010.01
hsa-miR-452-3p	1.06708	2.0952	2.0952	3.26879e-47	4.26776e-46	181.349
hsa-miR-670-3p	-1.06372	-2.09031	0.478398	9.44378e-13	3.14868e-12	5.22124
hsa-miR-338-5p	-1.06288	-2.0891	0.478674	2.91044e-34	2.58974e-33	142.747
hsa-miR-3917	1.05998	2.08491	2.08491	1.55391e-15	5.94744e-15	6.77557
hsa-miR-3154	-1.05717	-2.08085	0.480573	5.47181e-11	1.69869e-10	2.75381
hsa-miR-449a	1.05704	2.08066	2.08066	4.35651e-18	1.91385e-17	10.0847
hsa-miR-19b-1-5p	1.05655	2.07995	2.07995	6.82545e-32	5.57611e-31	24.6122
hsa-miR-184	-1.05394	-2.07619	0.481652	4.50449e-10	1.3562e-09	7.14403
hsa-miR-632	1.05371	2.07587	2.07587	0.000179705	0.000362787	0.968443
hsa-miR-548aw	-1.05236	-2.07392	0.482179	5.39775e-14	1.92364e-13	3.73018
hsa-miR-4757-3p	-1.0523	-2.07383	0.4822	8.62482e-15	3.18753e-14	3.53585
hsa-miR-6734-5p	1.04792	2.06754	2.06754	1.52255e-09	4.42206e-09	2.72075
hsa-miR-5094	1.04266	2.06002	2.06002	1.90339e-09	5.49388e-09	4.12139
hsa-miR-125b-5p	-1.03857	-2.05418	0.486811	3.22447e-22	1.69984e-21	12279.6
hsa-miR-23b-3p	-1.03538	-2.04965	0.487888	3.59825e-54	5.84507e-53	36984.4
hsa-miR-943	1.03479	2.04882	2.04882	4.28463e-15	1.60904e-14	5.53427
hsa-miR-6870-3p	1.0266	2.03721	2.03721	6.22845e-05	0.000129868	1.16154
hsa-miR-26a-5p	-1.01877	-2.02619	0.493536	6.39518e-80	2.48169e-78	701006
hsa-miR-92b-3p	1.01857	2.02591	2.02591	1.6685e-51	2.45357e-50	18885.5
hsa-miR-6810-3p	1.0178	2.02483	2.02483	2.50052e-16	1.01547e-15	5.99183
hsa-miR-18b-5p	1.01599	2.02229	2.02229	4.57721e-46	5.65873e-45	136.174
hsa-miR-3182	1.01155	2.01608	2.01608	4.17384e-16	1.68036e-15	13.6354
hsa-miR-381-3p	-1.01047	-2.01457	0.496383	5.47589e-74	1.82139e-72	4432.1
hsa-miR-6854-5p	1.01023	2.01424	2.01424	2.23837e-08	6.01347e-08	2.10488
hsa-miR-197-5p	1.00056	2.00077	2.00077	8.15154e-19	3.67345e-18	6.30524

## Sheet: Table S3
Table S3. GSEA enrichment results for Taiwanese CRC dataset.
pathway	pval	padj	ES	NES	nMoreExtreme	size	leadingEdge
KEGG_OXIDATIVE_PHOSPHORYLATION	0.000286697	0.00426013	-0.671629	-2.39034	0	117	COX6B2, ATP6V0D2, ATP4B, ATP12A, UQCR10, COX5A, COX8A, COX5B, NDUFB1, SDHD, ATP6V0D1, COX6A1, UQCRC1, UQCRFS1, NDUFS3, COX4I1, ATP5A1, COX7A2, COX7C, NDUFA2, ATP5D, NDUFA1, COX7A1, NDUFC1, ATP5G1, ATP5O, UQCRQ, NDUFB7, ATP5J, SDHA, ATP5I, NDUFA6, COX6B1, ATP5G3, ATP6V1D, SDHB, ATP5B, NDUFS4, COX7B, COX6C, NDUFV1, NDUFS2, NDUFS7, NDUFB10, ATP5H, ATP5F1, ATP5L, NDUFB9, NDUFA3, NDUFB3, NDUFB2, ATP6V…
KEGG_PARKINSONS_DISEASE	0.000285307	0.00426013	-0.653871	-2.3185	0	114	COX6B2, PINK1, UQCR10, COX5A, COX8A, COX5B, NDUFB1, SDHD, COX6A1, UQCRC1, UQCRFS1, NDUFS3, COX4I1, ATP5A1, COX7A2, COX7C, NDUFA2, ATP5D, SLC18A1, NDUFA1, COX7A1, NDUFC1, ATP5G1, ATP5O, UQCRQ, NDUFB7, ATP5J, SDHA, NDUFA6, COX6B1, ATP5G3, SDHB, ATP5B, NDUFS4, COX7B, COX6C, UBA7, NDUFV1, NDUFS2, NDUFS7, NDUFB10, SLC25A4, ATP5H, ATP5F1, SLC25A5, UCHL1, NDUFB9, NDUFA3, NDUFB3, NDUFB2, UQCRC2, UQCR11, …
KEGG_STARCH_AND_SUCROSE_METABOLISM	0.000252845	0.00426013	-0.718603	-2.21601	0	50	GBA3, UGT2B17, UGT1A8, UGT1A10, UGT2A3, G6PC, UGT1A9, G6PC2, UGT1A7, UGP2, UGT1A1, TREH, UGT1A4, UGT1A5, UGT2B11, PGM1, UGDH, UGT2B7, PYGM, GCK, UGT2B10, ENPP3, SI, ENPP1, AMY2B
KEGG_DRUG_METABOLISM_CYTOCHROME_P450	0.00026469	0.00426013	-0.653832	-2.14399	0	71	UGT2B17, CYP3A4, UGT1A8, ADH1B, ADH1C, GSTM5, UGT1A10, UGT2A3, GSTA1, UGT1A9, UGT1A7, MAOA, ADH1A, ADH6, UGT1A1, UGT1A4, MAOB, FMO4, UGT1A5, GSTM1, UGT2B11, FMO5, MGST3, GSTZ1, GSTM4, UGT2B7, GSTM2, CYP2C8, UGT2B10, CYP2C9, CYP3A5, ALDH3A1, CYP2D6, GSTK1, CYP2C18, MGST2, AOX1, MGST1, ADH5, CYP2A7, GSTA2, GSTM3, FMO2
KEGG_ANTIGEN_PROCESSING_AND_PRESENTATION	0.000529381	0.00471265	-0.629243	-2.06336	1	71	KIR2DL4, KIR3DL2, HLA-G, KLRC1, KLRC2, KIR3DL3, CD8A, KIR2DS4, KIR3DL1, HLA-DPB1, KLRD1, HLA-DQA2, KIR2DL3, B2M, KIR2DL1, HLA-DQA1, HLA-DPA1, HLA-B, CTSS, HLA-F, CD8B, HLA-DRB1, HLA-A, HSPA2, HLA-C, HLA-DQB1, LGMN, HLA-DMB, HLA-DOA, HLA-DRB5, HLA-DMA, KLRC3, HLA-E, CD74, CD4, HLA-DRA
KEGG_VALINE_LEUCINE_AND_ISOLEUCINE_DEGRADATION	0.000247893	0.00426013	-0.678232	-2.04033	0	44	HMGCS2, ACADS, ACAA2, ACAT1, ACAA1, HMGCL, BCAT2, HADH, ECHS1, HADHA, HADHB, ACADM, MUT, EHHADH, ALDH2, AOX1, AUH, ALDH3A2, ACAT2, ALDH6A1, HIBCH, ABAT, PCCA, ALDH9A1, ACAD8, DLD, PCCB, MCEE, ACADSB, IVD
KEGG_DRUG_METABOLISM_OTHER_ENZYMES	0.000252525	0.00426013	-0.655023	-2.02949	0	51	UGT2B17, CYP3A4, UGT1A8, UGT1A10, UGT2A3, UGT1A9, CES2, NAT2, UGT1A7, UGT1A1, UGT1A4, UGT1A5, UGT2B11, CDA, NAT1, UGT2B7, UGT2B10, CES1, UPP1, XDH, CYP3A5, TPMT, DPYS, GUSB, CYP2A7, UCK1
KEGG_METABOLISM_OF_XENOBIOTICS_BY_CYTOCHROME_P450	0.000523972	0.00471265	-0.61774	-2.01848	1	69	UGT2B17, CYP3A4, UGT1A8, ADH1B, ADH1C, GSTM5, UGT1A10, UGT2A3, GSTA1, UGT1A9, AKR1C2, UGT1A7, ADH1A, ADH6, UGT1A1, UGT1A4, UGT1A5, GSTM1, UGT2B11, AKR1C3, MGST3, GSTZ1, GSTM4, EPHX1, UGT2B7, GSTM2, CYP2C8, UGT2B10, CYP2C9, CYP3A5, ALDH3A1, GSTK1, CYP2C18, MGST2, MGST1, ADH5, GSTA2, GSTM3
KEGG_PENTOSE_AND_GLUCURONATE_INTERCONVERSIONS	0.000236463	0.00426013	-0.738042	-2.00904	0	27	UGT2B17, UGT1A8, UGT1A10, UGT2A3, UGT1A9, UGT1A7, UGP2, UGT1A1, UGT1A4, UGT1A5, UGT2B11, UGDH, UGT2B7, UGT2B10, CRYL1, DCXR
KEGG_PORPHYRIN_AND_CHLOROPHYLL_METABOLISM	0.000246002	0.00426013	-0.677152	-2.00672	0	41	UGT2B17, UGT1A8, UGT1A10, UGT2A3, UGT1A9, UGT1A7, UGT1A1, UGT1A4, UGT1A5, UGT2B11, HMOX1, UGT2B7, FTH1, CP, UGT2B10, BLVRB, ALAS2, ALAD
KEGG_ASCORBATE_AND_ALDARATE_METABOLISM	0.00070307	0.00565652	-0.746544	-2.00156	2	25	UGT2B17, UGT1A8, UGT1A10, UGT2A3, UGT1A9, UGT1A7, UGT1A1, UGT1A4, UGT1A5, UGT2B11, UGDH, UGT2B7, UGT2B10
KEGG_CELL_CYCLE	0.000152975	0.00426013	0.601253	1.99473	0	124	TGFB2, PRKDC, RBL1, CDC25B, MYC, ORC6, BUB1, TTK, BUB1B, CDC6, CDK1, SMC1B, ATR, CHEK1, MCM4, MAD2L1, MCM2, SKP2, PKMYT1, ANAPC1, E2F1, CDKN2A, MCM6, ATM, CDC25A, CCND1, PLK1, CCNA2, CCNB1, ESPL1, CDC7, CDC45, RB1, CDK2, CDK6, E2F5, DBF4, CCNE2, SMC1A, E2F3, CDC20, MCM3, WEE1, ORC1, CDC25C, CDK4, TFDP1, CCNE1, PTTG1, STAG2, MCM7, MAD2L2, ORC3, PCNA, YWHAG, RAD21, SMC3, CHEK2, MDM2, CREBBP, CCNB2,…
KEGG_CITRATE_CYCLE_TCA_CYCLE	0.000473373	0.00471265	-0.70304	-1.95457	1	30	PCK1, ACO2, SDHD, SUCLG1, PCK2, SDHA, SDHB, IDH3A, SUCLG2, PC, OGDHL, MDH1, FH, DLST, IDH3G, PDHB, IDH3B, PDHA1, OGDH, DLD, CS
KEGG_HUNTINGTONS_DISEASE	0.000312891	0.00426013	-0.520134	-1.95235	0	173	TBPL2, CREB3L3, COX6B2, UQCR10, COX5A, COX8A, COX5B, NDUFB1, PPARGC1A, SDHD, COX6A1, CLTB, UQCRC1, UQCRFS1, NDUFS3, COX4I1, ATP5A1, COX7A2, COX7C, NDUFA2, ATP5D, NDUFA1, COX7A1, NDUFC1, ATP5G1, ATP5O, UQCRQ, NDUFB7, ATP5J, SDHA, NDUFA6, COX6B1, PPARG, ATP5G3, SDHB, ATP5B, NDUFS4, COX7B, COX6C, NDUFV1, NDUFS2, NDUFS7, NDUFB10, SLC25A4, ATP5H, ATP5F1, SLC25A5, NDUFB9, NDUFA3, NDUFB3, NDUFB2, UQCRC2…
KEGG_STEROID_HORMONE_BIOSYNTHESIS	0.000507357	0.00471265	-0.620566	-1.94506	1	54	HSD3B2, UGT2B17, CYP3A4, UGT1A8, HSD17B2, UGT1A10, UGT2A3, HSD11B2, CYP11A1, UGT1A9, AKR1C2, UGT1A7, UGT1A1, UGT1A4, UGT1A5, UGT2B11, HSD3B1, AKR1C3, HSD17B3, UGT2B7, UGT2B10
KEGG_ALZHEIMERS_DISEASE	0.000310078	0.00426013	-0.521786	-1.93449	0	157	CHP2, COX6B2, RYR3, ATP2A3, BAD, GRIN2A, APOE, UQCR10, COX5A, COX8A, MAPK3, COX5B, NDUFB1, SDHD, COX6A1, UQCRC1, CASP7, UQCRFS1, NDUFS3, COX4I1, ATP5A1, COX7A2, COX7C, NDUFA2, ATP5D, NDUFA1, COX7A1, NDUFC1, ATP5G1, ATP5O, UQCRQ, NDUFB7, ATP5J, SDHA, NDUFA6, COX6B1, ATP5G3, FAS, SDHB, ATP5B, NDUFS4, COX7B, COX6C, CAPN2, NDUFV1, NDUFS2, NDUFS7, NDUFB10, ATP5H, ATP5F1, NDUFB9, NDUFA3, CALM1, CACNA1F…
KEGG_RETINOL_METABOLISM	0.000512033	0.00471265	-0.597669	-1.92666	1	63	UGT2B17, CYP3A4, UGT1A8, ADH1B, ADH1C, UGT1A10, UGT2A3, DHRS9, UGT1A9, RDH5, UGT1A7, RETSAT, ADH1A, ADH6, UGT1A1, UGT1A4, UGT1A5, UGT2B11, UGT2B7, CYP2C8, DHRS4, UGT2B10, CYP2C9, DHRS4L2, DGAT1, CYP3A5, DHRS3
KEGG_RIBOSOME	0.00054615	0.00471265	-0.555325	-1.89021	1	88	RPL10L, RPS4Y1, RPL36AL, RPS27L, RPS29, RPL34, RPS26, RPL9, FAU, RPS27, RPS3A, RPL41, RPS28, RPLP2, RPL13A, RPLP1, RPS9, RPS17, RPL26, RPS12, RPS8, RPS11, RPL11, UBA52, RPL3, RPL18A, RPS27A, RPL10A, RPS13, RPL27A, RPL23, RPL18, RPL19, RPL37A, RPL38, RPS23, RPS16, RPS5, RPL32, RPL28, RPL27, RPL15, RPL22, RPL31, RPS24, RPL24, RPL29, RSL24D1P11, RPL36, RPS15A, RPS18, MRPL13, RPS25, RPS6, RPL23A, RPL…
KEGG_ALLOGRAFT_REJECTION	0.000484496	0.00471265	-0.645606	-1.84865	1	35	HLA-G, FASLG, IL2, HLA-DPB1, HLA-DQA2, FAS, HLA-DQA1, HLA-DPA1, HLA-B, HLA-F, HLA-DRB1, HLA-A, HLA-C, HLA-DQB1, HLA-DMB, PRF1, HLA-DOA, HLA-DRB5, HLA-DMA, HLA-E, HLA-DRA
KEGG_FATTY_ACID_METABOLISM	0.000246366	0.00426013	-0.612166	-1.82252	0	42	ADH1B, ADH1C, ACADS, ACAA2, ACAT1, ADH1A, ADH6, ACAA1, ECI2, CPT2, ACADVL, ECI1, HADH, ECHS1, CPT1A, HADHA, HADHB, ACADL, ACOX1, ACADM, EHHADH, ALDH2, ADH5, ALDH3A2, ACOX3
KEGG_DNA_REPLICATION	0.000848752	0.0060912	0.663153	1.80776	4	36	RFC3, DNA2, MCM4, POLA1, MCM2, MCM6, PRIM1, MCM3, RNASEH1, RFC4, FEN1, RNASEH2A, POLD2, POLE2, MCM7, POLA2, PCNA, RFC5, RFC1, PRIM2, LIG1, RPA4, RNASEH2B, POLE3, POLD1
KEGG_BUTANOATE_METABOLISM	0.00168593	0.00990526	-0.615153	-1.75139	6	34	AKR1B10, HMGCS2, ACADS, ACSM5, ACSM1, ACAT1, HMGCL, ACSM2A, BDH1, HADH, ACSM3, ECHS1, HADHA, EHHADH, ALDH2, BDH2, ALDH3A2, PDHB, ACAT2, PDHA1, ABAT, ALDH9A1
KEGG_ASTHMA	0.00306893	0.0157619	-0.637498	-1.74689	12	28	FCER1A, MS4A2, HLA-DPB1, HLA-DQA2, HLA-DQA1, HLA-DPA1, HLA-DRB1, HLA-DQB1, HLA-DMB, HLA-DOA, HLA-DRB5, HLA-DMA, FCER1G, HLA-DRA, IL10, HLA-DOB
KEGG_ALDOSTERONE_REGULATED_SODIUM_REABSORPTION	0.000985464	0.00670874	-0.585443	-1.74296	3	42	SCNN1B, SCNN1G, ATP1A2, HSD11B2, SGK1, NR3C2, ATP1B2, MAPK3, ATP1B3, SCNN1A, SFN, IGF1, NEDD4L, PRKCB, ATP1A1
KEGG_PROXIMAL_TUBULE_BICARBONATE_RECLAMATION	0.00372093	0.0178001	-0.65819	-1.73227	15	23	CA2, CA4, ATP1A2, SLC4A4, PCK1, ATP1B2, ATP1B3, PCK2, AQP1, ATP1A1, MDH1, SLC9A3
KEGG_INTESTINAL_IMMUNE_NETWORK_FOR_IGA_PRODUCTION	0.00173482	0.00990526	-0.568843	-1.72866	6	46	CXCL12, TNFRSF13B, TNFRSF17, PIGR, IL2, HLA-DPB1, HLA-DQA2, AICDA, CCL28, ITGB7, HLA-DQA1, CCR9, HLA-DPA1, HLA-DRB1, CCR10, HLA-DQB1, MADCAM1, HLA-DMB, HLA-DOA, TNFRSF13C, HLA-DRB5, HLA-DMA, HLA-DRA, TNFSF13, IL10, HLA-DOB, MAP3K14
KEGG_PROPANOATE_METABOLISM	0.00311676	0.0157619	-0.604026	-1.7032	12	32	ACAT1, ACSS2, SUCLG1, ECHS1, HADHA, SUCLG2, ACACB, ACADM, MUT, EHHADH, ALDH2, ALDH3A2, ACAT2, ALDH6A1, HIBCH, ABAT, PCCA, MLYCD, ALDH9A1, PCCB, MCEE
KEGG_VIRAL_MYOCARDITIS	0.000786576	0.00605321	-0.522081	-1.70117	2	68	SGCG, SGCA, HLA-G, MYH2, MYH11, HLA-DPB1, MYH3, HLA-DQA2, HLA-DQA1, HLA-DPA1, HLA-B, HLA-F, HLA-DRB1, MYH8, MYH15, HLA-A, HLA-C, ITGAL, HLA-DQB1, HLA-DMB, PRF1, HLA-DOA, HLA-DRB5, HLA-DMA, MYH14, HLA-E, HLA-DRA, MYH7, RAC2, CASP9, CYCS, HLA-DOB
KEGG_GRAFT_VERSUS_HOST_DISEASE	0.00393314	0.0183201	-0.583515	-1.69174	15	37	KIR3DL2, HLA-G, KLRC1, FASLG, IL2, KIR3DL1, HLA-DPB1, KLRD1, HLA-DQA2, KIR2DL3, FAS, KIR2DL1, HLA-DQA1, HLA-DPA1, HLA-B, HLA-F, HLA-DRB1, HLA-A, HLA-C, HLA-DQB1, HLA-DMB, PRF1, HLA-DOA, HLA-DRB5, HLA-DMA, HLA-E, HLA-DRA
KEGG_WNT_SIGNALING_PATHWAY	0.000297752	0.00426013	0.492813	1.6718	1	149	MMP7, WNT2, DKK4, NKD1, WNT7B, WIF1, DKK2, NKD2, FOSL1, WNT8B, PLCB1, WNT5A, DKK1, NFAT5, WNT7A, TCF7, LEF1, MYC, WNT3, SFRP4, PRKCG, FZD3, AXIN2, FZD10, CER1, CXXC4, PLCB4, CCND1, FZD6, RUVBL1
KEGG_CARDIAC_MUSCLE_CONTRACTION	0.00131475	0.00808618	-0.506831	-1.67168	4	73	ATP1A2, MYL3, COX6B2, ATP1B2, UQCR10, COX5A, COX8A, COX5B, CACNG6, SLC9A1, COX6A1, UQCRC1, UQCRFS1, COX4I1, ATP1B3, COX7A2, COX7C, COX7A1, UQCRQ, MYL2, COX6B1, CACNB1, COX7B, COX6C, CACNG7, CACNB2, CACNA2D4, CACNA1F, UQCRC2, UQCR11, CYC1, ATP1A1, UQCRB, TPM1, UQCRH, MYH7, FXYD2, UQCRHL
KEGG_PEROXISOME	0.00132485	0.00808618	-0.499614	-1.6716	4	78	DAO, PXMP2, EPHX2, AGXT, ECH1, ACAA1, CRAT, ECI2, HMGCL, PEX26, PHYH, PEX11A, DHRS4, PEX11G, SCP2, XDH, ACOX1, ACOT8, CROT, PECR, GSTK1, ABCD3, PMVK, DECR2, DDO, SLC27A2, PEX11B, EHHADH, PAOX, PEX16, PRDX5, CAT, PEX19, SOD1, ACOX3, ACOX2, ABCD4
KEGG_TERPENOID_BACKBONE_BIOSYNTHESIS	0.0111782	0.0439675	-0.694019	-1.66966	49	15	HMGCS2, ACAT1, DHDDS, PMVK, IDI2, ACAT2, HMGCR, MVD, IDI1, MVK
KEGG_LYSOSOME	0.000860338	0.0060912	-0.466513	-1.66644	2	119	CTSG, SMPD1, CTSW, FUCA1, ATP6V0D2, CLN3, CTSD, AP3B2, AP3S2, DNASE2B, ATP6V0D1, CLTB, ARSA, CTSA, CTSZ, CTSS, CD63, NPC2, ACP2, ACP5, MCOLN1, LGMN, GBA, NAGPA, AP1M2, SUMF1, NAPSA, SLC17A5, MAN2B1, LAPTM5, GNPTG, AP1B1, NAGA, CTSF, GUSB, ATP6V0B, AP4S1, GAA, CTSE, TCIRG1, PSAP, ASAH1, GNPTAB, GALNS, HEXA, NAGLU, LAPTM4A, CTSO, GGA1, ATP6V0A1, CLTA, CD164, SORT1, SCARB2, AGA
KEGG_ECM_RECEPTOR_INTERACTION	0.00191235	0.0102572	0.52651	1.64925	11	83	COL11A1, COMP, IBSP, COL4A1, SPP1, THBS2, TNC, ITGB8, ITGA2, COL5A2, COL1A1, COL6A3, CD44, LAMA5, COL4A2, LAMC1, ITGA11, COL5A1, HMMR, ITGAV, COL1A2, ITGB3, GP5, COL3A1, ITGA5, LAMA4, COL6A6, VWF, FN1, ITGA1, SDC3
KEGG_AUTOIMMUNE_THYROID_DISEASE	0.00541205	0.0239483	-0.553219	-1.63945	21	41	HLA-G, FASLG, IL2, HLA-DPB1, TPO, HLA-DQA2, FAS, HLA-DQA1, HLA-DPA1, HLA-B, HLA-F, HLA-DRB1, HLA-A, HLA-C, HLA-DQB1, HLA-DMB, PRF1, HLA-DOA, HLA-DRB5, HLA-DMA, HLA-E, HLA-DRA
KEGG_BASAL_CELL_CARCINOMA	0.00360774	0.0177381	0.554334	1.63585	21	55	WNT2, WNT7B, WNT8B, WNT5A, WNT7A, TCF7, LEF1, WNT3, FZD3, AXIN2, FZD10, BMP4, SHH, FZD6, WNT16, FZD9, GLI2, PTCH1
KEGG_HEDGEHOG_SIGNALING_PATHWAY	0.00476347	0.0216188	0.548359	1.62179	28	56	WNT2, LRP2, WNT7B, ZIC2, WNT8B, BMP7, WNT5A, WNT7A, WNT3, BMP4, SHH, RAB23
KEGG_GLUTATHIONE_METABOLISM	0.00651139	0.0281102	-0.530005	-1.62155	25	48	ANPEP, GSTM5, GPX3, GSTA1, GGT6, GSTM1, MGST3, GSTZ1, GSTM4, GSTM2, GGT1, GSTK1, MGST2, MGST1, GSR, GSTA2, GSTM3
KEGG_HOMOLOGOUS_RECOMBINATION	0.0140479	0.0538995	0.605053	1.56966	80	28	XRCC2, RAD54B, BRCA2, RAD54L, BLM, MRE11A, NBN, EME1, POLD2, RAD51D, RAD50, RPA4, POLD1, POLD3, RAD51C, RAD51B
KEGG_GLYCOLYSIS_GLUCONEOGENESIS	0.00922131	0.0379575	-0.480985	-1.54279	35	61	ADH1B, ADH1C, G6PC, PCK1, G6PC2, ADH1A, ADH6, PGM1, ACSS2, GCK, GALM, PCK2, PGAM2, ALDH3A1, PFKL, ALDOA, ENO3, ALDH2, ADH5, ALDH3A2, HK2, FBP1, PDHB, AKR1A1, TPI1, PDHA1, ALDH9A1, ADH4, DLD
KEGG_CYTOKINE_CYTOKINE_RECEPTOR_INTERACTION	0.000559128	0.00471265	0.429802	1.53912	3	246	PPBP, INHBA, CXCL5, IL24, CSF3, IL6, CSF2, OSM, IL11, CXCL3, IL17A, CXCL1, IL1A, CXCL6, CCR8, CXCL2, BMP7, IFNE, IL23A, CXCR1, CXCR2, TGFB2, TNFSF9, INHBB, FLT1, CXCL11, MET, INHBE, IL22, KDR, TNFRSF10C, IL1B, IL20, TNFSF15, HGF, CCL24, CCL20, EDAR, TNFRSF11B, TNFRSF12A, BMPR1B, IL26, TNFRSF19, IL1RAP, TNFSF11, AMH, VEGFA, TNFRSF9, CSF3R, PF4, PDGFRB, OSMR, ACVR2B, IL13, CCR4, RELT, CXCL9, LIF
KEGG_MISMATCH_REPAIR	0.0264819	0.0808156	0.614738	1.53461	150	23	RFC3, EXO1, MSH2, MSH6, RFC4, POLD2, PCNA, RFC5, RFC1, LIG1, RPA4, PMS2, POLD1, RFC2, POLD3, MLH3, SSBP1, MSH3
KEGG_PYRUVATE_METABOLISM	0.0152334	0.0561732	-0.522706	-1.5306	61	39	LDHD, PCK1, ACAT1, ACSS2, PCK2, PC, ACACB, HAGH, MDH1, ALDH2, ME2, ALDH3A2, AKR1B1, PDHB, ME3, ACAT2, PDHA1, ALDH9A1, DLD, GRHPR, ACYP2
KEGG_ADIPOCYTOKINE_SIGNALING_PATHWAY	0.00960291	0.0386299	-0.465452	-1.51453	36	67	ADIPOQ, NPY, LEP, RXRG, G6PC, PCK1, G6PC2, CD36, PPARGC1A, PCK2, CPT1A, POMC, ACACB, RXRA, MAPK10, TNFRSF1A
KEGG_AMINO_SUGAR_AND_NUCLEOTIDE_SUGAR_METABOLISM	0.0176004	0.0635769	-0.500381	-1.5053	70	44	UGP2, PGM1, NANS, PMM1, UGDH, GCK, MPI, RENBP, CMAS, GNE, UAP1, GALE, GMPPB, HK2, CYB5R3, GALT, HEXA, GMPPA, AMDHD2, NAGK
KEGG_MATURITY_ONSET_DIABETES_OF_THE_YOUNG	0.0342161	0.0992827	-0.559823	-1.50094	145	25	NEUROD1, PAX4, NEUROG3, MAFA, NKX2-2, NR5A2, GCK, PAX6
KEGG_RNA_DEGRADATION	0.0188617	0.0659113	0.50543	1.49965	114	57	HSPD1, DIS3, PNPT1, XRN2, ENO2, EXOSC2, DCP1A, ZCCHC7, TTC37, CNOT6L, EXOSC5, XRN1, DCP2, PAPD7, EXOSC3, PAPOLG, CNOT1, PATL1, CNOT6, EXOSC8, EXOSC7, SKIV2L2, DCPS, EXOSC6, EXOSC9, HSPA9, PARN, LSM5, CNOT4, DDX6, PAPOLA
KEGG_RENIN_ANGIOTENSIN_SYSTEM	0.0425143	0.117579	-0.60943	-1.49881	185	17	CMA1, ANPEP, CTSG, AGTR1, CTSA, CPA3
KEGG_PRIMARY_IMMUNODEFICIENCY	0.0251938	0.0796304	-0.516857	-1.47999	103	35	TNFRSF13B, CD8A, CD79A, CD19, CD3E, CD3D, IL2RG, AICDA, CD8B, BTK, ZAP70, TNFRSF13C, CD4, LCK, BLNK
KEGG_ONE_CARBON_POOL_BY_FOLATE	0.0485161	0.128169	0.62873	1.47443	272	17	MTHFD1L, MTHFD2, GART, MTR, SHMT2, MTHFD1, ATIC, DHFR, TYMS
KEGG_OTHER_GLYCAN_DEGRADATION	0.0511838	0.129422	-0.603635	-1.46882	226	16	NEU4, FUCA1, GBA, MAN2B1, MAN2C1, HEXA, NEU2, MAN2B2, AGA
KEGG_CALCIUM_SIGNALING_PATHWAY	0.00188442	0.0102572	-0.389729	-1.46448	5	176	P2RX2, CHP2, AVPR1B, AGTR1, PLCD1, ITPKA, CACNA1A, CAMK2B, PLCD3, RYR3, P2RX4, BDKRB1, HTR7, ATP2A3, GNA11, ATP2B2, P2RX6, GRIN2A, PLCE1, P2RX1, ADRA1B, BST1, PLCD4, PTK2B, HTR4, TACR3, ADRB3, RYR1, SLC8A3, ADRB1, HTR2B, ERBB4, MYLK, PRKACB, CHRM1, SLC25A4, ATP2B3, ADCY9, SLC25A5, ADRB2, GNAL, ADCY2, TACR1, CALM1, TACR2, CACNA1F, PLCG2, CHRM2, PRKCB, PDE1A, CALM2, VDAC2, BDKRB2, DRD5, CAMK2A, PDE…
KEGG_P53_SIGNALING_PATHWAY	0.021339	0.0699444	0.48225	1.46124	130	66	SERPINE1, SERPINB5, TP73, PMAIP1, RPRM, CDK1, RRM2, ATR, CHEK1, GTSE1, CDKN2A, ATM, CCND1, CCNB1, CDK2, SESN3, CDK6, CCNE2, CDK4, CCNE1, TNFRSF10B, CHEK2, CD82, MDM2, CCNB2
KEGG_PATHWAYS_IN_CANCER	0.00107788	0.00706608	0.396879	1.45402	7	322	WNT2, FGF19, MMP1, WNT7B, FGF20, IL6, PTGS2, COL4A1, WNT8B, BRCA2, WNT5A, FGF18, TGFB2, WNT7A, TCF7, MET, ITGA2, LEF1, MYC, WNT3, PRKCG, HGF, LAMA5, FZD3, AXIN2, FZD10, COL4A2, BMP4, LAMC1, SHH, SKP2, RUNX1, E2F1, VEGFA, TRAF5, CDKN2A, CSF3R, PDGFRB, CCND1, ITGAV, NOS2, MSH2, FZD6, RB1, CDK2, CBL, CDK6, PGF, BIRC5, MSH6, PDGFB, FGF4, FGF8, CCNE2, E2F3, RARB, STK4, PIK3R3, LAMA4, HSP90AB1, TGFBR2,…
KEGG_MELANOMA	0.0209576	0.0699444	0.474961	1.45392	129	70	FGF19, FGF20, FGF18, MET, HGF, E2F1, CDKN2A, PDGFRB, CCND1, RB1, CDK6, PDGFB, FGF4, FGF8, E2F3, PIK3R3, FGF1, CDK4, FGF2, PIK3R2, FGF3, FGF23, FGF11, BRAF, FGF5, MDM2, PIK3CA, IGF1R
KEGG_LINOLEIC_ACID_METABOLISM	0.0457129	0.123576	-0.521317	-1.43757	192	29	CYP3A4, AKR1B10, PLA2G10, PLA2G1B, CYP2C8, PLA2G2D, PLA2G2C, CYP2C9, CYP2J2, PLA2G5, CYP3A5, CYP2C18
KEGG_SMALL_CELL_LUNG_CANCER	0.0189914	0.0659113	0.457708	1.43513	118	84	PTGS2, COL4A1, ITGA2, MYC, LAMA5, COL4A2, LAMC1, SKP2, E2F1, TRAF5, CCND1, ITGAV, NOS2, RB1, CDK2, CDK6, CCNE2, E2F3, RARB, PIK3R3, LAMA4, FN1, CDK4, CCNE1, PIK3R2, ITGA6, CKS1B, PTK2, LAMC2, PIK3CA, LAMB4, LAMB1, LAMB2, ITGA2B, TRAF1
KEGG_ARACHIDONIC_ACID_METABOLISM	0.0276569	0.0815877	-0.448575	-1.41917	107	57	HPGDS, PLA2G10, GPX3, GGT6, EPHX2, AKR1C3, PLA2G1B, CYP2C8, PLA2G2D, PLA2G2C, PTGIS, CYP2C9, CYP2J2, CBR1, ALOX12, PLA2G5, GGT1, ALOX12B, PTGDS, CYP2C18, PTGS1
KEGG_TYROSINE_METABOLISM	0.0369549	0.103826	-0.474106	-1.41149	149	42	ADH1B, ADH1C, TAT, MAOA, ADH1A, ADH6, MAOB, GSTZ1, HGD, TPO, GOT1, HPD, AOC3, ALDH3A1, LCMT1, AOX1, ADH5, DBH
KEGG_REGULATION_OF_AUTOPHAGY	0.0614015	0.146866	-0.526208	-1.41082	261	25	ATG4D, ULK3, ATG4A, GABARAP, GABARAPL1, GABARAPL2, ATG4B, ATG5, BECN1
KEGG_NUCLEOTIDE_EXCISION_REPAIR	0.0460791	0.123576	0.498037	1.40968	274	44	RFC3, ERCC4, RFC4, POLD2, POLE2, CUL4A, PCNA, RFC5, CUL4B, RFC1, LIG1, GTF2H3, RPA4, ERCC8, POLE3, POLD1, CETN2, RFC2, ERCC6, POLD3, MNAT1, ERCC2, RAD23B, GTF2H4, GTF2H1, DDB1, ERCC3
KEGG_GALACTOSE_METABOLISM	0.0596524	0.144637	-0.521309	-1.40858	253	26	G6PC, G6PC2, UGP2, PGM1, GCK, PFKL, GALE, HK2, GAA, AKR1B1, GALT
KEGG_PRIMARY_BILE_ACID_BIOSYNTHESIS	0.0831687	0.188729	0.606121	1.39827	462	16	AKR1C4, BAAT, CYP7B1, CH25H, SLC27A5, CYP39A1
KEGG_NITROGEN_METABOLISM	0.0697674	0.160375	-0.530232	-1.3955	299	23	CA7, CA1, CA2, CA4, CA12, CA14
KEGG_TYPE_I_DIABETES_MELLITUS	0.0501845	0.129422	-0.466919	-1.3837	203	41	HLA-G, FASLG, IL2, HLA-DPB1, HLA-DQA2, FAS, PTPRN, HLA-DQA1, HLA-DPA1, HLA-B, HLA-F, HLA-DRB1, HLA-A, HLA-C, HLA-DQB1, HLA-DMB, PRF1, HLA-DOA, HLA-DRB5, HLA-DMA, HLA-E, HLA-DRA
KEGG_AMINOACYL_TRNA_BIOSYNTHESIS	0.0656897	0.155028	0.492257	1.37582	389	41	IARS, GARS, DARS, AARS, VARS, EPRS, EARS2, MARS2, WARS, NARS2, MARS, YARS, DARS2, LARS, YARS2, LARS2, FARSA, SARS2, CARS2, TARS2, FARSB, AARS2, TARS
KEGG_UBIQUITIN_MEDIATED_PROTEOLYSIS	0.0197527	0.0672352	0.410117	1.37297	130	133	NEDD4, BRCA1, UBE2C, SOCS3, SKP2, ANAPC1, FBXO2, CBL, HUWE1, UBR5, CDC20, UBE2S, UBA6, UBA2, RHOBTB2, MAP3K1, CUL4A, TRIM32, CUL4B, SOCS1, CUL5, BIRC6, UBE2O, FBXW8, MDM2, UBE2H, ERCC8, TRIM37, CDC27, UBE3C, ANAPC7, FBXW7, CDC23, CUL7, WWP1, UBE2W, HERC1, PML, TRIP12, UBE2I, PIAS3, UBE4A, PRPF19, SMURF2, HERC2, CDC16, BTRC, UBE2Q2, CUL1, FANCL, FBXW11, UBE2D1, CUL2, VHL, KLHL9, SMURF1, UBE2L6, UB…
KEGG_PPAR_SIGNALING_PATHWAY	0.0367069	0.103826	-0.420556	-1.37036	139	68	ADIPOQ, FABP4, FABP1, RXRG, HMGCS2, FABP2, PCK1, AQP7, PLIN1, ACAA1, CD36, CYP27A1, CPT2, SLC27A6, PCK2, PPARG, FABP3, NR1H3, CPT1A, SCP2, PPARD, ACADL, ACOX1, RXRA, ACADM, DBI, SLC27A2, EHHADH
KEGG_FOCAL_ADHESION	0.0143123	0.0538995	0.390272	1.36703	99	197	COL11A1, COMP, IBSP, COL4A1, SPP1, THBS2, TNC, FLT1, ITGB8, MET, ITGA2, COL5A2, KDR, COL1A1, COL6A3, PRKCG, HGF, LAMA5, COL4A2, LAMC1, ITGA11, COL5A1, MYLK2, VEGFA, PDGFRB, CCND1, ITGAV, COL1A2, ITGB3, PGF, PDGFB, COL3A1, ITGA5, PIK3R3, LAMA4, COL6A6, VWF, SHC3, FN1, ITGA1, ACTN1, RASGRF1, PIK3R2, SHC2, SHC4, PPP1R12A, PARVB, ITGA6, FLNC, BRAF, ITGA9, PAK2, ROCK2, PTK2, ARHGAP5, ITGA4, LAMC2, ELK…
KEGG_JAK_STAT_SIGNALING_PATHWAY	0.0240838	0.0775059	0.403447	1.36014	160	141	IL24, CSF3, IL6, CSF2, OSM, IL11, IFNE, IL13RA2, IL23A, IL22, MYC, IL20, IL26, SOCS3, CSF3R, CCND1, OSMR, IL13, CBL, LIF, PTPN11, PIK3R3, CRLF2, IL2RA, SOCS7, SOCS4, SPRY4, PIK3R2, SPRY1, IL5, STAM, IL7R, IL21, IFNG, SOCS1, CREBBP, STAT1, PIK3CA, IL20RA, SOS1, IL19, SOCS5, PRL, IL6ST, IL12A, IFNAR2, CCND2, EP300, PIAS3, PRLR
KEGG_GLYCOSPHINGOLIPID_BIOSYNTHESIS_LACTO_AND_NEOLACTO_SERIES	0.090696	0.200665	-0.506005	-1.35665	386	25	GCNT2, B3GALT5, B3GALT1, ST3GAL4, ABO, B3GNT3, FUT3, B4GALT4, FUT6, FUT2
KEGG_AMYOTROPHIC_LATERAL_SCLEROSIS_ALS	0.0511781	0.129422	-0.435665	-1.35472	201	52	CHP2, PRPH, NEFM, NEFL, BAD, GRIN2A, GRIA1, TOMM40L, MAP2K6, TNFRSF1A, CCS, NEFH, GRIA2, CAT, MAPK13, SOD1, BCL2, CASP9, CYCS, PPP3CC, BAX
KEGG_PANTOTHENATE_AND_COA_BIOSYNTHESIS	0.112965	0.228505	-0.551109	-1.34101	500	16	BCAT2, ENPP3, ENPP1, PPCS, DPYS, PPCDC, PANK4, DPYD, UPB1, PANK1, COASY
KEGG_NICOTINATE_AND_NICOTINAMIDE_METABOLISM	0.102832	0.219991	-0.514424	-1.34009	442	22	BST1, ENPP3, NT5C, ENPP1, NADSYN1, NMNAT1, AOX1, NADK, NT5M, NT5E
KEGG_INOSITOL_PHOSPHATE_METABOLISM	0.0588534	0.144637	-0.425771	-1.33451	231	54	PLCD1, ITPKA, PLCD3, PIK3C2G, INPP5J, PLCE1, PLCD4, IMPA2, INPP5K, PLCG2, ITPK1, PIP5K1B, INPP5A, IMPA1, PLCB2, ALDH6A1, PIK3CD, TPI1, CDIPT, INPP5B, PLCB3, PIP4K2C, INPP1
KEGG_NATURAL_KILLER_CELL_MEDIATED_CYTOTOXICITY	0.0271755	0.0815265	-0.371442	-1.33184	93	122	CHP2, KIR2DL4, KIR3DL2, HLA-G, KLRC1, KLRC2, HCST, NCR2, SH2D1B, CD48, KIR2DS4, FASLG, MAPK3, KIR3DL1, TNFSF10, KLRD1, PTK2B, CD244, NCR3, KIR2DL3, TYROBP, FAS, KIR2DL1, HLA-B, CD247, MAP2K2, HLA-A, NCR1, HLA-C, ITGAL, ZAP70, VAV1, PLCG2, PRF1, PRKCB, KLRK1, KLRC3, FCER1G, HLA-E
KEGG_RIBOFLAVIN_METABOLISM	0.119955	0.238562	-0.546125	-1.32888	531	16	ENPP3, PHPT1, ACP2, MTMR7, ACP5, ENPP1
KEGG_NEUROACTIVE_LIGAND_RECEPTOR_INTERACTION	0.00855615	0.0360581	-0.339325	-1.32702	23	264	P2RX2, GRIK1, SSTR2, PTGDR, AVPR1B, CTSG, AGTR1, LEP, GALR1, CHRNA1, PTH1R, ADCYAP1R1, SCTR, GLP2R, ADORA3, GHR, VIPR1, NPY1R, GZMA, GIPR, THRB, CNR2, P2RX4, BDKRB1, CNR1, NMUR1, GRIA3, ADRA2A, HTR7, CHRNA3, LPAR1, P2RX6, GRIN2A, NPY2R, P2RY1, PRSS3, P2RX1, GRIA4, ADRA1B, GABRB3, GABRG2, GRIK3, NPY5R, GLRA2, HTR4, TACR3, F2RL1, ADRB3, SSTR3, SSTR1, ADRB1, HTR2B, GRIN3A, GRIA1, CHRM1, TSPO, MC4R, …
KEGG_TGF_BETA_SIGNALING_PATHWAY	0.0685324	0.159608	0.415016	1.30402	430	85	INHBA, COMP, NODAL, BMP7, THBS2, TGFB2, INHBB, RBL1, INHBE, MYC, PITX2, BMP4, BMPR1B, AMH, ACVR2B, E2F5, SMAD5, TGFBR2, TFDP1, BMPR2, SMAD6, ZFYVE16, TGFBR1, IFNG, ROCK2, INHBC, CREBBP, RPS6KB1
KEGG_STEROID_BIOSYNTHESIS	0.15538	0.283528	0.561919	1.2963	864	16	CEL, CYP27B1, SQLE, CYP51A1, DHCR7
KEGG_SPHINGOLIPID_METABOLISM	0.106543	0.221861	-0.447607	-1.2908	437	36	NEU4, SMPD1, GAL3ST1, SMPD3, ARSA, CERK, GBA, ACER1, SPHK2, DEGS2, ACER3, SMPD2, ASAH1, SGPP1, SGPP2, NEU2
KEGG_RNA_POLYMERASE	0.134256	0.25781	0.492501	1.28855	775	29	POLR3G, POLR1B, POLR1A, POLR1E, POLR1C, POLR3A, POLR1D, POLR2D, POLR3F, POLR3K, POLR3B, POLR2J2, POLR3C, POLR3H, POLR2B, POLR3D, POLR2K
KEGG_ABC_TRANSPORTERS	0.100397	0.219385	-0.427298	-1.28544	404	44	ABCB5, ABCG2, ABCC8, ABCA8, ABCB11, ABCA9, ABCB1, ABCA10, ABCA6, ABCC3, ABCA5, ABCD3, ABCC6
KEGG_OLFACTORY_TRANSDUCTION	0.0257353	0.0799149	-0.335445	-1.28147	76	207	PRKG2, CLCA4, OR8D1, CAMK2B, CNGA3, CLCA1, OR2W3, OR8G5, OR10G4, CNGB1, CLCA2, OR2T33, OR51E2, PRKACB, OR2T8, GNAL, CALM1, CALM2, OR14I1, CAMK2A
KEGG_BLADDER_CANCER	0.129152	0.253999	0.45973	1.27975	765	40	MMP1, MYC, E2F1, VEGFA, CDKN2A, CCND1, RB1, PGF, E2F3, MMP9, CDK4, BRAF, MDM2
KEGG_COMPLEMENT_AND_COAGULATION_CASCADES	0.113607	0.228505	0.412633	1.25709	702	68	FGB, FGA, SERPINE1, SERPIND1, F2, F7, PLAU, CFB, CFI, F2R, C2, C4BPA, CD55, CD46, C5, VWF, C4BPB, F5, F3
KEGG_SYSTEMIC_LUPUS_ERYTHEMATOSUS	0.0584761	0.144637	-0.345622	-1.25068	197	132	CTSG, ELANE, C7, C6, C8G, HIST1H4J, HIST1H2BD, C1QA, C1QB, GRIN2A, C1QC, HIST1H3H, HLA-DPB1, HIST1H3E, HLA-DQA2, HIST1H2AE, HIST1H2AC, HLA-DQA1, HLA-DPA1, HLA-DRB1, HIST1H4H, FCGR2B, HLA-DQB1, HLA-DMB, HLA-DOA, HLA-DRB5, HLA-DMA, HIST1H3F, H2AFJ, HLA-DRA, HIST1H2AI
KEGG_TASTE_TRANSDUCTION	0.132732	0.25781	-0.402993	-1.23296	529	48	SCNN1B, SCNN1G, GNG13, CACNA1A, KCNB1, GNG3, TRPM5, TAS1R1, SCNN1A, PRKACB, PDE1A, ADCY6
KEGG_GNRH_SIGNALING_PATHWAY	0.0897149	0.200665	-0.354578	-1.23029	320	100	ADCY5, PLA2G10, CAMK2B, GNA11, PLA2G1B, MAPK3, PTK2B, PLA2G2D, PLA2G2C, PRKACB, MAP2K2, PLA2G5, MAPK7, ADCY9, GNRH1, PRKCD, ADCY2, CALM1, CACNA1F, MAP2K6, PRKCB, MAPK10, CALM2, ADCY6, CAMK2A, PLD1, MAPK13, PLCB2, CALM3, PRKACA, CDC42, CAMK2D, PLA2G2A, HRAS, MAP2K4
KEGG_TRYPTOPHAN_METABOLISM	0.149386	0.278329	-0.419134	-1.22732	607	39	TPH1, MAOA, ACAT1, MAOB, HADH, ECHS1, HADHA, OGDHL, KMO, EHHADH, ALDH2, AOX1, CAT, ALDH3A2, HAAO, DDC, ACAT2, OGDH, ALDH9A1, CYP1A1, INMT
KEGG_B_CELL_RECEPTOR_SIGNALING_PATHWAY	0.112194	0.228505	-0.370865	-1.22687	425	74	CHP2, CD22, MAPK3, CD79B, CD79A, CD19, CR2, MAP2K2, FCGR2B, BTK, VAV1, BCL10, PLCG2, PRKCB, NFKBIB, NFKBIA, RAC2, BLNK, PTPN6, HRAS, PPP3CC, PIK3CD, VAV3, CD72, PIK3R5
KEGG_SPLICEOSOME	0.104402	0.219991	0.369709	1.22616	682	123	U2SURP, PPIL1, TCERG1, SF3B3, THOC2, PRPF4, MAGOHB, PRPF40B, HSPA6, PRPF40A, SNRNP200, CDC5L, SRSF10, THOC3, HNRNPU, RBMX, NCBP1, DHX15, DDX46, HNRNPA1L2, SMNDC1, CRNKL1, AQR, SF3B1, HNRNPA3, CHERP, PRPF19, NCBP2, TRA2B, WBP11, CTNNBL1, SNRPF, U2AF1, EFTUD2, PRPF38B, HNRNPA1, HSPA8, PRPF6, CDC40, PRPF8, PPIH, SF3A3, HNRNPC, SRSF6, SNRPB, RBM25, SRSF2, HNRNPK, LSM5, DHX8, SNRPE, SNRPB2, SRSF1, SNR…
KEGG_VASOPRESSIN_REGULATED_WATER_REABSORPTION	0.174269	0.310085	-0.397034	-1.1944	702	44	CREB3L3, VAMP2, PRKACB, ADCY9, RAB11B, ADCY6, CREB3L1, DCTN2, RAB5C, ARHGDIA, AVPR2, DYNLL1, PRKACA, RAB5B, RAB11A, STX4, CREB3
KEGG_CHRONIC_MYELOID_LEUKEMIA	0.17519	0.310085	0.38628	1.18907	1085	73	TGFB2, MYC, RUNX1, E2F1, CDKN2A, CCND1, RB1, CBL, CDK6, PTPN11, E2F3, PIK3R3, SHC3, TGFBR2, CDK4, PIK3R2, SHC2, SHC4, BRAF, TGFBR1, MDM2, PIK3CA, SOS1, HDAC2, MECOM
KEGG_MELANOGENESIS	0.151873	0.280016	0.368497	1.18745	976	101	WNT2, WNT7B, WNT8B, PLCB1, WNT5A, WNT7A, TCF7, LEF1, WNT3, CALML3, PRKCG, FZD3, FZD10, PLCB4, ADCY3, FZD6, CREB3L2
KEGG_ENDOCYTOSIS	0.104271	0.219991	-0.310691	-1.16748	331	176	SH3GL2, HLA-G, ASAP3, PSD, FGFR2, CLTB, CHMP2A, IL2RG, CHMP6, ADRB3, FGFR3, ADRB1, ACAP1, HLA-B, ERBB4, HLA-F, VPS37B, HLA-A, NEDD4L, HSPA2, HLA-C, ADRB2, EPN1, EPN3, SH3KBP1, CBLC, RAB11B, SH3GLB2, VPS28, DNM2, ARRB1, CSF1R, HLA-E, PIP5K1B, EGF, CHMP1B, RAB5C, PRKCZ, CHMP4B, PLD1, IQSEC2, ARF6, AP2S1, IL2RB, VPS4A, LDLRAP1, CCR5, VPS25, SNF8, CHMP5, CDC42, CHMP2B, VPS4B, EHD1, RAB5B, HRAS, RAB4A…
KEGG_BIOSYNTHESIS_OF_UNSATURATED_FATTY_ACIDS	0.264344	0.417757	0.478324	1.16337	1501	20	BAAT, SCD, FADS1, ELOVL5, FADS2, ELOVL2
KEGG_VASCULAR_SMOOTH_MUSCLE_CONTRACTION	0.139788	0.263218	-0.327456	-1.16171	487	115	AVPR1B, ADCY5, AGTR1, PLA2G10, KCNMB2, MYH11, GNA11, PLA2G1B, MAPK3, MYL6, ADRA1B, KCNMA1, PLA2G2D, PLA2G2C, KCNMB1, PPP1R14A, MYLK, PRKACB, MAP2K2, PLA2G5, ACTG2, ADCY9, PRKCD, ADCY2, CALM1, CACNA1F, PRKCB, NPR1, PPP1CA, CALM2, ADCY6, MYL9
KEGG_TIGHT_JUNCTION	0.135459	0.25781	-0.321399	-1.15991	462	129	CLDN8, CLDN23, EPB41L3, IGSF5, CLDN5, MYH2, CTNNA3, MYH11, TJP3, CLDN7, PPP2R2B, RAB3B, CLDN3, MYL5, MYH3, MYL12B, MYL12A, CGN, MYL2, JAM2, VAPA, MYH8, MYH15, LLGL2, PRKCD, CLDN11, PPP2CB, MAGI2, GNAI1, PRKCB, CRB3, MYH14, MYL9, PRKCZ, HCLS1, CLDN4, RRAS2, RRAS, MYH7
KEGG_SNARE_INTERACTIONS_IN_VESICULAR_TRANSPORT	0.233048	0.392852	-0.393025	-1.14702	951	38	SNAP25, VAMP8, VAMP2, STX19, VAMP5, STX8, STX12, VTI1B, STX3, STX5, STX4, USE1, SNAP29, VAMP3, BNIP1, SNAP23, BET1L, STX18, STX10
KEGG_HEMATOPOIETIC_CELL_LINEAGE	0.192987	0.338205	-0.336498	-1.14069	720	84	ANPEP, IL1R2, FCER2, CD7, IL6R, CD14, GP9, CD36, CD22, CD8A, CD1D, CD19, TPO, CD3E, CD3D, CD37, MS4A1, GP1BA, CR2, CD8B, HLA-DRB1, CD1C, CD2, IL11RA, HLA-DRB5, CD33, CSF1R, ITGA3, CD4, HLA-DRA, IL3RA
KEGG_COLORECTAL_CANCER	0.243256	0.39867	0.379702	1.14	1487	62	TGFB2, TCF7, LEF1, MYC, AXIN2, CCND1, MSH2, BIRC5, MSH6, PIK3R3, TGFBR2, PIK3R2, BRAF, TGFBR1, DCC, PIK3CA, GSK3B, APPL1
KEGG_CELL_ADHESION_MOLECULES_CAMS	0.169002	0.305238	-0.315487	-1.13732	578	128	CADM3, CLDN8, NRXN1, CNTN2, CLDN23, CNTN1, HLA-G, CLDN5, SIGLEC1, CD22, NLGN1, CLDN7, CD8A, HLA-DPB1, CLDN3, HLA-DQA2, ITGB7, JAM2, HLA-DQA1, HLA-DPA1, HLA-B, ICAM3, HLA-F, CD8B, HLA-DRB1, HLA-A, CD2, HLA-C, ITGAL, CLDN11, HLA-DQB1, MADCAM1, HLA-DMB, HLA-DOA, NEO1, HLA-DRB5, HLA-DMA, NRXN2, HLA-E, CD99, CD4, HLA-DRA, CLDN4, NEGR1, MPZ
KEGG_PROGESTERONE_MEDIATED_OOCYTE_MATURATION	0.22754	0.391016	0.361516	1.13592	1430	85	CDC25B, BUB1, CDK1, MAD2L1, ADCY3, PKMYT1, ANAPC1, SPDYC, CDC25A, PLK1, CCNA2, CCNB1, CDK2, PIK3R3, HSP90AB1, CDC25C, PIK3R2, MAD2L2, BRAF, ADCY1, HSP90AA1, CCNB2, CDC27, PIK3CA, SPDYA, IGF1R, RPS6KA2, ANAPC7, CDC23, RPS6KA3
KEGG_PANCREATIC_CANCER	0.254648	0.409752	0.368733	1.12571	1574	69	BRCA2, TGFB2, E2F1, VEGFA, CDKN2A, CCND1, RB1, CDK6, PGF, E2F3, PIK3R3, TGFBR2, CDK4, PIK3R2, BRAF, TGFBR1, STAT1, PIK3CA
KEGG_HYPERTROPHIC_CARDIOMYOPATHY_HCM	0.251474	0.408357	0.35772	1.12053	1577	83	IL6, CACNG8, TNNI3, TGFB2, ITGB8, RYR2, ITGA2, ACTC1, CACNG4, ITGA11, CACNA1D, CACNA1C, ITGAV, ITGB3, ITGA5, ITGA1, CACNB4, ITGA6, ITGA9, CACNA1S, SGCD, SLC8A1, ITGA4, CACNA2D1, EMD, TNNT2, TPM4
KEGG_APOPTOSIS	0.231454	0.392852	-0.327461	-1.11307	857	86	CHP2, ENDOD1, BAD, NGF, FASLG, CASP7, TNFSF10, ENDOG, FAS, PRKACB, CAPN2, TNFRSF1A, PRKAR2B, IL3RA, NFKBIA, BCL2, CASP6, PRKACA, CASP9, CAPN1, RIPK1, CYCS, TRADD, MAP3K14, MYD88, PPP3CC, PIK3CD, BAX, CASP10, FADD, TNFRSF10D, PIK3R5
KEGG_LONG_TERM_DEPRESSION	0.241906	0.39867	-0.338948	-1.10999	918	70	PRKG2, CACNA1A, PLA2G10, GRIA3, GNA11, PLA2G1B, MAPK3, GNAO1, PLA2G2D, PLA2G2C, RYR1, GRIA1, MAP2K2, PLA2G5, IGF1, PPP2CB, GNAI1, PRKCB
KEGG_TYPE_II_DIABETES_MELLITUS	0.281784	0.441379	-0.362421	-1.10136	1136	46	ADIPOQ, ABCC8, CACNA1A, MAFA, MAPK3, GCK, SOCS2, PRKCD, MAPK10, PRKCZ
KEGG_AXON_GUIDANCE	0.225336	0.391016	-0.305328	-1.10013	771	127	CHP2, SEMA3E, CXCL12, SLIT3, UNC5C, SEMA6D, EFNA5, SEMA6A, NTNG1, UNC5B, MAPK3, SEMA4G, ROBO3, DPYSL5, SEMA3B, EPHA5, EPHA6, NTN1, LRRC4C, SLIT2, UNC5D, CFL1, NGEF, SEMA3D, GNAI1, EFNA2, PLXNA2, PAK4, SEMA3G, LIMK2, RAC2, CDC42, SEMA4B, HRAS, EPHB6, PPP3CC, EFNB3, FES, PAK3
KEGG_ARRHYTHMOGENIC_RIGHT_VENTRICULAR_CARDIOMYOPATHY_ARVC	0.286382	0.444646	0.356235	1.0989	1776	74	CACNG8, TCF7, ITGB8, RYR2, ITGA2, LEF1, CACNG4, ITGA11, CACNA1D, GJA1, CACNA1C, ITGAV, ITGB3, ITGA5, ITGA1, ACTN1, CACNB4, ITGA6, ITGA9, CACNA1S, SGCD, SLC8A1, ITGA4, CACNA2D1, EMD
KEGG_INSULIN_SIGNALING_PATHWAY	0.237086	0.395888	-0.300527	-1.09328	793	137	G6PC, PCK1, G6PC2, BAD, MAPK3, PPARGC1A, PYGM, GCK, PDE3A, PCK2, SOCS2, PRKACB, INPP5K, MAP2K2, ACACB, CALM1, CBLC, MAPK10, PPP1CA, CALM2, PRKCZ, PRKAR2B, PPP1R3C, MKNK2, ARAF, HK2, PTPRF, CALM3, EIF4E2, PRKACA, FBP1, FLOT1, MKNK1, HRAS, PPP1CB, PRKAG2, GYS1, PIK3CD, CRK, PIK3R5, INSR, PYGL, RPS6KB2, FOXO1, SOS2, GRB2
KEGG_FC_GAMMA_R_MEDIATED_PHAGOCYTOSIS	0.26016	0.41485	-0.318102	-1.09176	940	93	SCIN, GSN, ASAP3, MAPK3, PLA2G4F, FCGR2B, NCF1, ARPC4, MARCKS, PRKCD, CFL1, VAV1, PLCG2, PRKCB, DNM2, WAS, PIP5K1B, HCK, VASP, PLD1, ARPC3, ARF6, LIMK2, SPHK2, RAC2, ARPC2, CDC42, ARPC5, ARPC1A, PIK3CD, WASL, VAV3, CRK, PIK3R5, DOCK2, RPS6KB2
KEGG_BASE_EXCISION_REPAIR	0.349573	0.508986	0.398894	1.07506	2044	34	NEIL3, FEN1, POLD2, PARP1, POLE2, PCNA, HMGB1, LIG1, LIG3, POLE3, POLD1, PARP2, POLD3, NEIL2, POLB, PARP4, NTHL1, TDG, XRCC1
KEGG_BASAL_TRANSCRIPTION_FACTORS	0.350698	0.508986	0.396039	1.07384	2059	35	GTF2IRD1, GTF2I, TAF4B, TAF7L, TAF2, TAF9B, TAF1, TAF4, GTF2H3, GTF2A1, GTF2F2, GTF2E1
KEGG_PRION_DISEASES	0.345203	0.508986	-0.372935	-1.06787	1424	35	C7, C6, CCL5, C8G, C1QA, C1QB, C1QC, MAPK3, PRKACB, MAP2K2
KEGG_MAPK_SIGNALING_PATHWAY	0.296373	0.456157	0.294665	1.06189	2132	264	FGF19, FGF20, CACNG8, DUSP9, IL1A, PLA2G3, FGF18, DUSP4, TGFB2, CDC25B, DUSP14, MYC, CACNG4, IL1B, PRKCG, CACNA1D, BDNF, NR4A1, DUSP10, CACNA1C, RASGRF2, PDGFRB, PLA2G4E, ELK4, STK3, PLA2G2F, TAOK1, DUSP2, PDGFB, FGF4, FGF8, STK4, TGFBR2, FGF1, MAP3K1, NF1, FGFR4, FGF2, MAP4K4, RASGRF1, MAP4K3, FGF3, PLA2G4B, CACNB4, FGF23, RASA1, DUSP7, HSPA6, FLNC, FGF11, BRAF, FGF5, TGFBR1, CACNA1B, CACNA1E, A…
KEGG_NEUROTROPHIN_SIGNALING_PATHWAY	0.304699	0.464928	-0.293222	-1.05642	1056	125	CAMK2B, NTRK3, BAD, NTRK2, NGF, FASLG, MAPK3, NGFR, RPS6KA1, MAP2K2, MAPK7, PRKCD, CALM1, PLCG2, MAPK10, RAP1A, CALM2, SH2B1, ARHGDIA, CAMK2A, PSEN1, RPS6KA6, NFKBIB, MAPK13, NFKBIA, BCL2, CALM3, CDC42, CSK, CAMK2D, SH2B3, HRAS, MAP2K5, PIK3CD, BAX, YWHAH, CRK, PIK3R5, SOS2, GRB2, SORT1, RHOA, CAMK2G
KEGG_ARGININE_AND_PROLINE_METABOLISM	0.350139	0.508986	-0.339541	-1.05582	1381	52	DAO, CKB, CKMT1B, CKMT1A, MAOA, OTC, MAOB, GOT1, GAMT, SAT2, NAGS, ASL, ARG1, ALDH2, ASS1, ALDH3A2
KEGG_ETHER_LIPID_METABOLISM	0.376095	0.53255	-0.377393	-1.04922	1588	30	PLA2G10, ENPP6, PLA2G1B, LPCAT4, PLA2G2D, PLA2G2C, PLA2G5, PAFAH2
KEGG_GLYCEROPHOSPHOLIPID_METABOLISM	0.343039	0.508986	-0.31866	-1.04492	1295	71	CHAT, PLA2G10, GPAT2, PLA2G1B, DGKA, LPCAT4, ACHE, PLA2G2D, PLA2G2C, CHKA, GPD1L, PLA2G5, AGPAT2, DGKQ, LYPLA2, MBOAT1, LPCAT3, PLD1, MBOAT7, CDS1, CHPT1
KEGG_GLYCOSAMINOGLYCAN_BIOSYNTHESIS_CHONDROITIN_SULFATE	0.401475	0.555165	0.421467	1.04463	2285	22	CHSY3, CSGALNACT1, CHST3, CSGALNACT2, CHSY1, CHPF, DSE, CHST11, CHST14, CHST15
KEGG_PHOSPHATIDYLINOSITOL_SIGNALING_SYSTEM	0.350827	0.508986	-0.312743	-1.04173	1336	76	PLCD1, ITPKA, PLCD3, PIK3C2G, INPP5J, PLCE1, DGKA, PLCD4, IMPA2, INPP5K, CALM1, DGKQ, PLCG2, PRKCB, CALM2, ITPK1, PIP5K1B, INPP5A, IMPA1, PLCB2, CDS1, CALM3, PIK3CD, CDIPT, DGKD, INPP5B, PIK3R5, PLCB3, PIP4K2C, INPP1
KEGG_ALANINE_ASPARTATE_AND_GLUTAMATE_METABOLISM	0.399588	0.555165	0.389754	1.03989	2329	32	GAD1, CPS1, GLS2, PPAT, CAD, GPT2, ALDH4A1
KEGG_PURINE_METABOLISM	0.367303	0.527047	-0.277882	-1.02797	1192	154	PDE6A, ADCY5, PDE9A, ENTPD8, AMPD1, PDE4C, ENTPD5, AK1, POLD4, PAPSS2, PDE2A, PDE3A, PDE6B, PDE6G, ENPP3, NT5C, AK5, ADCY9, XDH, POLR3GL, ADCY2, PDE8A, ENPP1, ENTPD3, PDE7B, NPR1, POLR2F, PDE1A, CANT1, ADCY6, POLE4, NUDT9, NME3, ADSSL1, NUDT2, PDE1B, ADCY10, GMPR2
KEGG_CHEMOKINE_SIGNALING_PATHWAY	0.369231	0.527047	-0.271673	-1.02547	1151	184	CCL23, ADCY5, GNG13, XCL2, CXCL12, CCL14, CCL21, CCL5, CCL19, CCL8, CCL15, GNG7, CCL13, CCL16, GNG3, MAPK3, PTK2B, GNG8, CCL28, XCL1, CXCR5, CCR9, PRKACB, NCF1, CCR10, ADCY9, CXCL13, PRKCD, RASGRP2, ADCY2, VAV1, GNGT2, GNAI1, GNG5, PRKCB, ARRB1, RAP1A, CXCR6, ADCY6, WAS, HCK, BCAR1, CXCR3, PRKCZ, NFKBIB, CCR2, PLCB2, NFKBIA, RAC2, TIAM1, CCR5, GNG2, PRKACA, CDC42, GNG11, CSK, GNB2, CXCL14
KEGG_FC_EPSILON_RI_SIGNALING_PATHWAY	0.39867	0.555165	-0.30391	-1.01849	1498	79	PLA2G10, FCER1A, PLA2G1B, MAPK3, MS4A2, PLA2G2D, PLA2G2C, MAP2K2, PLA2G5, BTK, PRKCD, VAV1, PLCG2, MAP2K6, PRKCB, FCER1G, MAPK10, MAPK13, RAC2, PLA2G2A, HRAS, MAP2K4, PIK3CD, VAV3, PIK3R5, MAP2K3
KEGG_FRUCTOSE_AND_MANNOSE_METABOLISM	0.436175	0.588559	-0.355901	-1.01328	1810	34	AKR1B10, PMM1, MPI, PHPT1, MTMR7, PFKL, ALDOA, GMPPB, HK2, AKR1B1, FBP1, GMPPA, TPI1
KEGG_GLYCOSPHINGOLIPID_BIOSYNTHESIS_GANGLIO_SERIES	0.44042	0.588559	-0.421124	-1.01314	1969	15	ST6GALNAC6, B3GALT4, ST8SIA5, ST6GALNAC3, HEXA, ST6GALNAC4
KEGG_T_CELL_RECEPTOR_SIGNALING_PATHWAY	0.41961	0.575744	-0.288058	-1.00999	1484	106	CHP2, CD8A, IL2, MAPK3, CD3E, CD3D, CD8B, CD247, MAP2K2, ZAP70, VAV1, BCL10, GRAP2, CBLC, PAK4, CD4, NFKBIB, MAPK13, NFKBIA, CD3G, LCK, CDC42, IL10, PTPN6, HRAS, MAP3K14, PPP3CC, PAK3, PIK3CD, VAV3, PIK3R5, SOS2, GRB2, CD40LG, PAK1, RHOA
KEGG_GLYCINE_SERINE_AND_THREONINE_METABOLISM	0.441141	0.588559	-0.359706	-1.00735	1854	31	DAO, MAOA, AGXT, MAOB, ALAS2, GAMT, AOC3, AGXT2, ALAS1
KEGG_ADHERENS_JUNCTION	0.444301	0.588559	0.329327	1.00541	2747	69	SNAI1, TCF7, MET, LEF1, SSX2IP, WASF1, TGFBR2, ACTN1, WASF3, FER, TGFBR1, CREBBP, IGF1R, PTPRM, CSNK2A2, PTPRB, BAIAP2, EP300, CTNNB1, SORBS1, MAP3K7
KEGG_NOD_LIKE_RECEPTOR_SIGNALING_PATHWAY	0.445575	0.588559	0.334989	1.00158	2713	60	IL6, CXCL1, CXCL2, NOD2, IL1B, RIPK2, HSP90AB1, MEFV, CCL7, CARD6, HSP90AA1, TAB3, TRIP6, TNFAIP3, CASP8, HSP90B1, CARD8, MAP3K7
KEGG_GLYCOSAMINOGLYCAN_DEGRADATION	0.464583	0.60912	-0.386827	-0.997277	2006	21	HPSE2, HYAL4, HPSE, GUSB, GALNS, HEXA, NAGLU
KEGG_PHENYLALANINE_METABOLISM	0.489691	0.637318	0.412649	0.97824	2754	18	PAH, ALDH3B2, ALDH1A3, AOC2
KEGG_OOCYTE_MEIOSIS	0.50587	0.653569	0.298559	0.97412	3274	110	CALML3, BUB1, CDK1, SMC1B, MAD2L1, ADCY3, PKMYT1, ANAPC1, SPDYC, FBXO5, PLK1, CCNB1, ESPL1, CDK2, AURKA, CCNE2, SMC1A, CDC20, CDC25C, CCNE1, PTTG1, ITPR2, MAD2L2, ITPR1, YWHAG, FBXO43, ADCY1, SMC3, CCNB2, CDC27, SPDYA, IGF1R, RPS6KA2, ANAPC7, CDC23
KEGG_DORSO_VENTRAL_AXIS_FORMATION	0.511819	0.656464	0.382188	0.9626	2922	24	PIWIL1, NOTCH3, NOTCH4, SPIRE1, NOTCH1, ETS2, ETV7, SOS1
KEGG_PYRIMIDINE_METABOLISM	0.539075	0.681544	0.300127	0.960771	3448	96	POLR3G, RRM2, POLA1, POLR1B, CAD, POLR1A, PNPT1, PRIM1, NME1, POLD2, POLE2, POLR1E, POLA2, DHODH, PRIM2, CTPS2, POLR1C, POLR3A, DTYMK, RRM1, POLE3, POLD1, NME2, NME4, POLR1D, POLR2D, UMPS, POLR3F, NME1-NME2, POLR3K, POLD3, POLR3B, POLR2J2, DCTD, POLR3C, TYMS, POLR3H, POLR2B, TK1, POLR3D, TXNRD1, POLR2K, UCKL1, ENTPD1, RRM2B, NME7, DCK
KEGG_GLIOMA	0.531133	0.676334	0.317415	0.958296	3249	65	CALML3, PRKCG, E2F1, CDKN2A, PDGFRB, CCND1, RB1, CDK6, PDGFB, E2F3, PIK3R3, SHC3, CDK4, PIK3R2, SHC2, SHC4, BRAF, PLCG1, MDM2, PIK3CA, IGF1R
KEGG_LONG_TERM_POTENTIATION	0.557506	0.699848	-0.291591	-0.952779	2127	69	CHP2, CAMK2B, GRIN2A, MAPK3, PPP1R1A, RPS6KA1, GRIA1, PRKACB, MAP2K2, CALM1, PRKCB, PPP1CA, RAP1A, CALM2, CAMK2A, RPS6KA6, ARAF, GRIA2, PLCB2, CALM3, PRKACA, CAMK2D, HRAS, PPP1CB, PPP3CC
KEGG_LEUKOCYTE_TRANSENDOTHELIAL_MIGRATION	0.603968	0.745332	0.283335	0.931732	3926	116	CLDN2, CLDN1, CLDN16, CLDN18, CLDN6, CLDN14, PRKCG, CLDN10, RAPGEF4, CLDN20, ICAM1, THY1, PTPN11, CDH5, PIK3R3, MMP9, ACTN1
KEGG_REGULATION_OF_ACTIN_CYTOSKELETON	0.653368	0.761014	0.263802	0.928683	4568	210	FGF19, FGF20, F2, FGF18, ITGB8, ITGA2, DIAPH3, F2R, IQGAP3, ITGA11, ARHGEF4, ENAH, MYLK2, PDGFRB, ITGAV, ITGB3, PIKFYVE, ABI2, PDGFB, FGF4, FGF8, WASF1, ITGA5, PIK3R3, MYH10, FN1, FGF1, ITGA1, ACTN1, FGFR4, FGF2, PIK3R2, FGF3, FGF23, PPP1R12A, CHRM3, LIMK1, ITGA6, NCKAP1, FGF11, BRAF, FGF5, ITGA9, DIAPH2, PAK2, ROCK2, ITGAX, PTK2, ITGA4
KEGG_DILATED_CARDIOMYOPATHY	0.63402	0.761014	0.289111	0.916201	4032	90	CACNG8, TNNI3, TGFB2, ITGB8, RYR2, ITGA2, ACTC1, CACNG4, ITGA11, CACNA1D, ADCY3, CACNA1C, ITGAV, ITGB3, ITGA5, ITGA1, CACNB4, ITGA6, ITGA9, ADCY1, CACNA1S, SGCD, SLC8A1, ITGA4, CACNA2D1, EMD, TNNT2, TPM4
KEGG_CYSTEINE_AND_METHIONINE_METABOLISM	0.598974	0.745332	0.338313	0.911789	3503	34	MAT1A, DNMT3B, CBS, DNMT1, MTAP, MTR, AHCY, SRM, LDHB, AMD1, ENOPH1, BHMT
KEGG_PROSTATE_CANCER	0.649402	0.761014	0.287443	0.91004	4124	89	TCF7, LEF1, CREB5, E2F1, PDGFRB, CCND1, SRD5A2, CREB3L2, RB1, CDK2, PDGFB, CCNE2, E2F3, PIK3R3, HSP90AB1, CCNE1, PIK3R2, BRAF, NKX3-1, HSP90AA1, MDM2, CREBBP, PIK3CA, IGF1R, CREB1, SOS1, GSK3B, EP300, CTNNB1, HSP90B1, PDPK1, PDGFC, TP53, CDKN1B, AKT3, PDGFRA
KEGG_TOLL_LIKE_RECEPTOR_SIGNALING_PATHWAY	0.653526	0.761014	0.284673	0.905835	4160	92	IL6, LBP, SPP1, CXCL11, IL1B, CD80, CXCL9, CXCL10, PIK3R3, PIK3R2, IRAK1, TLR2, MAP3K8, STAT1, PIK3CA, TICAM2, TLR4, IL12A, TBK1, IFNAR2, CASP8, MAP3K7
KEGG_PENTOSE_PHOSPHATE_PATHWAY	0.606372	0.745332	0.352178	0.900379	3482	26	ALDOB, TKTL1, PRPS1, TKT, PFKM, PGM2, PRPS2, RPE
KEGG_CYTOSOLIC_DNA_SENSING_PATHWAY	0.631862	0.761014	0.31728	0.9002	3763	45	IL6, IL33, IL1B, POLR3G, CXCL10, POLR1C, POLR3A, POLR1D, POLR3F, ADAR, TBK1, AIM2, POLR3K, POLR3B, POLR3C
KEGG_ALPHA_LINOLENIC_ACID_METABOLISM	0.637034	0.761014	-0.352418	-0.888916	2765	19	PLA2G10, PLA2G1B, PLA2G2D, PLA2G2C, PLA2G5, ACOX1
KEGG_HISTIDINE_METABOLISM	0.645656	0.761014	-0.324342	-0.88877	2734	28	ASPA, MAOA, MAOB, HDC, ALDH3A1, LCMT1, ALDH2, ALDH3A2, DDC, ACY3
KEGG_LEISHMANIA_INFECTION	0.720979	0.817075	-0.270313	-0.885224	2738	70	MAPK3, HLA-DPB1, HLA-DQA2, HLA-DQA1, HLA-DPA1, HLA-DRB1, NCF1, HLA-DQB1, HLA-DMB, PRKCB, HLA-DOA, HLA-DRB5, HLA-DMA, NCF4, HLA-DRA, NFKBIB, IFNGR2, CYBA, MAPK13, NFKBIA, IL10, HLA-DOB, PTPN6, MYD88
KEGG_ERBB_SIGNALING_PATHWAY	0.731319	0.819263	-0.259737	-0.882869	2710	86	NRG4, CAMK2B, BAD, MAPK3, NRG2, CDKN1A, ERBB4, MAP2K2, PLCG2, TGFA, PRKCB, CBLC, MAPK10, EGF, PAK4, CAMK2A, ARAF, NRG3, CAMK2D, ERBB2, HRAS, MAP2K4, PAK3, PIK3CD, CRK, PIK3R5, RPS6KB2, SOS2, GRB2, PAK1, CAMK2G
KEGG_EPITHELIAL_CELL_SIGNALING_IN_HELICOBACTER_PYLORI_INFECTION	0.683363	0.785424	0.289772	0.880063	4201	67	ATP6V0A4, CXCL1, CXCR1, CXCR2, MET, ATP6V1E2, PTPN11, ATP6V1B1, ATP6V1C2, LYN, PLCG1, ADAM17
KEGG_BETA_ALANINE_METABOLISM	0.650186	0.761014	-0.337085	-0.878117	2800	22	ECHS1, HADHA, AOC3, ACADM, EHHADH, ALDH2, DPYS, ALDH3A2, HIBCH, DPYD, ABAT, MLYCD, ALDH9A1
KEGG_LYSINE_DEGRADATION	0.667677	0.772411	0.313714	0.876803	3963	41	PIPOX, SETD7, SUV39H2, AADAT, AASS, AASDHPPT, SUV39H1, NSD1, EHMT2, BBOX1, WHSC1L1, ALDH1B1, ASH1L, SETD1A, PLOD3, PLOD1, SETD2, SETD1B, WHSC1, AASDH, SETDB2, SETDB1
KEGG_VEGF_SIGNALING_PATHWAY	0.72475	0.817075	0.280077	0.865196	4491	75	PTGS2, PLA2G3, NFAT5, KDR, PRKCG, NOS3, VEGFA, PLA2G4E, PLA2G2F, PIK3R3, PIK3R2, SHC2, PLA2G4B, NFATC3, PLCG1, PTK2, PIK3CA, SPHK1, JMJD7-PLA2G4B
KEGG_GAP_JUNCTION	0.741499	0.825442	0.273217	0.865002	4709	89	TUBB3, PLCB1, GUCY1A2, PRKCG, CDK1, PLCB4, GUCY1A3, ADCY3, GJA1, TUBB8, DRD2, PDGFRB, GUCY1B3, PDGFB
KEGG_GLYCEROLIPID_METABOLISM	0.720128	0.817075	-0.288886	-0.860061	2922	42	LIPC, PNLIPRP1, PNLIPRP2, GPAT2, MGLL, DGKA, DGAT1, AGPAT2, DGKQ, MBOAT1, ALDH2, ALDH3A2, AKR1B1, AKR1A1, DGKD, GLYCTK, ALDH9A1, AGPAT3, AGPAT1
KEGG_PROTEASOME	0.761586	0.837272	-0.277839	-0.844325	3072	46	PSMC1P4, PSMB10, PSMA8, PSME1, PSMB8, PSMB6, PSMB3, PSMC5, PSME2, PSMC3, PSMD8, PSMC4, PSMC1, PSMA4, PSMD3, PSMB7, SHFM1, PSMD4, PSMB4, PSMD13
KEGG_MTOR_SIGNALING_PATHWAY	0.761503	0.837272	0.286669	0.834119	4600	51	VEGFA, PGF, PIK3R3, DDIT4, PIK3R2, HIF1A, RICTOR, BRAF, RPS6KB1, PIK3CA, RHEB, RPS6KA2, RPS6KA3, EIF4B, PDPK1, EIF4EBP1, ULK2, AKT3, PIK3CG, CAB39L, MTOR, PRKAA1
KEGG_PATHOGENIC_ESCHERICHIA_COLI_INFECTION	0.803279	0.866953	-0.265276	-0.833298	3135	55	TUBAL3, TUBB4A, CD14, LY96, ARPC4, WAS, EZR, HCLS1, ARPC3, ARPC2, CDC42, ARPC5, ARPC1A, TUBB4B, ACTG1, WASL, ACTB, ARHGEF2, ARPC1B, RHOA, TUBB7P, TUBA8
KEGG_NON_SMALL_CELL_LUNG_CANCER	0.810231	0.869157	0.277153	0.813725	4909	54	PRKCG, E2F1, CDKN2A, CCND1, RB1, CDK6, E2F3, RARB, STK4, PIK3R3, CDK4, PIK3R2, BRAF, PLCG1, PIK3CA, SOS1, FOXO3
KEGG_O_GLYCAN_BIOSYNTHESIS	0.77568	0.847502	0.309299	0.797135	4477	27	GALNT4, GALNTL6, GALNT6, ST3GAL2, ST3GAL1, C1GALT1, GALNT9, GALNT14, GALNT11, GALNT2, GALNT3
KEGG_ENDOMETRIAL_CANCER	0.833196	0.888407	0.272939	0.796492	5044	52	TCF7, LEF1, MYC, AXIN2, CCND1, PIK3R3, PIK3R2, BRAF, ELK1, PIK3CA, SOS1, GSK3B, FOXO3, CTNNB1, PDPK1, TP53, AKT3
KEGG_GLYCOSAMINOGLYCAN_BIOSYNTHESIS_HEPARAN_SULFATE	0.787256	0.854873	0.308568	0.788885	4521	26	HS6ST2, HS3ST3A1, EXTL2, HS2ST1, GLCE, HS3ST5, EXTL3, NDST2
KEGG_RIG_I_LIKE_RECEPTOR_SIGNALING_PATHWAY	0.899923	0.92073	-0.246583	-0.783845	3497	59	RNF125, NLRX1, MAPK10, NFKBIB, IRF7, MAPK13, NFKBIA, ATG5, RIPK1, PIN1, TRADD, DDX58, CASP10, MAVS, FADD
KEGG_RENAL_CELL_CARCINOMA	0.871041	0.909286	0.256947	0.78279	5389	68	TGFB2, MET, HGF, VEGFA, PGF, PDGFB, PTPN11, PIK3R3, PIK3R2, HIF1A, BRAF, PAK2, SLC2A1, CREBBP, PIK3CA
KEGG_VIBRIO_CHOLERAE_INFECTION	0.873326	0.909286	0.264478	0.773534	5280	53	ATP6V0A4, SLC12A2, PRKCG, ATP6V1E2, ADCY3, ATP6V1B1, ATP6V1C2, PLCG1, KDELR3, PDIA4
KEGG_SELENOAMINO_ACID_METABOLISM	0.85768	0.909038	-0.281451	-0.760481	3651	26	GGT6, AHCYL2, PAPSS2, GGT1, LCMT1, SEPHS2
KEGG_NOTCH_SIGNALING_PATHWAY	0.880255	0.911141	0.264982	0.758106	5255	47	NOTCH3, JAG2, NOTCH4, DLL3, NOTCH1, KAT2A, RBPJ, ADAM17, CREBBP, NCOR2, HDAC2, DLL4, EP300, DTX3L
KEGG_THYROID_CANCER	0.897059	0.92073	0.270312	0.707229	5184	29	TCF7, LEF1, MYC, CCND1, BRAF, TPR
KEGG_GLYOXYLATE_AND_DICARBOXYLATE_METABOLISM	0.871205	0.909286	0.304453	0.702347	4849	16	MTHFD1L, MTHFD2, MTHFD1
KEGG_GLYCOSYLPHOSPHATIDYLINOSITOL_GPI_ANCHOR_BIOSYNTHESIS	0.923328	0.939247	-0.25891	-0.68972	3961	24	PIGZ, PIGS, PIGV, GPAA1, PIGB, PIGH, PIGN, PIGQ, PIGC, PIGP, PIGT
KEGG_N_GLYCAN_BIOSYNTHESIS	0.956427	0.967358	0.239159	0.6818	5706	46	ALG10, FUT8, ALG11, MAN1A2, MGAT5, ALG10B, STT3B, RFT1, ALG9, DPM1, RPN2, B4GALT2, ALG8, STT3A, ALG3, MAN2A2, ALG6, DPAGT1, GANAB, ST6GAL1, ALG13, ALG1
KEGG_ACUTE_MYELOID_LEUKEMIA	0.969165	0.974672	0.229085	0.679712	5908	57	TCF7, LEF1, MYC, RUNX1, CCND1, PIK3R3, PIK3R2, BRAF, RPS6KB1, PIK3CA, SOS1, PML, EIF4EBP1, AKT3, PIM2, STAT5B, PIK3CG
KEGG_PROTEIN_EXPORT	0.991056	0.991056	0.20557	0.513179	5650	23	IMMP2L, SRP72, SRPRB, SEC63, SRP9P1, SPCS3, HSPA5

## Sheet: Table S4
Table S4. Gene set over-representation analysis for DEM targets.
Up-regulated miRNA target enriched pathways							Down-regulated miRNA target enriched pathways
pathways	pvalue	p.adjust	qvalue	gene	Count		pathways	pvalue	p.adjust	qvalue	gene	Count
Pathways in cancer	2.27509e-07	4.93695e-05	2.80196e-05	BCL2L11/ADCY6/EGLN3/ADCY9/CRK/E2F2/EDN1/EPOR/FGF9/FOXO1/ALK/GNAQ/HDAC1/IGF1/FASLG/PIK3CD/PLD1/PRKACB/PTGER4/BAK1/BCL2/ZBTB16/CALM2/CAMK2D/FZD8/CCND2/CCND3	27		MicroRNAs in cancer	2.962e-14	8.17511e-12	5.1757e-12	CDK6/CDKN1B/IGF2BP1/CRKL/CYP24A1/DNMT3A/DNMT3B/E2F3/EGFR/EP300/ERBB3/EZH2/DICER1/SIRT1/MTOR/ABL1/APC/IRS1/ITGA5/ITGB3/STMN1/MDM4/MET/ABCC1/NOTCH1/NOTCH2/NOTCH3/NRAS/PDGFRB/PIK3CA/PIK3R2/DDIT4/MAPK1/PTGS2/CCND1/ROCK1/BMI1/SLC7A1/BMPR2/FSCN1/SOX4/STAT3/ZEB1/TGFB2/UBE2I/VEGFA/HMGA2/SOCS1/CCND2/CCNE1/CCNE2/KIF23/HDAC4/ZEB2/CDC25A	55
Gastric acid secretion	5.07458e-06	0.000361899	0.000205395	ADCY6/ADCY9/GNAQ/MYLK/PRKACB/SLC9A1/EZR/CALM2/CAMK2D	9		Cellular senescence	3.64466e-12	5.02962e-10	3.18428e-10	HIPK3/CDK4/CDK6/CHEK1/MAPK14/E2F3/E2F5/EIF4EBP1/AKT2/ETS1/FOXO3/SIRT1/MTOR/ITPR1/MYBL2/NFATC3/NRAS/SERPINE1/PIK3CA/PIK3R1/PIK3R2/PPID/TRPM7/PPP1CC/PPP3CA/PPP3R1/MAPK1/RB1/CCND1/ZFP36L1/ZFP36L2/TGFB2/TGFBR1/TGFBR2/CCNA2/CCND2/BTRC/CCNE1/CCNE2/CDK1/CDC25A	41
Inflammatory mediator regulation of TRP channels	7.91498e-06	0.000361899	0.000205395	ADCY6/ADCY9/GNAQ/IGF1/PIK3CD/PRKACB/PTGER4/SRC/CALM2/CAMK2D	10		EGFR tyrosine kinase inhibitor resistance	1.44144e-10	1.27908e-08	8.0979e-09	EGFR/EIF4E/EIF4EBP1/ERBB3/AKT2/FGF2/FOXO3/MTOR/GSK3B/HGF/IGF1R/JAK1/JAK2/KDR/MET/NRAS/PDGFRB/PIK3CA/PIK3R1/PIK3R2/MAPK1/PDGFC/BCL2L1/RPS6KB1/STAT3/VEGFA	26
Proteoglycans in cancer	8.26426e-06	0.000361899	0.000205395	RRAS2/IGF1/FASLG/PIK3CD/PPP1R12C/PRKACB/RRAS/SLC9A1/SRC/THBS1/TIAM1/EZR/CAMK2D/FZD8	14		Pathways in cancer	1.85374e-10	1.27908e-08	8.0979e-09	CDK4/CDK6/CDKN1B/CHUK/CKS2/COL4A1/COL4A2/CRKL/CTBP2/DVL3/E2F3/EGFR/EP300/AKT2/ETS1/FGF2/MTOR/ABL1/RASGRP3/BBC3/EML4/GSK3B/HGF/APC/XIAP/HSP90AA1/IFNAR2/IGF1R/IL6ST/ITGA6/ITGA2/ITGB1/JAK1/JAK2/JUN/LAMC1/LRP6/LRP5/MET/NOTCH1/NOTCH2/NOTCH3/NRAS/PDGFRB/SUFU/PIK3CA/PIK3R1/PIK3R2/PMAIP1/MAPK1/MAPK8/PTGS2/RARB/RB1/CCND1/BCL2L1/ROCK1/RPS6KB1/BID/SKP2/SP1/STAT3/STAT5B/STK4/TGFB2/TGFBR1/TGFBR2/HSP90B1/VEGFA…	84
Longevity regulating pathway - multiple species	1.00546e-05	0.000361899	0.000205395	ADCY6/ADCY9/EIF4EBP2/FOXO1/HDAC1/IGF1/PIK3CD/PRKACB	8		PI3K-Akt signaling pathway	1.24036e-09	6.8468e-08	4.33474e-08	CDK4/CDK6/CDKN1B/YWHAQ/CHUK/COL1A1/COL1A2/COL4A1/COL4A2/CREB1/EFNA1/EGFR/EIF4E/EIF4EBP1/ERBB3/AKT2/FGF2/FOXO3/MTOR/ANGPT2/GSK3B/HGF/HSP90AA1/IFNAR2/IGF1R/ITGA6/IRS1/ITGA2/ITGA5/ITGB1/ITGB3/ITGB8/JAK1/JAK2/KDR/LAMC1/MET/MYB/NRAS/PDGFRB/PDPK1/PIK3CA/PIK3R1/PIK3R2/DDIT4/PPP2R2A/PPP2R5C/PRKAA1/MAPK1/PDGFC/PRLR/CCND1/BCL2L1/RPS6KB1/BDNF/HSP90B1/VEGFA/YWHAZ/CCND2/CCNE1/CCNE2/CREB5	62
Oxytocin signaling pathway	1.05747e-05	0.000361899	0.000205395	ADCY6/ADCY9/GNAQ/MEF2C/MYLK/PPP1R12C/PRKACB/CACNG7/RGS2/SRC/CALM2/CAMK2D	12		Signaling pathways regulating pluripotency of stem cells	1.7642e-09	7.6142e-08	4.82058e-08	PCGF3/MAPK14/DVL3/AKT2/FGF2/GSK3B/APC/IGF1R/IL6ST/JAK1/JAK2/JARID2/LIF/SMAD5/ZFHX3/NRAS/PIK3CA/PIK3R1/PIK3R2/MAPK1/SMARCAD1/REST/BMI1/BMPR1A/BMPR2/STAT3/TBX3/TCF3/WNT5A/AXIN2/FZD4/FZD6/FZD7/ACVR2B	34
Endocytosis	1.31086e-05	0.000361899	0.000205395	EHD1/VPS26B/AP2M1/PSD3/VPS4A/ARF1/PLD1/RAB5B/RAB5C/SRC/UBB/VPS37B/RAB11FIP1/WASL/VPS4B	15		Chronic myeloid leukemia	1.93114e-09	7.6142e-08	4.82058e-08	CDK4/CDK6/CDKN1B/CHUK/CRKL/CTBP2/E2F3/AKT2/ABL1/NRAS/PIK3CA/PIK3R1/PIK3R2/MAPK1/PTPN11/RB1/CCND1/BCL2L1/STAT5B/TGFB2/TGFBR1/TGFBR2/RUNX1/CBL	24
Parathyroid hormone synthesis, secretion and action	1.33419e-05	0.000361899	0.000205395	ADCY6/ADCY9/GNAQ/MEF2C/MEF2D/MMP15/PDE4D/PLD1/PRKACB/BCL2	10		Focal adhesion	2.78955e-09	9.62396e-08	6.09297e-08	COL1A1/COL1A2/COL4A1/COL4A2/CRKL/DIAPH1/EGFR/AKT2/GSK3B/HGF/XIAP/IGF1R/ITGA6/ITGA2/ITGA5/ITGB1/ITGB3/ITGB8/JUN/KDR/LAMC1/MET/PPP1R12A/PAK2/PDGFRB/PDPK1/PIK3CA/PIK3R1/PIK3R2/PPP1CC/MAPK1/MAPK8/PDGFC/PAK5/RAP1B/RASGRF1/CCND1/ROCK1/VEGFA/ACTN1/CCND2/ROCK2	42
Transcriptional misregulation in cancer	1.60544e-05	0.00038709	0.000219692	FOXO1/H3F3B/HDAC1/IGF1/LMO2/MEF2C/H3F3C/BAK1/ZBTB16/HIST1H3E/HIST1H3H/CCND2/HIST1H3F	13		Prostate cancer	1.97079e-08	5.51244e-07	3.48995e-07	CDKN1B/CHUK/CREB1/E2F3/EGFR/EP300/AKT2/MTOR/GSK3B/HSP90AA1/IGF1R/NRAS/PDGFRB/PDPK1/PIK3CA/PIK3R1/PIK3R2/MAPK1/PDGFC/RB1/CCND1/ZEB1/HSP90B1/CCNE1/CCNE2/CREB5	26
Regulation of actin cytoskeleton	1.79066e-05	0.000388574	0.000220534	CRK/FGF9/RRAS2/MYLK/PFN1/PIK3CD/PPP1R12C/RRAS/SLC9A1/SRC/TIAM1/TMSB4X/EZR/WASL	14		Cell cycle	2.13538e-08	5.51244e-07	3.48995e-07	CDK4/CDK6/CDKN1B/DBF4/YWHAQ/CHEK1/E2F3/E2F5/EP300/ABL1/GSK3B/ORC4/RB1/CCND1/SKP2/TFDP1/TGFB2/WEE1/YWHAZ/SMC1A/CDC7/CCNA2/CCND2/CCNE1/CCNE2/ESPL1/CDK1/CDC6/CDC25A/CDC27	30
Apelin signaling pathway	2.28058e-05	0.000449896	0.000255338	ADCY6/ADCY9/RRAS2/GNAQ/MEF2C/MEF2D/MYLK/PRKACB/RRAS/SLC9A1/CALM2	11		Hepatocellular carcinoma	2.19699e-08	5.51244e-07	3.48995e-07	CDK4/CDK6/DVL3/E2F3/EGFR/ARID2/AKT2/MTOR/GSK3B/HGF/APC/IGF1R/LRP6/LRP5/MET/NRAS/PIK3CA/PIK3R1/PIK3R2/PBRM1/MAPK1/RB1/CCND1/BCL2L1/RPS6KB1/SMARCA4/SMARCC1/SMARCD1/TGFB2/TGFBR1/TGFBR2/WNT5A/AXIN2/FZD4/FZD6/FZD7	36
GnRH signaling pathway	2.98997e-05	0.000540686	0.000306865	ADCY6/ADCY9/GNAQ/PLD1/PRKACB/MAP2K4/SRC/CALM2/CAMK2D	9		Human papillomavirus infection	2.9643e-08	6.78129e-07	4.29327e-07	CDK4/CDK6/CDKN1B/CHUK/COL1A1/COL1A2/COL4A1/COL4A2/CREB1/DVL3/EGFR/EIF4EBP1/EP300/AKT2/UBR4/MTOR/GSK3B/APC/IFNAR2/RBPJ/ITGA6/ITGA2/ITGA5/ITGB1/ITGB3/ITGB8/JAK1/LAMC1/NOTCH1/NOTCH2/NOTCH3/NRAS/PDGFRB/ATP6V1A/PIK3CA/PIK3R1/PIK3R2/PPP2R2A/PPP2R5C/MAPK1/PTGS2/RB1/CCND1/RPS6KB1/VEGFA/WNT5A/AXIN2/FZD4/FZD6/FZD7/CCNA2/CCND2/CCNE1/CCNE2/TBPL1/CREB5	56
Rap1 signaling pathway	4.78263e-05	0.000798331	0.000453091	ADCY6/ADCY9/CRK/FGF9/GNAQ/IGF1/PFN1/PIK3CD/RRAS/SRC/THBS1/TIAM1/CALM2	13		Proteoglycans in cancer	3.35104e-08	6.78129e-07	4.29327e-07	FRS2/MAPK14/DDX5/EGFR/ERBB3/AKT2/FGF2/MTOR/HGF/IGF1R/ITGA2/ITGA5/ITGB1/ITGB3/ITPR1/KDR/MET/MSN/PPP1R12A/NRAS/PDPK1/PIK3CA/PIK3R1/PIK3R2/PPP1CC/MAPK1/PTPN11/CCND1/ROCK1/RPS6KB1/STAT3/TGFB2/VEGFA/WNT5A/COL21A1/FZD4/FZD6/FZD7/CBL/ROCK2	40
cAMP signaling pathway	6.78114e-05	0.00105108	0.000596537	ADCY6/ADCY9/EDN1/RRAS2/PDE4D/PIK3CD/PLD1/PRKACB/RRAS/SLC9A1/TIAM1/CALM2/CAMK2D	13		Small cell lung cancer	3.47791e-08	6.78129e-07	4.29327e-07	CDK4/CDK6/CDKN1B/CHUK/CKS2/COL4A1/COL4A2/E2F3/AKT2/XIAP/ITGA6/ITGA2/ITGB1/LAMC1/PIK3CA/PIK3R1/PIK3R2/PTGS2/RARB/RB1/CCND1/BCL2L1/SKP2/CCNE1/CCNE2	25
Longevity regulating pathway	0.000142092	0.0020556	0.00116665	ADCY6/ADCY9/FOXO1/IGF1/PIK3CD/PRKACB/STK11/SESN2	8		AGE-RAGE signaling pathway in diabetic complications	3.90985e-08	6.78129e-07	4.29327e-07	CDK4/CDKN1B/COL1A1/COL1A2/COL3A1/COL4A1/COL4A2/MAPK14/DIAPH1/AKT2/JAK2/JUN/NRAS/SERPINE1/PIK3CA/PIK3R1/PIK3R2/MAPK1/MAPK8/CCND1/STAT3/STAT5B/TGFB2/TGFBR1/TGFBR2/VEGFA	26
Endocrine resistance	0.000241122	0.00327022	0.00185601	ADCY6/ADCY9/E2F2/IGF1/PIK3CD/PRKACB/BCL2/SRC	8		Human T-cell leukemia virus 1 infection	4.06301e-08	6.78129e-07	4.29327e-07	CDK4/CHEK1/CHUK/CREB1/E2F3/ELK4/EP300/AKT2/ETS1/XIAP/JAK1/JUN/MAP3K3/NFATC3/NFYB/NRAS/PIK3CA/PIK3R1/PIK3R2/PPP3CA/PPP3R1/MAPK1/MAPK8/RB1/CCND1/BCL2L1/SRF/STAT5B/TCF3/TGFB2/TGFBR1/TGFBR2/XPO1/NRP1/CCNA2/CCND2/CCNE1/CCNE2/TBPL1/CREB5/ESPL1/CDC27	42
HIF-1 signaling pathway	0.00027801	0.00354872	0.00201407	EGLN3/EDN1/ALDOA/MKNK2/IGF1/PIK3CD/BCL2/CAMK2D	8		Pancreatic cancer	4.17688e-08	6.78129e-07	4.29327e-07	CDK4/CDK6/CHUK/E2F3/EGFR/AKT2/MTOR/JAK1/PIK3CA/PIK3R1/PIK3R2/MAPK1/MAPK8/RB1/CCND1/BCL2L1/RPS6KB1/STAT3/TGFB2/TGFBR1/TGFBR2/VEGFA	22
Melanogenesis	0.000341899	0.00412179	0.00233931	ADCY6/ADCY9/EDN1/GNAQ/PRKACB/CALM2/CAMK2D/FZD8	8		Endocrine resistance	6.91569e-08	1.06041e-06	6.71348e-07	CDK4/CDKN1B/CARM1/MAPK14/E2F3/EGFR/AKT2/MTOR/IGF1R/JUN/NOTCH1/NOTCH2/NOTCH3/NRAS/PIK3CA/PIK3R1/PIK3R2/MED1/MAPK1/MAPK8/RB1/CCND1/RPS6KB1/SP1/NCOA3	25
Human cytomegalovirus infection	0.000440841	0.00503487	0.00285753	ADCY6/ADCY9/CRK/E2F2/GNAQ/FASLG/PIK3CD/PRKACB/PTGER4/BAK1/SRC/CALM2	12		Breast cancer	1.06444e-07	1.54623e-06	9.78928e-07	CDK4/CDK6/DVL3/E2F3/EGFR/AKT2/FGF2/MTOR/GSK3B/APC/IGF1R/JUN/LRP6/LRP5/NOTCH1/NOTCH2/NOTCH3/NRAS/PIK3CA/PIK3R1/PIK3R2/MAPK1/RB1/CCND1/RPS6KB1/SP1/WNT5A/NCOA3/AXIN2/FZD4/FZD6/FZD7	32
Ras signaling pathway	0.000629984	0.00683533	0.00387938	FGF9/RRAS2/IGF1/FASLG/PIK3CD/PLD1/PRKACB/RAB5B/RAB5C/RRAS/TIAM1/CALM2	12		Renal cell carcinoma	1.25636e-07	1.73378e-06	1.09766e-06	CRKL/EP300/AKT2/ETS1/HGF/JUN/MET/NRAS/PAK2/PIK3CA/PIK3R1/PIK3R2/MAPK1/PAK5/PTPN11/RAP1B/TGFB2/VEGFA/VHL/CUL2	20
Thyroid hormone signaling pathway	0.000865736	0.00861184	0.00488763	DIO1/FOXO1/HDAC1/PIK3CD/PRKACB/SLC9A1/SRC/KAT2B	8		Gastric cancer	1.48437e-07	1.95089e-06	1.23512e-06	CDKN1B/DVL3/E2F3/EGFR/AKT2/FGF2/MTOR/GSK3B/HGF/APC/LRP6/LRP5/MET/NRAS/PIK3CA/PIK3R1/PIK3R2/MAPK1/RARB/RB1/CCND1/RPS6KB1/TGFB2/TGFBR1/TGFBR2/WNT5A/AXIN2/FZD4/FZD6/FZD7/CCNE1/CCNE2	32
Adrenergic signaling in cardiomyocytes	0.000885065	0.00861184	0.00488763	ADCY6/ADCY9/GNAQ/PRKACB/CACNG7/BCL2/SLC9A1/CALM2/CAMK2D	9		Prolactin signaling pathway	2.79391e-07	3.47248e-06	2.19844e-06	MAPK14/AKT2/FOXO3/GSK3B/SOCS7/JAK2/NRAS/PIK3CA/PIK3R1/PIK3R2/MAPK1/MAPK8/PRLR/CCND1/STAT3/STAT5B/SOCS1/CCND2/SOCS3/SOCS5	20
Vasopressin-regulated water reabsorption	0.000912775	0.00861184	0.00488763	ADCY6/ADCY9/PRKACB/RAB5B/RAB5C	5		FoxO signaling pathway	2.90715e-07	3.47248e-06	2.19844e-06	CDKN1B/CHUK/MAPK14/EGFR/EP300/AKT2/FOXO3/SIRT1/IGF1R/IRS1/NRAS/PDPK1/PIK3CA/PIK3R1/PIK3R2/PRKAA1/PRKAB2/MAPK1/MAPK8/CCND1/BCL6/SKP2/STAT3/STK4/TGFB2/TGFBR1/TGFBR2/CCND2/HOMER1	29
Renin secretion	0.00101163	0.00914678	0.00519124	ADCY6/EDN1/GNAQ/PRKACB/PTGER4/CALM2	6		Viral carcinogenesis	3.01955e-07	3.47248e-06	2.19844e-06	CDK4/CDK6/CDKN1B/YWHAQ/CHEK1/CREB1/DDX3X/EP300/UBR4/GTF2A1/GTF2H1/RBPJ/IL6ST/JAK1/JUN/NRAS/PIK3CA/PIK3R1/PIK3R2/PMAIP1/MAPK1/RB1/CCND1/REL/SKP2/SRF/STAT3/STAT5B/YWHAZ/ACTN1/CCNA2/CCND2/CCNE1/CCNE2/TBPL1/CREB5/HDAC4/CDK1	38
Endocrine and other factor-regulated calcium reabsorption	0.00136189	0.0114538	0.00650057	ADCY6/ADCY9/AP2M1/GNAQ/PRKACB	5		ErbB signaling pathway	4.77729e-07	5.18091e-06	3.28006e-06	CDKN1B/CRKL/EGFR/EIF4EBP1/ERBB3/AKT2/MTOR/ABL1/ABL2/GSK3B/JUN/NRAS/PAK2/PIK3CA/PIK3R1/PIK3R2/MAPK1/MAPK8/PAK5/RPS6KB1/STAT5B/CBL	22
p53 signaling pathway	0.00137234	0.0114538	0.00650057	IGF1/BCL2/THBS1/SESN2/CCND2/CCND3	6		Non-small cell lung cancer	4.88057e-07	5.18091e-06	3.28006e-06	CDK4/CDK6/E2F3/EGFR/AKT2/FOXO3/EML4/NRAS/PDPK1/PIK3CA/PIK3R1/PIK3R2/MAPK1/RARB/RB1/CCND1/STAT3/STAT5B/STK4	19
Vascular smooth muscle contraction	0.00180938	0.0141356	0.00802264	ADCY6/ADCY9/EDN1/GNAQ/MYLK/PPP1R12C/PRKACB/CALM2	8		MAPK signaling pathway	9.89319e-07	1.0113e-05	6.40261e-06	MAP3K2/DUSP10/CHUK/CRKL/MAPK14/DUSP2/DUSP6/DUSP7/EFNA1/EGFR/ELK4/ERBB3/AKT2/FGF2/RASGRP3/ANGPT2/HGF/HSPA8/IGF1R/JUN/KDR/STMN1/MAP3K3/MET/NFATC3/NRAS/PAK2/PDGFRB/PPP3CA/PPP3R1/MAPK1/MAPK8/PDGFC/TAOK1/RAP1B/RASGRF1/RPS6KA3/BDNF/SRF/STK3/STK4/TGFB2/TGFBR1/TGFBR2/VEGFA/CACNA1C/MAP4K3/RAPGEF2	48
Glioma	0.00182395	0.0141356	0.00802264	E2F2/IGF1/PIK3CD/BAK1/CALM2/CAMK2D	6		p53 signaling pathway	1.67391e-06	1.64999e-05	1.04462e-05	CDK4/CDK6/CHEK1/SESN3/BBC3/MDM4/SERPINE1/PMAIP1/CCND1/BCL2L1/RRM2/BID/ZMAT3/PPM1D/CCND2/CCNE1/CCNE2/EI24/CDK1	19
FoxO signaling pathway	0.00189956	0.0142139	0.00806708	BCL2L11/FOXO1/SGK3/IGF1/FASLG/PIK3CD/STK11/CCND2	8		Insulin resistance	2.41725e-06	2.30056e-05	1.45649e-05	CREB1/AKT2/MTOR/GFPT1/GSK3B/IRS1/PDPK1/PIK3CA/PIK3R1/PIK3R2/PPARA/PPP1CC/PTPA/PRKAA1/PRKAB2/MAPK8/PTPN1/PTPN11/RPS6KA3/RPS6KB1/STAT3/OGT/SOCS3/CREB5	24
Focal adhesion	0.00230141	0.0166469	0.00944789	CRK/IGF1/MYLK/PIK3CD/PPP1R12C/BCL2/SRC/THBS1/CCND2/CCND3	10		mTOR signaling pathway	5.4588e-06	5.0221e-05	3.17951e-05	CHUK/DVL3/EIF4E/EIF4EBP1/AKT2/MTOR/RICTOR/GSK3B/IGF1R/IRS1/LRP6/LRP5/NRAS/PDPK1/ATP6V1A/PIK3CA/PIK3R1/PIK3R2/DDIT4/PRKAA1/MAPK1/RPS6KA3/RPS6KB1/SKP2/WNT5A/FZD4/FZD6/FZD7/FNIP1	29
Insulin signaling pathway	0.0025178	0.0170739	0.00969024	FLOT1/CRK/FOXO1/MKNK2/PIK3CD/PRKACB/CALM2/SOCS2	8		Insulin signaling pathway	7.92427e-06	7.05515e-05	4.46665e-05	CRKL/EIF4E/EIF4EBP1/AKT2/FASN/RHOQ/MTOR/GSK3B/IRS1/NRAS/PDPK1/PHKA1/PIK3CA/PIK3R1/PIK3R2/PPP1CC/PRKAA1/PRKAB2/PRKAR1A/PRKAR2A/MAPK1/MAPK8/PTPN1/RPS6KB1/SOCS1/CBL/SOCS3	27
Estrogen signaling pathway	0.0025178	0.0170739	0.00969024	ADCY6/ADCY9/GNAQ/PIK3CD/PRKACB/BCL2/SRC/CALM2	8		Kaposi sarcoma-associated herpesvirus infection	8.68004e-06	7.48654e-05	4.73976e-05	CDK4/CDK6/CHUK/CREB1/MAPK14/E2F3/EP300/AKT2/FGF2/MTOR/ANGPT2/GSK3B/IFNAR2/IL6ST/ITPR1/JAK1/JAK2/JUN/NFATC3/NRAS/PIK3CA/PIK3R1/PIK3R2/PPP3CA/PPP3R1/MAPK1/MAPK8/PTGS2/RB1/CCND1/BID/STAT3/VEGFA	33
PI3K-Akt signaling pathway	0.00305836	0.020111	0.011414	BCL2L11/EPOR/FGF9/PHLPP2/PHLPP1/SGK3/IGF1/FASLG/PIK3CD/BCL2/STK11/THBS1/CCND2/CCND3	14		Melanoma	8.95851e-06	7.49258e-05	4.74358e-05	CDK4/CDK6/E2F3/EGFR/AKT2/FGF2/HGF/IGF1R/MET/NRAS/PDGFRB/PIK3CA/PIK3R1/PIK3R2/MAPK1/PDGFC/RB1/CCND1	18
Cholinergic synapse	0.00319637	0.0204003	0.0115782	ADCY6/ADCY9/GNAQ/PIK3CD/PRKACB/BCL2/CAMK2D	7		Colorectal cancer	9.38194e-06	7.61593e-05	4.82168e-05	EGFR/AKT2/MTOR/BBC3/GSK3B/APC/JUN/NRAS/PIK3CA/PIK3R1/PIK3R2/PMAIP1/MAPK1/MAPK8/CCND1/RPS6KB1/TGFB2/TGFBR1/TGFBR2/AXIN2	20
Gap junction	0.00364968	0.022628	0.0128425	ADCY6/ADCY9/CSNK1D/GNAQ/PRKACB/SRC	6		Hepatitis B	1.05643e-05	8.33069e-05	5.2742e-05	YWHAQ/CHUK/CREB1/MAPK14/DDX3X/E2F3/EP300/AKT2/JAK1/JAK2/JUN/NFATC3/NRAS/PIK3CA/PIK3R1/PIK3R2/MAPK1/MAPK8/RB1/BID/STAT3/STAT5B/TGFB2/TGFBR1/TGFBR2/YWHAZ/CCNA2/CCNE1/CCNE2/CREB5	30
Alcoholism	0.00392494	0.0236587	0.0134274	HIST1H2AE/H3F3B/HDAC1/H3F3C/CALM2/HIST1H2AI/HIST1H3E/HIST1H3H/HIST1H3F	9		Longevity regulating pathway	1.62027e-05	0.000124221	7.86448e-05	EHMT2/CREB1/SESN3/EIF4E/EIF4EBP1/AKT2/FOXO3/SIRT1/MTOR/IGF1R/IRS1/NRAS/PIK3CA/PIK3R1/PIK3R2/PRKAA1/PRKAB2/RPS6KB1/CREB5/RB1CC1	20
Salivary secretion	0.00409065	0.0239911	0.0136161	ADCY6/ADCY9/GNAQ/PRKACB/SLC9A1/CALM2	6		Transcriptional misregulation in cancer	1.81305e-05	0.000135244	8.56234e-05	CDKN1B/DDX5/DUSP6/ELK4/ETV6/JMJD1C/HOXA10/IGF1R/MET/KMT2A/MYCN/ATF1/SIX4/CDK14/BMP2K/REL/BCL2L1/BCL6/BMI1/BCL11B/SP1/TCF3/ZEB1/TGFBR2/NR4A3/HMGA2/DOT1L/RUNX2/RUNX1/PER2/CCND2/CCNT2	32
TGF-beta signaling pathway	0.00432537	0.0247002	0.0140185	LEFTY1/RGMB/SMAD7/NEO1/THBS1/ACVR1B	6		AMPK signaling pathway	1.95067e-05	0.00014168	8.96984e-05	CFTR/RAB10/CREB1/EIF4EBP1/ELAVL1/AKT2/FASN/FOXO3/SIRT1/MTOR/IGF1R/IRS1/PDPK1/PIK3CA/PIK3R1/PIK3R2/PPP2R2A/PPP2R5C/PRKAA1/PRKAB2/CCND1/RPS6KB1/CCNA2/CREB5	24
Mitophagy - animal	0.00486668	0.0270787	0.0153685	CITED2/RRAS2/RRAS/SRC/UBB	5		Cushing syndrome	2.9672e-05	0.000209986	0.000132943	CDK4/CDK6/CDKN1B/CREB1/DVL3/E2F3/EGFR/GSK3B/APC/ITPR1/LDLR/KMT2A/MAPK1/RAP1B/RB1/CCND1/SP1/WNT5A/CACNA1C/KMT2D/AXIN2/FZD4/FZD6/FZD7/CCNE1/ASH2L/CCNE2/CREB5	28
Platelet activation	0.00512762	0.0275244	0.0156214	ADCY6/ADCY9/GNAQ/MYLK/PIK3CD/PRKACB/SRC	7		Acute myeloid leukemia	4.24149e-05	0.000292663	0.000185286	CHUK/DUSP6/EIF4EBP1/AKT2/MTOR/NRAS/PIK3CA/PIK3R1/PIK3R2/MAPK1/CCND1/RPS6KB1/STAT3/STAT5B/RUNX1/PER2	16
Shigellosis	0.00520047	0.0275244	0.0156214	CRK/PFN1/SRC/UBE2D2/WASL	5		TGF-beta signaling pathway	5.60902e-05	0.000377583	0.000239049	E2F5/EP300/SMAD5/SMAD6/MAPK1/SMURF1/TGIF2/ROCK1/RPS6KB1/BMP7/BMPR1A/BMPR2/SP1/TFDP1/TGFB2/TGFBR1/TGFBR2/TGIF1/ACVR2B	19
Oocyte meiosis	0.0056012	0.0289395	0.0164246	ADCY6/ADCY9/CPEB3/IGF1/PRKACB/CALM2/CAMK2D	7		Hippo signaling pathway	6.27485e-05	0.000412347	0.000261059	YAP1/YWHAQ/AMOT/DVL3/BBC3/GSK3B/APC/SERPINE1/PPP1CC/PPP2R2A/CCND1/BMP7/BMPR1A/BMPR2/STK3/TGFB2/TGFBR1/TGFBR2/WNT5A/YWHAZ/AXIN2/FZD4/FZD6/FZD7/NKD1/CCND2/BTRC	27
Cellular senescence	0.00577534	0.0291453	0.0165414	E2F2/RRAS2/FOXO1/PIK3CD/RRAS/CALM2/CCND2/CCND3	8		HIF-1 signaling pathway	7.07778e-05	0.000454295	0.000287616	CDKN1B/EGFR/EIF4E/EIF4EBP1/EP300/AKT2/MTOR/ANGPT2/IGF1R/SERPINE1/PIK3CA/PIK3R1/PIK3R2/MAPK1/RPS6KB1/STAT3/TFRC/VEGFA/VHL/CUL2	20
Circadian entrainment	0.00594832	0.029336	0.0166496	ADCY6/ADCY9/GNAQ/PRKACB/CALM2/CAMK2D	6		Axon guidance	8.36711e-05	0.000524846	0.000332283	SEMA6B/EFNA1/EPHB2/ABL1/GSK3B/ITGB1/MET/NFATC3/NRAS/PAK2/PIK3CA/PIK3R1/PIK3R2/PLXNA1/SSH1/SEMA4C/PPP3CA/PPP3R1/ENAH/MAPK1/PAK5/PTPN11/ROBO1/ROCK1/BMP7/BMPR2/WNT5A/NRP1/SEMA5A/ROCK2	30
Autophagy - animal	0.00664599	0.0307196	0.0174348	RRAS2/NRBF2/PIK3CD/PRKACB/BCL2/RRAS/STK11	7		Measles	8.65865e-05	0.000531064	0.000336219	CDK4/CDK6/CDKN1B/ADAR/CHUK/CSNK2A1/AKT2/BBC3/GSK3B/HSPA8/IFNAR2/JAK1/JAK2/MSN/PIK3CA/PIK3R1/PIK3R2/CCND1/STAT3/STAT5B/TNFAIP3/CCND2/CCNE1/CCNE2	24
Progesterone-mediated oocyte maturation	0.00690863	0.0307196	0.0174348	ADCY6/ADCY9/CPEB3/IGF1/PIK3CD/PRKACB	6		Human cytomegalovirus infection	0.000145146	0.000866228	0.000548413	CDK4/CDK6/CHUK/CREB1/CRKL/MAPK14/E2F3/EGFR/EIF4EBP1/AKT2/MTOR/GSK3B/ITGB3/ITPR1/JAK1/NFATC3/NRAS/PIK3CA/PIK3R1/PIK3R2/PPP3CA/PPP3R1/MAPK1/PTGS2/RB1/CCND1/ROCK1/RPS6KB1/BID/SP1/STAT3/VEGFA/ROCK2/CREB5	34
Aldosterone synthesis and secretion	0.00690863	0.0307196	0.0174348	ADCY6/ADCY9/GNAQ/PRKACB/CALM2/CAMK2D	6		Neurotrophin signaling pathway	0.00014751	0.000866228	0.000548413	FRS2/PRDM4/CRKL/MAPK14/AKT2/FOXO3/ABL1/GSK3B/IRS1/JUN/MAP3K3/NRAS/PDPK1/PIK3CA/PIK3R1/PIK3R2/MAPK1/MAPK8/PTPN11/RAP1B/RPS6KA3/BDNF	22
Epstein-Barr virus infection	0.00704283	0.0307196	0.0174348	BCL2L11/E2F2/HDAC1/PIK3CD/BAK1/BCL2/MAP2K4/CCND2/CCND3	9		Wnt signaling pathway	0.000249511	0.00143469	0.000908307	CSNK2A1/CTBP2/DVL3/EP300/DKK2/GSK3B/APC/JUN/LRP6/LRP5/NFATC3/PPP3CA/PPP3R1/MAPK8/CCND1/WNT5A/TBL1XR1/AXIN2/FZD4/FZD6/FZD7/ZNRF3/NKD1/CCND2/BTRC/ROCK2	26
Prolactin signaling pathway	0.00711596	0.0307196	0.0174348	PIK3CD/SRC/SOCS2/CCND2/SOCS6	5		Ubiquitin mediated proteolysis	0.000263036	0.00148159	0.000938	UBA2/UBE4B/XIAP/UBR5/UBA6/SMURF1/BIRC6/SKP2/UBE2Z/UBE2H/UBE2I/VHL/CUL4A/CUL3/CUL2/SOCS1/CBL/BTRC/SOCS3/TRIP12/UBE4A/UBE3C/CDC27	23
Relaxin signaling pathway	0.00721981	0.0307196	0.0174348	ADCY6/ADCY9/EDN1/PIK3CD/PRKACB/MAP2K4/SRC	7		Thyroid hormone signaling pathway	0.000280841	0.00153945	0.00097463	NCOA2/EP300/AKT2/MED13L/MTOR/MED4/GSK3B/ITGB3/NOTCH1/NOTCH2/NOTCH3/ATP2A2/NRAS/PDPK1/PIK3CA/PIK3R1/PIK3R2/MED1/MAPK1/CCND1/NCOA3	21
Systemic lupus erythematosus	0.00721981	0.0307196	0.0174348	HIST1H2AE/H3F3B/H3F3C/HIST1H2AI/HIST1H3E/HIST1H3H/HIST1H3F	7		Longevity regulating pathway - multiple species	0.000284463	0.00153945	0.00097463	AKT2/FOXO3/SIRT1/MTOR/HSPA8/IGF1R/IRS1/NRAS/PIK3CA/PIK3R1/PIK3R2/PRKAA1/PRKAB2/RPS6KB1	14
cGMP-PKG signaling pathway	0.00746503	0.0311522	0.0176803	ADCY6/ADCY9/GNAQ/MEF2C/MEF2D/MYLK/RGS2/CALM2	8		Ras signaling pathway	0.000314589	0.00166974	0.00105712	CHUK/EFNA1/EGFR/AKT2/ETS1/FGF2/ABL1/RASGRP3/ABL2/ANGPT2/HGF/IGF1R/KDR/MET/NRAS/PAK2/PDGFRB/PIK3CA/PIK3R1/PIK3R2/MAPK1/MAPK8/PDGFC/PAK5/PTPN11/RAP1B/RASGRF1/REL/BCL2L1/BDNF/STK4/VEGFA/KSR1/RASAL2	34
Hedgehog signaling pathway	0.00800345	0.032166	0.0182557	CSNK1D/PRKACB/BCL2/CCND2	4		Autophagy - animal	0.000433453	0.00225723	0.00142906	AKT2/MTOR/WIPI2/HMGB1/IGF1R/IRS1/ITPR1/NRAS/PDPK1/PIK3CA/PIK3R1/PIK3R2/DDIT4/STX17/PRKAA1/MAPK1/MAPK8/BCL2L1/RPS6KB1/MTMR4/RUBCN/RB1CC1	22
Melanoma	0.00800444	0.032166	0.0182557	E2F2/FGF9/IGF1/PIK3CD/BAK1	5		Endometrial cancer	0.000503146	0.00257164	0.00162812	EGFR/AKT2/FOXO3/GSK3B/APC/NRAS/PDPK1/PIK3CA/PIK3R1/PIK3R2/MAPK1/CCND1/AXIN2	13
Fluid shear stress and atherosclerosis	0.00988838	0.0380986	0.0216228	EDN1/MEF2C/PIK3CD/BCL2/MAP2K4/SRC/CALM2	7		Th17 cell differentiation	0.000544283	0.00273131	0.0017292	CHUK/MAPK14/MTOR/HSP90AA1/IL6ST/JAK1/JAK2/JUN/NFATC3/PPP3CA/PPP3R1/MAPK1/MAPK8/RORA/STAT3/STAT5B/TGFBR1/TGFBR2/RUNX1	19
Ovarian steroidogenesis	0.00998705	0.0380986	0.0216228	ADCY6/ADCY9/IGF1/PRKACB	4		Glioma	0.000699269	0.0034464	0.00218193	CDK4/CDK6/E2F3/EGFR/AKT2/MTOR/IGF1R/NRAS/PDGFRB/PIK3CA/PIK3R1/PIK3R2/MAPK1/RB1/CCND1	15
Chronic myeloid leukemia	0.0100075	0.0380986	0.0216228	CRK/E2F2/HDAC1/PIK3CD/BAK1	5		Choline metabolism in cancer	0.000712698	0.00345096	0.00218482	DGKH/EGFR/EIF4EBP1/AKT2/MTOR/JUN/NRAS/PDGFRB/PDPK1/PIK3CA/PIK3R1/PIK3R2/MAPK1/MAPK8/PDGFC/GPCPD1/RPS6KB1/SP1	18
Signaling pathways regulating pluripotency of stem cells	0.0102666	0.0384114	0.0218003	IGF1/PAX6/PIK3CD/FZD8/PCGF5/ACVR1B/KLF4	7		Regulation of actin cytoskeleton	0.000754612	0.00359091	0.00227342	ABI2/NCKAP1/CHRM3/CRKL/DIAPH1/EGFR/FGF2/APC/ITGA6/ITGA2/ITGA5/ITGB1/ITGB3/ITGB8/MSN/PPP1R12A/NRAS/PAK2/PDGFRB/PIK3CA/PIK3R1/PIK3R2/SSH1/PPP1CC/ENAH/MAPK1/PDGFC/PAK5/ROCK1/ACTN1/ROCK2	31
Vibrio cholerae infection	0.0107129	0.0394018	0.0223624	KDELR1/ADCY9/ARF1/PRKACB	4		T cell receptor signaling pathway	0.000910408	0.00425886	0.0026963	CDK4/CHUK/MAPK14/AKT2/GSK3B/JUN/NFATC3/NRAS/PAK2/PDCD1/PDPK1/PIK3CA/PIK3R1/PIK3R2/PPP3CA/PPP3R1/MAPK1/PAK5	18
EGFR tyrosine kinase inhibitor resistance	0.0117188	0.0423829	0.0240543	BCL2L11/IGF1/PIK3CD/BCL2/SRC	5		Hepatitis C	0.00114949	0.00528766	0.00334764	CDK4/CDK6/YWHAQ/CHUK/E2F3/EGFR/AKT2/GSK3B/IFNAR2/JAK1/LDLR/NRAS/PIK3CA/PIK3R1/PIK3R2/PPARA/PPP2R2A/MAPK1/RB1/CCND1/BID/STAT3/YWHAZ/SOCS3	24
MAPK signaling pathway	0.0127941	0.0448963	0.0254808	CRK/FGF9/RRAS2/MKNK2/IGF1/FASLG/MEF2C/PRKACB/CACNG7/RRAS/MAP2K4	11		Adherens junction	0.00120828	0.00546698	0.00346117	SSX2IP/CSNK2A1/EGFR/EP300/IGF1R/MET/MAPK1/PTPN1/PTPRJ/SNAI1/TGFBR1/TGFBR2/YES1/ACTN1	14
Human T-cell leukemia virus 1 infection	0.0128275	0.0448963	0.0254808	ADCY6/ADCY9/E2F2/PIK3CD/PRKACB/MAP2K4/KAT2B/CCND2/CCND3	9		Lysine degradation	0.00147403	0.00656183	0.00415433	EHMT2/EZH1/EZH2/SETD1B/KMT5A/KMT2A/ASH1L/NSD1/SUV39H1/KMT2D/DOT1L/KMT5C	12
Phospholipase D signaling pathway	0.0136828	0.0471296	0.0267483	ADCY6/ADCY9/RRAS2/ARF1/PIK3CD/PLD1/RRAS	7		Protein export	0.00155278	0.0067383	0.00426605	SEC61A1/HSPA5/SEC61A2/SPCS3/SRP9/SRPRA/SEC62	7
Glutamatergic synapse	0.0140066	0.0474912	0.0269536	ADCY6/ADCY9/GNAQ/PLD1/PRKACB/SLC1A1	6		Central carbon metabolism in cancer	0.0015625	0.0067383	0.00426605	EGFR/AKT2/MTOR/G6PD/MET/NRAS/PDGFRB/PIK3CA/PIK3R1/PIK3R2/MAPK1/TIGAR/SLC1A5	13
Regulation of lipolysis in adipocytes	0.014852	0.0495827	0.0281406	ADCY6/ADCY9/PIK3CD/PRKACB	4		Oocyte meiosis	0.00175306	0.00744376	0.00471268	YWHAQ/CPEB2/IGF1R/ITPR1/PPP1CC/PPP2R5C/PPP3CA/PPP3R1/MAPK1/RPS6KA3/YWHAZ/CPEB4/SMC1A/BTRC/CCNE1/CCNE2/ESPL1/SLK/CDK1/CDC27	20
ErbB signaling pathway	0.0157182	0.0516795	0.0293306	CRK/PIK3CD/MAP2K4/SRC/CAMK2D	5		Protein processing in endoplasmic reticulum	0.00195639	0.00818125	0.00517959	PDIA6/UBE4B/MARCH6/SEC24A/MAN1A2/HSPA4L/TRAM1/SEC61A1/ERO1A/HSPA5/HSPA8/HSP90AA1/SEC61A2/YOD1/MAPK8/UGGT1/RAD23B/RPN1/SSR1/SEC62/HSP90B1/EDEM3/TXNDC5/EDEM1	24
Chemokine signaling pathway	0.0161622	0.0523463	0.0297091	ADCY6/ADCY9/CRK/PIK3CD/PRKACB/SRC/TIAM1/WASL	8		VEGF signaling pathway	0.00201529	0.00818477	0.00518182	MAPK14/AKT2/KDR/NRAS/PIK3CA/PIK3R1/PIK3R2/PPP3CA/PPP3R1/MAPK1/PTGS2/VEGFA	12
Insulin secretion	0.0164632	0.0525368	0.0298172	ADCY6/ADCY9/GNAQ/PRKACB/CAMK2D	5		Human immunodeficiency virus 1 infection	0.00201654	0.00818477	0.00518182	CHEK1/CHUK/AP1S1/CRKL/MAPK14/AP1G1/AKT2/MTOR/ITPR1/JUN/NFATC3/NRAS/PAK2/PIK3CA/PIK3R1/PIK3R2/PPP3CA/PPP3R1/MAPK1/MAPK8/PAK5/BCL2L1/RPS6KB1/BID/WEE1/CUL4A/AP1S2/BTRC/CDK1	29
Neurotrophin signaling pathway	0.0170025	0.0534717	0.0303477	CRK/FASLG/PIK3CD/BCL2/CALM2/CAMK2D	6		JAK-STAT signaling pathway	0.00212956	0.00841758	0.0053292	EGFR/EP300/AKT2/MTOR/SOCS7/IFNAR2/IL6ST/JAK1/JAK2/LIF/PDGFRB/PIK3CA/PIK3R1/PIK3R2/PRLR/PTPN11/CCND1/BCL2L1/STAT3/STAT5B/SOCS1/CCND2/SOCS3/SOCS5	24
AMPK signaling pathway	0.0176508	0.0537946	0.030531	FOXO1/HNF4A/IGF1/RAB14/PIK3CD/STK11	6		Osteoclast differentiation	0.00213489	0.00841758	0.0053292	CHUK/CREB1/MAPK14/AKT2/IFNAR2/ITGB3/JAK1/JUN/PIK3CA/PIK3R1/PIK3R2/PPP3CA/PPP3R1/MAPK1/MAPK8/TGFB2/TGFBR1/TGFBR2/SOCS1/SOCS3	20
MicroRNAs in cancer	0.0176818	0.0537946	0.030531	BCL2L11/CRK/E2F2/HDAC1/BAK1/BCL2/THBS1/EZR/CCND2	9		TNF signaling pathway	0.00248177	0.00964744	0.00610784	CHUK/CREB1/MAPK14/AKT2/TAB3/JUN/LIF/MMP14/PIK3CA/PIK3R1/PIK3R2/MAPK1/MAPK8/PTGS2/TNFAIP3/SOCS3/BAG4/CREB5	18
Cushing syndrome	0.0178489	0.0537946	0.030531	ADCY6/ADCY9/E2F2/GNAQ/PRKACB/CAMK2D/FZD8	7		Hypertrophic cardiomyopathy (HCM)	0.00262622	0.0100672	0.00637358	DAG1/ITGA6/ITGA2/ITGA5/ITGB1/ITGB3/ITGB8/ATP2A2/PRKAA1/PRKAB2/SLC8A1/ACTC1/TGFB2/TPM4/CACNA1C	15
Apoptosis - multiple species	0.0189925	0.0564572	0.0320422	BCL2L11/BAK1/BCL2	3		Adipocytokine signaling pathway	0.00274071	0.0102529	0.00649115	CHUK/AKT2/ACSL3/MTOR/IRS1/JAK2/PPARA/PRKAA1/PRKAB2/MAPK8/PTPN11/STAT3/SOCS3	13
Dilated cardiomyopathy (DCM)	0.0196776	0.0577031	0.0327493	ADCY6/ADCY9/IGF1/PRKACB/CACNG7	5		Toxoplasmosis	0.00274896	0.0102529	0.00649115	CHUK/MAPK14/AKT2/XIAP/HSPA8/ITGA6/ITGB1/JAK1/JAK2/LAMC1/LDLR/PDPK1/MAPK1/MAPK8/BCL2L1/STAT3/TGFB2/SOCS1	18
Necroptosis	0.022169	0.0632984	0.0359249	VPS4A/HIST1H2AE/FASLG/BCL2/CAMK2D/HIST1H2AI/VPS4B	7		Type II diabetes mellitus	0.00280226	0.0103123	0.00652879	MTOR/IRS1/PIK3CA/PIK3R1/PIK3R2/MAPK1/MAPK8/CACNA1C/SOCS1/SOCS3	10
JAK-STAT signaling pathway	0.022169	0.0632984	0.0359249	EPOR/PIK3CD/BCL2/SOCS2/CCND2/CCND3/SOCS6	7		Relaxin signaling pathway	0.00311173	0.0112105	0.0070974	COL1A1/COL1A2/COL3A1/COL4A1/COL4A2/CREB1/MAPK14/EGFR/AKT2/JUN/NRAS/PIK3CA/PIK3R1/PIK3R2/MAPK1/MAPK8/TGFBR1/TGFBR2/VEGFA/CREB5	20
Viral carcinogenesis	0.0225589	0.063575	0.0360819	HDAC1/PIK3CD/PRKACB/BAK1/SRC/KAT2B/CCND2/CCND3	8		B cell receptor signaling pathway	0.00312756	0.0112105	0.0070974	CHUK/AKT2/RASGRP3/GSK3B/JUN/NFATC3/NRAS/PIK3CA/PIK3R1/PIK3R2/PPP3CA/PPP3R1/MAPK1	13
Amoebiasis	0.0242424	0.0674436	0.0382775	GNAQ/PIK3CD/PRKACB/RAB5B/RAB5C	5		C-type lectin receptor signaling pathway	0.00327192	0.0115776	0.0073298	CHUK/MAPK14/AKT2/ITPR1/JUN/NFATC3/NRAS/PIK3CA/PIK3R1/PIK3R2/PPP3CA/PPP3R1/MAPK1/MAPK8/PTGS2/PTPN11/KSR1	17
Aldosterone-regulated sodium reabsorption	0.0257331	0.0701263	0.0398	IGF1/NR3C2/PIK3CD	3		Platelet activation	0.00339867	0.0118738	0.00751737	COL1A1/COL1A2/COL3A1/MAPK14/AKT2/ITGA2/ITGB1/ITGB3/ITPR1/PPP1R12A/PIK3CA/PIK3R1/PIK3R2/PPP1CC/PRKG1/MAPK1/RAP1B/ROCK1/ROCK2	19
Cortisol synthesis and secretion	0.025853	0.0701263	0.0398	ADCY6/ADCY9/GNAQ/PRKACB	4		Epstein-Barr virus infection	0.00362154	0.0124943	0.00791022	CDK4/CDK6/CDKN1B/CHUK/MAPK14/E2F3/AKT2/IFNAR2/RBPJ/JAK1/JUN/PIK3CA/PIK3R1/PIK3R2/MAPK8/PSMD7/RB1/CCND1/BID/SKP2/STAT3/TNFAIP3/CCNA2/CCND2/CCNE1/CCNE2/NCOR2	27
Prostate cancer	0.0262444	0.0703091	0.0399038	E2F2/FOXO1/IGF1/PIK3CD/BCL2	5		Notch signaling pathway	0.00389287	0.0132646	0.00839788	CTBP2/DVL3/EP300/RBPJ/NOTCH1/NOTCH2/NOTCH3/ADAM17/NUMBL/NCOR2	10
Non-small cell lung cancer	0.0271629	0.0718822	0.0407966	E2F2/ALK/PIK3CD/BAK1	4		Progesterone-mediated oocyte maturation	0.00431745	0.0145319	0.00920021	CPEB2/MAPK14/AKT2/HSP90AA1/IGF1R/PIK3CA/PIK3R1/PIK3R2/MAPK1/MAPK8/RPS6KA3/CPEB4/CCNA2/CDK1/CDC25A/CDC27	16
Human papillomavirus infection	0.0276064	0.0721757	0.0409632	FOXO1/HDAC1/FASLG/PIK3CD/PRKACB/PTGER4/BAK1/THBS1/FZD8/CCND2/CCND3	11		Th1 and Th2 cell differentiation	0.00462057	0.0153648	0.00972751	CHUK/MAPK14/RBPJ/JAK1/JAK2/JUN/NFATC3/NOTCH1/NOTCH2/NOTCH3/PPP3CA/PPP3R1/MAPK1/MAPK8/STAT5B	15
Long-term potentiation	0.0285119	0.0736556	0.0418031	GNAQ/PRKACB/CALM2/CAMK2D	4		Shigellosis	0.0046786	0.0153725	0.00973242	CHUK/CRKL/MAPK14/DIAPH1/ABL1/ITGA5/ITGB1/MAPK1/MAPK8/ROCK1/BTRC/ROCK2	12
Amphetamine addiction	0.0299002	0.0763334	0.0433228	HDAC1/PRKACB/CALM2/CAMK2D	4		Apoptosis	0.00525855	0.0170748	0.0108101	CHUK/PARP1/AKT2/BBC3/XIAP/ITPR1/JUN/LMNB1/NRAS/PDPK1/PIK3CA/PIK3R1/PIK3R2/PMAIP1/MAPK1/MAPK8/PTPN13/BCL2L1/BID/LMNB2	20
Apoptosis	0.0304338	0.0767922	0.0435832	BCL2L11/DAB2IP/FASLG/PIK3CD/BAK1/BCL2	6		Sphingolipid signaling pathway	0.00587552	0.0188563	0.011938	SPTLC1/MAPK14/AKT2/CERS2/ACER2/ABCC1/NRAS/PDPK1/PIK3CA/PIK3R1/PIK3R2/PPP2R2A/PPP2R5C/MAPK1/MAPK8/ROCK1/BID/ROCK2	18
Glucagon signaling pathway	0.0317034	0.0790764	0.0448796	FOXO1/GNAQ/PRKACB/CALM2/CAMK2D	5		Circadian rhythm	0.00791573	0.025112	0.0158985	CREB1/PRKAA1/PRKAB2/RORA/PER2/BTRC/CLOCK	7
Bladder cancer	0.0335944	0.0828409	0.0470162	E2F2/SRC/THBS1	3		Hedgehog signaling pathway	0.00926293	0.0290519	0.0183929	GRK2/GSK3B/SUFU/CSNK1G1/SMURF1/CCND1/CUL3/CCND2/BTRC	9
C-type lectin receptor signaling pathway	0.0340722	0.0830748	0.0471489	RRAS2/PIK3CD/RRAS/SRC/CALM2	5		Spliceosome	0.00948489	0.0294138	0.018622	PRPF8/SRSF10/DDX5/DHX15/HNRNPA3/U2SURP/HNRNPA1/HNRNPU/HSPA8/RBMXL1/PLRG1/PRPF40A/THOC2/SRSF1/SRSF7/TRA2B/SNRPC/SRSF9/AQR	19
Platinum drug resistance	0.0358494	0.085487	0.048518	FASLG/PIK3CD/BAK1/BCL2	4		Platinum drug resistance	0.0107296	0.032904	0.0208317	AKT2/BBC3/XIAP/PDPK1/PIK3CA/PIK3R1/PIK3R2/PMAIP1/ATP7A/MAPK1/BCL2L1/BID	12
Bile secretion	0.0358494	0.085487	0.048518	ADCY6/ADCY9/PRKACB/SLC9A1	4		Apoptosis - multiple species	0.0134976	0.0409377	0.0259178	BBC3/XIAP/PMAIP1/MAPK8/BIRC6/BCL2L1/BID	7
Axon guidance	0.037435	0.0882979	0.0501133	NEO1/PIK3CD/DPYSL5/RRAS/SRC/SEMA6D/CAMK2D	7		Bladder cancer	0.0140581	0.0421742	0.0267007	CDK4/E2F3/EGFR/NRAS/MAPK1/RB1/CCND1/VEGFA	8
Thyroid hormone synthesis	0.039063	0.0901774	0.05118	ADCY6/ADCY9/GNAQ/PRKACB	4		Influenza A	0.0145911	0.0433026	0.0274151	BCL2L2-PABPN1/ADAR/MAPK14/EP300/AKT2/GSK3B/HSPA8/IFNAR2/JAK1/JAK2/JUN/KPNA1/KPNA2/NUP98/PIK3CA/PIK3R1/PIK3R2/NXT2/MAPK1/MAPK8/XPO1/SOCS3	22
Bacterial invasion of epithelial cells	0.039063	0.0901774	0.05118	CRK/PIK3CD/SRC/WASL	4		Rap1 signaling pathway	0.0196045	0.0575621	0.0364428	CRKL/MAPK14/DRD2/EFNA1/EGFR/AKT2/FGF2/RASGRP3/ANGPT2/HGF/IGF1R/ITGB1/ITGB3/KDR/MET/NRAS/PDGFRB/PIK3CA/PIK3R1/PIK3R2/MAPK1/PDGFC/RAP1B/VEGFA/RAPGEF2	25
Pancreatic cancer	0.0407298	0.0930355	0.0528021	E2F2/PIK3CD/PLD1/BAK1	4		Fluid shear stress and atherosclerosis	0.0251257	0.0717022	0.045395	CHUK/MAPK14/AKT2/HSP90AA1/ITGB3/JUN/KDR/PIK3CA/PIK3R1/PIK3R2/PRKAA1/MAPK8/BMPR1A/BMPR2/SUMO2/HSP90B1/VEGFA/ACVR2B	18
Pantothenate and CoA biosynthesis	0.0420467	0.0938421	0.0532599	BCAT2/PPCS	2		Protein digestion and absorption	0.0251997	0.0717022	0.045395	COL1A1/COL1A2/COL3A1/COL4A1/COL4A2/COL5A2/COL7A1/COL15A1/COL5A3/SLC38A2/SLC1A5/SLC8A1/COL21A1	13
Breast cancer	0.0420648	0.0938421	0.0532599	E2F2/FGF9/IGF1/PIK3CD/BAK1/FZD8	6		Dilated cardiomyopathy (DCM)	0.0251997	0.0717022	0.045395	DAG1/ITGA6/ITGA2/ITGA5/ITGB1/ITGB3/ITGB8/ATP2A2/SLC8A1/ACTC1/TGFB2/TPM4/CACNA1C	13
Kaposi sarcoma-associated herpesvirus infection	0.0423803	0.0938421	0.0532599	E2F2/PIK3CD/BAK1/MAP2K4/SRC/UBB/CALM2	7		Arrhythmogenic right ventricular cardiomyopathy (ARVC)	0.0261048	0.0735197	0.0465456	DAG1/GJA1/ITGA6/ITGA2/ITGA5/ITGB1/ITGB3/ITGB8/ATP2A2/SLC8A1/CACNA1C	11
Calcium signaling pathway	0.043418	0.0951688	0.0540128	ADCY9/GNAQ/MYLK/PRKACB/CALM2/CAMK2D/ORAI3	7		mRNA surveillance pathway	0.0273481	0.0762432	0.0482699	BCL2L2-PABPN1/NUDT21/MSI2/CSTF2/ETF1/DAZAP1/CPSF2/PPP1CC/PPP2R2A/PPP2R5C/NXT2/PAPOLG/WDR82	13
Gastric cancer	0.0444435	0.0964425	0.0547357	E2F2/FGF9/PIK3CD/BAK1/BCL2/FZD8	6		ECM-receptor interaction	0.0281109	0.077586	0.04912	COL1A1/COL1A2/COL4A1/COL4A2/DAG1/ITGA6/ITGA2/ITGA5/ITGB1/ITGB3/ITGB8/LAMC1	12
Wnt signaling pathway	0.0547928	0.117723	0.0668135	DAAM2/PRKACB/CAMK2D/FZD8/CCND2/CCND3	6		Chagas disease (American trypanosomiasis)	0.0307394	0.0840008	0.0531813	CHUK/MAPK14/AKT2/JUN/SERPINE1/PIK3CA/PIK3R1/PIK3R2/PPP2R2A/MAPK1/MAPK8/TGFB2/TGFBR1/TGFBR2	14
Protein processing in endoplasmic reticulum	0.0604736	0.128655	0.0730176	SAR1B/DNAJB12/BAK1/BCL2/UBE2D2/UBE2D3	6		Bacterial invasion of epithelial cells	0.0312991	0.0846916	0.0536186	CLTC/CRKL/CD2AP/ITGA5/ITGB1/MET/SEPT2/PIK3CA/PIK3R1/PIK3R2/CBL	11
Colorectal cancer	0.0616958	0.129981	0.0737702	BCL2L11/PIK3CD/BAK1/BCL2	4		IL-17 signaling pathway	0.0320427	0.0858619	0.0543596	CHUK/MAPK14/ELAVL1/TAB3/GSK3B/HSP90AA1/JUN/MAPK1/MAPK8/PTGS2/SRSF1/TNFAIP3/HSP90B1	13
Hepatitis B	0.0634413	0.132373	0.0751279	E2F2/FASLG/PIK3CD/BCL2/MAP2K4/SRC	6		RNA transport	0.0380015	0.10006	0.0633485	POM121C/PAIP1/NUP50/EIF1AX/EIF4E/EIF4EBP1/EIF4G2/FMR1/KPNB1/NUP98/PHAX/RPP25/NXT2/THOC2/SUMO2/UBE2I/XPO1/FXR1/EIF3A/NUP155	20
GABAergic synapse	0.0682408	0.141031	0.0800418	ADCY6/ADCY9/PRKACB/SRC	4		Long-term potentiation	0.0380663	0.10006	0.0633485	EP300/ITPR1/NRAS/PPP1CC/PPP3CA/PPP3R1/MAPK1/RAP1B/RPS6KA3/CACNA1C	10
Human immunodeficiency virus 1 infection	0.069078	0.141414	0.0802595	CRK/GNAQ/FASLG/PIK3CD/BAK1/BCL2/CALM2	7		Gap junction	0.0389374	0.101384	0.0641868	MAP3K2/DRD2/EGFR/GJA1/ITPR1/NRAS/PDGFRB/PRKG1/MAPK1/PDGFC/TUBB2A/CDK1	12
Fc gamma R-mediated phagocytosis	0.0704995	0.142976	0.0811455	CRK/PIK3CD/PLD1/WASL	4		Parathyroid hormone synthesis, secretion and action	0.0408988	0.105496	0.0667901	MMP24/CREB1/CYP24A1/EGFR/ITPR1/LRP6/LRP5/MMP14/NR4A2/PDE4B/MAPK1/SP1/RUNX2/CREB5	14
Morphine addiction	0.0727964	0.145041	0.0823178	ADCY6/ADCY9/PDE4D/PRKACB	4		Phosphatidylinositol signaling system	0.0431298	0.11022	0.0697811	IP6K3/DGKH/PPIP5K2/ITPR1/OCRL/PIK3C2A/PIK3CA/PIK3R1/PIK3R2/PI4K2B/IPPK/CDS2/MTMR4	13
Tight junction	0.0728548	0.145041	0.0823178	PRKACB/SRC/STK11/TIAM1/EZR/WASL	6		Estrogen signaling pathway	0.0438778	0.111103	0.07034	NCOA2/CREB1/EGFR/AKT2/HSPA8/HSP90AA1/ITPR1/JUN/NRAS/PIK3CA/PIK3R1/PIK3R2/MAPK1/SP1/HSP90B1/NCOA3/CREB5	17
Maturity onset diabetes of the young	0.0739271	0.145838	0.08277	HNF4A/PAX6	2		cAMP signaling pathway	0.0472395	0.118528	0.0750408	CFTR/CREB1/DRD2/EP300/AKT2/HCAR2/JUN/PPP1R12A/ATP2A2/PDE4B/PIK3CA/PIK3R1/PIK3R2/PPARA/PPP1CC/MAPK1/MAPK8/RAP1B/ROCK1/BDNF/SOX9/CACNA1C/ROCK2/CREB5	24
Small cell lung cancer	0.0775039	0.151517	0.0859929	E2F2/PIK3CD/BAK1/BCL2	4		Herpes simplex infection	0.053474	0.132962	0.0841791	CHUK/CSNK2A1/EP300/IFNAR2/JAK1/JAK2/JUN/PPP1CC/MAPK8/PTPN11/SRSF1/SRSF7/SKP2/SRPK1/TAF4B/SRSF9/PER2/SOCS3/TBPL1/CLOCK/CDK1	21
Tuberculosis	0.0848009	0.164302	0.0932491	RAB5B/RAB5C/BCL2/SRC/CALM2/CAMK2D	6		Basal cell carcinoma	0.0603004	0.147643	0.0934732	DVL3/GSK3B/APC/SUFU/WNT5A/AXIN2/FZD4/FZD6/FZD7	9
Pancreatic secretion	0.089922	0.172682	0.0980053	ADCY6/ADCY9/GNAQ/SLC9A1	4		Glucagon signaling pathway	0.0604479	0.147643	0.0934732	CREB1/EP300/AKT2/SIK2/SIRT1/ITPR1/PHKA1/PPARA/PPP3CA/PPP3R1/PRKAA1/PRKAB2/CREB5	13
AGE-RAGE signaling pathway in diabetic complications	0.0951426	0.181105	0.102786	EDN1/FOXO1/PIK3CD/BCL2	4		Aldosterone-regulated sodium reabsorption	0.0698104	0.169015	0.107004	IRS1/PDPK1/PIK3CA/PIK3R1/PIK3R2/MAPK1	6
Chagas disease (American trypanosomiasis)	0.100504	0.189646	0.107633	GNAQ/FASLG/PIK3CD/MAP2K4	4		Fc epsilon RI signaling pathway	0.0825852	0.198205	0.125484	MAPK14/AKT2/NRAS/PDPK1/PIK3CA/PIK3R1/PIK3R2/MAPK1/MAPK8	9
Renal cell carcinoma	0.109813	0.205425	0.116589	EGLN3/CRK/PIK3CD	3		Epithelial cell signaling in Helicobacter pylori infection	0.0888389	0.211375	0.133823	CHUK/MAPK14/EGFR/JUN/MET/ATP6V1A/MAPK8/PTPN11/ADAM17	9
mTOR signaling pathway	0.118702	0.220158	0.12495	IGF1/PIK3CD/STK11/FZD8/SESN2	5		Oxytocin signaling pathway	0.0914254	0.21567	0.136542	EGFR/ITPR1/JUN/PPP1R12A/NFATC3/NRAS/PPP1CC/PPP3CA/PPP3R1/PRKAA1/PRKAB2/MAPK1/PTGS2/CCND1/ROCK1/CACNA1C/ROCK2	17
TNF signaling pathway	0.123295	0.226738	0.128685	DAB2IP/EDN1/PIK3CD/MAP2K4	4		cGMP-PKG signaling pathway	0.101261	0.236849	0.14995	CREB1/AKT2/IRS1/ITPR1/PPP1R12A/NFATC3/ATP2A2/PPP1CC/PPP3CA/PPP3R1/PRKG1/MAPK1/ROCK1/SLC8A1/SRF/CACNA1C/ROCK2/CREB5	18
Hippo signaling pathway	0.126151	0.230039	0.130558	CSNK1D/SMAD7/FZD8/CCND2/CCND3	5		GnRH signaling pathway	0.119426	0.276988	0.175363	MAP3K2/MAPK14/EGFR/ITPR1/JUN/MAP3K3/MMP14/NRAS/MAPK1/MAPK8/CACNA1C	11
African trypanosomiasis	0.128398	0.232186	0.131777	GNAQ/FASLG	2		Tight junction	0.124655	0.286706	0.181515	ACTR2/CDK4/CFTR/AMOT/ITGB1/JUN/MSN/PPP2R2A/PRKAA1/PRKAB2/MAPK8/RAP2C/CCND1/ROCK1/RUNX1/ACTN1/ROCK2/RAPGEF2	18
Sphingolipid signaling pathway	0.151306	0.27135	0.154004	GNAQ/PIK3CD/PLD1/BCL2	4		Amoebiasis	0.133069	0.30325	0.191989	COL1A1/COL1A2/COL3A1/COL4A1/COL4A2/LAMC1/PIK3CA/PIK3R1/PIK3R2/TGFB2/ACTN1	11
Synaptic vesicle cycle	0.152783	0.271753	0.154233	AP2M1/SLC1A1/SLC6A9	3		Mitophagy - animal	0.134045	0.30325	0.191989	CSNK2A1/FOXO3/JUN/NRAS/MAPK8/BCL2L1/SP1/USP15	8
Cell cycle	0.167833	0.296096	0.168049	E2F2/HDAC1/CCND2/CCND3	4
Purine metabolism	0.174619	0.305583	0.173433	ADCY6/ADCY9/NT5C3A/PDE4D	4
Hypertrophic cardiomyopathy (HCM)	0.182487	0.316798	0.179798	EDN1/IGF1/CACNG7	3
Ether lipid metabolism	0.189314	0.322953	0.183291	PAFAH1B1/PLD1	2
Type II diabetes mellitus	0.189314	0.322953	0.183291	PIK3CD/SOCS2	2
Dopaminergic synapse	0.191986	0.322953	0.183291	GNAQ/PRKACB/CALM2/CAMK2D	4
Measles	0.191986	0.322953	0.183291	FASLG/PIK3CD/CCND2/CCND3	4
Notch signaling pathway	0.201951	0.337102	0.191322	HDAC1/KAT2B	2

## Sheet: Table S5
Table S5. Differntially expressed genes of 50 normal/tumor matched COAD and READ samples from TCGA.
gene	log2FoldChange	FoldChange	ratio	pvalue	padj	baseMean
NPVF	21.0946	2.23929e+06	2.23929e+06	2.03699e-08	1.03818e-07	5.55449
RN7SL149P	20.6831	1.68362e+06	1.68362e+06	3.79277e-08	1.87682e-07	10.0976
RN7SKP255	19.7639	890258	890258	1.46648e-07	6.73989e-07	19.1354
MAGEA3	15.8102	57455.4	57455.4	2.56858e-05	8.58352e-05	69.0816
RNY3	14.7695	27930.1	27930.1	8.54151e-05	0.000263006	13.3787
OTOP2	-10.0959	-1094.39	0.000913751	1.72352e-122	1.39295e-118	1957.81
SNORA54	10.0633	1069.96	1069.96	4.29144e-10	2.63102e-09	36.4653
CA1	-9.18039	-580.194	0.00172356	9.67573e-74	8.68881e-71	23586.4
AQP8	-8.93669	-490.018	0.00204074	7.29042e-82	1.07129e-78	22665.7
KRT24	-8.55545	-376.224	0.00265799	6.77238e-54	1.76562e-51	94.9372
TMIGD1	-8.17305	-288.625	0.00346471	3.7273e-74	3.65139e-71	2663.31
SP8	8.10898	276.088	276.088	3.84893e-21	7.11019e-20	41.313
RP11-474D1.3	8.09175	272.81	272.81	9.22881e-68	6.08875e-65	448.806
GUCA2B	-8.03587	-262.445	0.00381032	4.1689e-98	1.1231e-94	2365.73
CLCA4	-8.00391	-256.694	0.00389569	1.5103e-63	7.28729e-61	23805.8
PYY	-7.98433	-253.234	0.00394891	1.52846e-71	1.2353e-68	1961.59
MYOC	-7.7649	-217.504	0.00459761	8.41086e-48	1.42359e-45	157.084
ZG16	-7.764	-217.369	0.00460047	2.68474e-54	7.17291e-52	29548.1
MS4A12	-7.75618	-216.193	0.00462549	3.26407e-59	1.13052e-56	8849.89
KLK6	7.72213	211.151	211.151	7.18472e-50	1.37436e-47	420.742
CA4	-7.55397	-187.919	0.00532144	2.05728e-52	4.58674e-50	9275.55
CST1	7.50138	181.193	181.193	3.30251e-67	2.0934e-64	829.556
OTOP3	-7.30837	-158.503	0.00630902	4.07792e-64	2.05986e-61	60.1235
FEZF1-AS1	7.10303	137.475	137.475	1.74047e-30	7.07748e-29	95.2533
CA7	-7.06604	-133.996	0.00746293	6.09235e-164	9.84768e-160	2277.38
KLK8	7.05525	132.997	132.997	1.29371e-23	2.95779e-22	39.6027
GCG	-6.97299	-125.626	0.00796014	5.7509e-57	1.77062e-54	1378.66
COL10A1	6.959	124.414	124.414	1.26284e-60	4.80296e-58	512.572
CLDN8	-6.93637	-122.477	0.00816481	8.14031e-50	1.548e-47	1414.25
SLC6A19	-6.9107	-120.318	0.00831134	1.12041e-41	1.11792e-39	1844.86
RP11-138J23.1	6.8525	115.56	115.56	3.35833e-53	7.92468e-51	13.6639
SST	-6.84114	-114.654	0.00872189	2.2022e-69	1.54767e-66	419.176
ADIPOQ	-6.79315	-110.902	0.00901693	2.9751e-24	7.19902e-23	224.753
INSL5	-6.77957	-109.864	0.00910219	1.85063e-35	1.10791e-33	1077.93
CHGA	-6.76236	-108.561	0.00921141	4.18513e-49	7.5165e-47	6214.52
KRT80	6.75705	108.162	108.162	3.99724e-177	1.29223e-172	874.169
CD177	-6.7217	-105.544	0.00947472	2.26384e-57	7.03705e-55	12873.1
KRT23	6.655	100.775	100.775	1.66197e-52	3.78367e-50	1386.77
RP5-884M6.1	6.57859	95.5772	95.5772	1.4203e-53	3.47844e-51	42.0781
MORN5	-6.47953	-89.2346	0.0112064	1.31149e-24	3.28921e-23	104.342
RP11-474D1.4	6.43438	86.4849	86.4849	1.98532e-39	1.61666e-37	16.9228
GUCA2A	-6.41885	-85.559	0.0116878	6.21237e-81	8.7319e-78	12167
PCSK2	-6.38721	-83.7029	0.011947	1.59942e-71	1.26112e-68	139.704
ASB5	-6.32846	-80.3629	0.0124436	1.34748e-30	5.54215e-29	116.227
PLP1	-6.32245	-80.0289	0.0124955	1.51357e-78	1.81225e-75	694.78
MMP7	6.30713	79.1835	79.1835	6.38226e-56	1.87569e-53	998.927
REG1A	6.29914	78.7461	78.7461	2.35341e-22	4.83669e-21	15608.5
BEST4	-6.28914	-78.2024	0.0127873	9.11638e-143	9.82381e-139	1765.38
RP11-807H22.5	-6.26936	-77.1373	0.0129639	2.21193e-41	2.12819e-39	32.2064
REG1B	6.2533	76.2837	76.2837	1.89748e-20	3.29087e-19	4635.61
LINC00460	6.22434	74.7677	74.7677	2.54391e-33	1.26717e-31	46.0631
DPEP1	6.21493	74.2815	74.2815	5.22957e-45	7.51385e-43	10957.9
LINC01234	6.19218	73.119	73.119	2.60343e-26	7.62352e-25	90.5214
SFRP5	-6.16043	-71.5275	0.0139806	9.69885e-41	8.85718e-39	119.24
FEZF1	6.15965	71.4892	71.4892	3.46279e-11	2.39352e-10	49.0061
SLC26A3	-6.14858	-70.9424	0.0140959	2.13736e-34	1.16324e-32	80626.9
AC007128.1	6.12685	69.8823	69.8823	3.36505e-43	3.97027e-41	20.6078
KRTAP13-2	-6.1229	-69.6909	0.0143491	2.12477e-34	1.15834e-32	75.978
SPERT	6.07995	67.6466	67.6466	7.54143e-38	5.37041e-36	15.8797
RP11-400N13.3	6.0546	66.4684	66.4684	7.47714e-17	9.21192e-16	12.2924
RP11-396O20.2	-6.05209	-66.3529	0.0150709	7.72183e-54	1.99705e-51	190.662
XXyac-YM21GA2.7	-6.04029	-65.8124	0.0151947	5.60863e-32	2.54657e-30	26.9556
KRT6A	6.03949	65.7761	65.7761	1.16751e-17	1.55899e-16	93.0949
TMEM72	-6.03732	-65.6773	0.015226	9.60988e-67	5.86167e-64	519.668
NGB	-6.02279	-65.0191	0.0153801	9.70386e-35	5.42745e-33	36.2665
CASC21	6.02175	64.9721	64.9721	1.98735e-38	1.4872e-36	38.0293
BMP3	-5.96014	-62.2559	0.0160627	5.72413e-61	2.2567e-58	1387.46
NOTUM	5.9406	61.4183	61.4183	1.38467e-41	1.3606e-39	2481.46
HAND1	-5.93039	-60.9853	0.0163974	3.88776e-18	5.44085e-17	346.953
KLK7	5.90651	59.984	59.984	3.22473e-30	1.2807e-28	138.331
DPP6	-5.89	-59.3015	0.016863	2.3237e-40	2.05247e-38	291.894
PRIMA1	-5.87169	-58.5537	0.0170783	1.98597e-73	1.7352e-70	474.243
FOXQ1	5.86082	58.1141	58.1141	7.30146e-114	3.37202e-110	1467.45
TCN1	5.84547	57.499	57.499	2.30392e-29	8.50239e-28	1178.88
CTD-2147F2.1	5.8413	57.3333	57.3333	4.24678e-24	1.01998e-22	55.5086
CA2	-5.82067	-56.5191	0.0176931	1.07898e-78	1.34159e-75	29444
HULC	5.81836	56.4286	56.4286	2.23107e-13	1.92593e-12	182.175
CDH3	5.81736	56.3895	56.3895	4.14838e-114	2.23514e-110	2232.47
COL11A1	5.8173	56.3873	56.3873	1.48445e-94	3.69147e-91	780.701
AC064834.1	5.78315	55.0684	55.0684	9.62274e-32	4.30268e-30	87.7473
SLC17A8	-5.77938	-54.9247	0.0182067	7.95742e-41	7.30817e-39	48.3647
CHRM2	-5.77577	-54.7872	0.0182524	5.53433e-26	1.57495e-24	362.128
SLC30A10	-5.76905	-54.5329	0.0183376	2.94543e-44	3.88653e-42	452.795
DAO	-5.76544	-54.3966	0.0183835	9.17858e-56	2.64933e-53	84.9073
SLC4A4	-5.75633	-54.0539	0.0185001	6.91456e-60	2.54016e-57	6390.22
CD177P1	-5.75397	-53.9657	0.0185303	3.48858e-39	2.78466e-37	126.47
SCN7A	-5.72307	-52.822	0.0189315	2.98256e-51	6.10255e-49	761.615
DKK4	5.72036	52.7228	52.7228	9.15245e-25	2.31156e-23	148.008
RERGL	-5.71633	-52.5759	0.0190201	7.89697e-54	2.02614e-51	110.778
KRT75	5.71241	52.4333	52.4333	3.69689e-16	4.26376e-15	68.3552
C6orf15	5.70964	52.3325	52.3325	2.88024e-12	2.21749e-11	97.7868
GPM6A	-5.69103	-51.6619	0.0193566	6.33395e-40	5.38852e-38	424.259
PHOX2B	-5.68935	-51.6018	0.0193792	3.91706e-48	6.70004e-46	49.8604
RP11-143E21.3	5.67906	51.2351	51.2351	2.1305e-05	7.21731e-05	90.25
IBSP	5.67244	51.0005	51.0005	5.71755e-17	7.11459e-16	18.4069
SCGN	-5.67068	-50.9384	0.0196316	2.59991e-84	4.20249e-81	367.961
AC007099.1	5.64856	50.1634	50.1634	6.1883e-34	3.26888e-32	17.1005
CDKN2B-AS1	-5.63734	-49.7746	0.0200906	1.28779e-56	3.92752e-54	1062.51
ADH1B	-5.6257	-49.3747	0.0202533	1.02803e-53	2.59643e-51	3092.86
LEMD1	5.6237	49.3061	49.3061	7.44992e-41	6.92072e-39	80.8739
VSTM2A	-5.62216	-49.2538	0.020303	9.7228e-59	3.2404e-56	139.427
AC123023.1	5.62006	49.1821	49.1821	4.05208e-42	4.19858e-40	20.489
NRXN1	-5.61909	-49.1491	0.0203463	8.7836e-65	4.81282e-62	226.891
DHRS7C	-5.60632	-48.7158	0.0205272	7.82563e-39	6.0235e-37	11.9808
NPY2R	-5.59273	-48.2592	0.0207214	2.56478e-40	2.247e-38	33.0798
ATP1A2	-5.58735	-48.0795	0.0207989	3.38683e-46	5.28934e-44	1095.94
ZIC5	5.58442	47.982	47.982	3.70571e-12	2.8241e-11	53.3412
CADM2	-5.57532	-47.6801	0.0209731	3.092e-52	6.79988e-50	89.4949
AC018359.1	5.56795	47.4373	47.4373	1.47755e-40	1.32684e-38	10.032
BEST2	-5.5675	-47.4226	0.021087	7.23945e-39	5.59897e-37	806.799
LINC00659	5.55421	46.9877	46.9877	8.13575e-54	2.07096e-51	37.2172
SPOCK3	-5.55344	-46.9625	0.0212936	3.24615e-34	1.74903e-32	34.1615
SPIB	-5.54485	-46.6839	0.0214207	4.307e-62	1.85649e-59	1126.91
ESM1	5.54184	46.5865	46.5865	2.62105e-110	8.47332e-107	143.425
WNT2	5.53934	46.5058	46.5058	6.38052e-84	9.82236e-81	243.221
CMTM5	-5.53685	-46.4255	0.0215399	3.88062e-47	6.21053e-45	24.6205
CWH43	-5.52105	-45.92	0.021777	1.17093e-43	1.48447e-41	925.163
CEACAM7	-5.49029	-44.9514	0.0222463	1.07114e-27	3.51909e-26	62317.4
PI16	-5.4802	-44.638	0.0224024	1.47071e-51	3.06742e-49	547.344
DPP10-AS1	-5.46829	-44.271	0.0225881	3.02363e-24	7.311e-23	92.0814
RP11-167H9.4	5.44877	43.6759	43.6759	1.26187e-25	3.46886e-24	8.08424
RP11-389G6.3	-5.4479	-43.6497	0.0229096	5.19663e-24	1.23436e-22	13.1915
COMP	5.44536	43.5728	43.5728	6.86004e-35	3.89757e-33	693.196
EPYC	5.44112	43.445	43.445	1.82544e-24	4.51513e-23	30.3328
HOXC11	5.4225	42.8881	42.8881	1.32955e-12	1.06049e-11	43.8257
LINC00974	-5.4151	-42.6685	0.0234365	3.02632e-43	3.61014e-41	31.2784
SLC5A7	-5.4033	-42.3208	0.023629	1.26019e-33	6.46657e-32	39.1888
IGHA2	-5.38723	-41.852	0.0238937	1.62386e-28	5.68142e-27	157950
HSD3B2	-5.38641	-41.8285	0.0239071	1.39591e-25	3.81461e-24	449.846
RBFOX3	-5.38415	-41.763	0.0239446	8.14243e-33	3.90547e-31	432.024
CASQ2	-5.37809	-41.5878	0.0240455	2.9069e-38	2.15537e-36	756.822
C11orf86	-5.37769	-41.5762	0.0240522	1.68061e-44	2.27325e-42	823.603
TUSC5	-5.37356	-41.4575	0.0241211	7.2054e-22	1.42208e-20	68.841
TCEAL2	-5.34318	-40.5935	0.0246345	7.16101e-40	6.06024e-38	143.613
CADM3	-5.34309	-40.5911	0.0246359	6.98622e-75	7.05783e-72	421.719
ANGPTL7	-5.33518	-40.369	0.0247715	1.12667e-45	1.6481e-43	99.103
B4GALNT2	-5.27968	-38.8456	0.025743	4.64082e-29	1.67256e-27	3633.91
MT1M	-5.2783	-38.8085	0.0257676	1.07158e-65	6.18605e-63	1402.43
BLACAT1	5.27804	38.8014	38.8014	3.01325e-58	9.83964e-56	129.734
CIDEA	-5.26563	-38.4691	0.0259949	1.74011e-14	1.67623e-13	21.2557
SCNN1B	-5.26114	-38.3497	0.0260758	1.13016e-42	1.24695e-40	2808.43
MAMDC2	-5.25603	-38.214	0.0261684	5.46131e-74	5.04437e-71	616.734
FEV	-5.25439	-38.1705	0.0261982	3.05024e-54	8.08262e-52	59.8615
RN7SKP127	-5.24482	-37.9182	0.0263725	1.35217e-33	6.90566e-32	22.4934
OGN	-5.2429	-37.8678	0.0264077	4.61669e-50	8.88382e-48	1042.07
RP4-594A5.1	5.23928	37.7729	37.7729	3.1709e-35	1.85704e-33	5.16813
CLDN2	5.23433	37.6435	37.6435	2.77035e-43	3.32936e-41	2612.78
CEMIP	5.22821	37.4842	37.4842	8.38761e-112	3.38943e-108	3802.03
OTX1	5.22763	37.4691	37.4691	8.08787e-41	7.40693e-39	71.8238
SEMA3E	-5.22462	-37.3911	0.0267443	5.9191e-43	6.69065e-41	139.823
RP1-276N6.2	5.2246	37.3905	37.3905	4.25014e-13	3.57529e-12	18.848
NEUROD1	-5.2242	-37.3802	0.0267521	8.27481e-36	5.08571e-34	53.4174
HAND2-AS1	-5.2092	-36.9936	0.0270317	2.12846e-43	2.5868e-41	512.001
FAM180B	-5.20071	-36.7765	0.0271913	9.83949e-40	8.17715e-38	18.7027
SFRP1	-5.19773	-36.7006	0.0272475	1.3234e-45	1.92715e-43	1270.16
ETV4	5.19691	36.6796	36.6796	6.26694e-111	2.25109e-107	2398.96
FABP6	5.19353	36.5938	36.5938	2.45774e-35	1.46055e-33	956.786
ADH1C	-5.18418	-36.3574	0.0275047	6.19624e-35	3.54535e-33	8804.74
CNTFR	-5.17028	-36.0088	0.027771	3.78268e-43	4.41468e-41	406.495
UGT2A3	-5.16809	-35.9543	0.0278131	1.42182e-40	1.28393e-38	2706.71
NPTX1	-5.16764	-35.9431	0.0278217	3.62045e-39	2.87572e-37	745.963
C2orf40	-5.16737	-35.9363	0.027827	1.94703e-65	1.10428e-62	142.935
RP11-678G14.3	-5.15898	-35.7279	0.0279894	4.37513e-33	2.12371e-31	25.8795
PGM5-AS1	-5.15863	-35.7192	0.0279962	2.13452e-39	1.73379e-37	69.1072
GRIN2D	5.14784	35.4532	35.4532	1.91813e-92	4.13395e-89	967.206
P2RX2	-5.1249	-34.8939	0.0286583	6.58137e-41	6.14921e-39	22.0169
VEGFD	-5.11295	-34.606	0.0288967	7.86432e-52	1.68369e-49	96.5366
CDH19	-5.11159	-34.5735	0.0289239	6.96197e-46	1.04682e-43	209.065
CST4	5.10862	34.5022	34.5022	3.9023e-20	6.60144e-19	30.2538
WISP2	-5.08619	-33.9699	0.0294378	2.06696e-51	4.28337e-49	285.187
PCOLCE2	-5.07947	-33.8123	0.0295751	1.76269e-59	6.19394e-57	274.523
FMN2	-5.07934	-33.8091	0.0295779	5.31824e-46	8.14825e-44	128.356
ANGPTL1	-5.07092	-33.6123	0.029751	1.50639e-52	3.45379e-50	622.576
RIMS4	-5.06589	-33.4953	0.0298549	3.77834e-37	2.56071e-35	59.6065
PMP2	-5.04447	-33.0018	0.0303014	5.63507e-45	8.02513e-43	32.7544
CPNE7	5.03386	32.7599	32.7599	7.02065e-87	1.33508e-83	814.124
LINC00858	5.03167	32.7102	32.7102	3.30769e-28	1.12916e-26	34.4452
NEFL	-5.01832	-32.4089	0.0308557	1.31502e-47	2.2027e-45	151.939
SCARA5	-5.01199	-32.267	0.0309914	7.46148e-59	2.5391e-56	2058.87
HTR3C	-5.01014	-32.2257	0.0310311	2.36348e-26	6.93974e-25	15.4444
RAET1L	4.99353	31.8569	31.8569	2.64905e-24	6.42931e-23	32.4153
MS4A10	-4.99298	-31.8447	0.0314024	2.80843e-19	4.43099e-18	201.688
UGT2B17	-4.98694	-31.7116	0.0315342	1.51555e-33	7.69149e-32	12109.8
RP13-497K6.1	-4.98214	-31.6063	0.0316393	1.40486e-29	5.28711e-28	22.0844
RP11-386E5.1	-4.97203	-31.3855	0.0318619	1.41233e-27	4.58874e-26	18.0139
SGCG	-4.96638	-31.2629	0.0319868	9.69781e-45	1.35719e-42	22.5723
RP11-887P2.5	-4.95949	-31.114	0.0321398	5.62078e-26	1.59674e-24	82.2343
ABCA8	-4.9582	-31.0861	0.0321687	1.73814e-59	6.17478e-57	896.319
AKR1C4	4.95704	31.0612	31.0612	1.8339e-27	5.88159e-26	23.339
CLCA1	-4.94901	-30.8888	0.0323742	1.90245e-27	6.08331e-26	50614.9
INHBA	4.94528	30.8091	30.8091	3.68436e-79	4.76431e-76	844.818
EPHA6	-4.94273	-30.7545	0.0325156	2.27576e-25	6.09534e-24	43.5638
RP11-2N1.2	-4.93981	-30.6924	0.0325814	2.67317e-23	5.94757e-22	9.97953
KRT16	4.92972	30.4784	30.4784	3.4168e-20	5.80444e-19	44.0328
SLC13A1	-4.92667	-30.4142	0.0328794	5.80916e-13	4.81535e-12	50.8226
RP11-143E21.2	4.92641	30.4087	30.4087	2.14436e-07	9.61083e-07	7.07565
DES	-4.90807	-30.0246	0.033306	4.34403e-29	1.56909e-27	50266.4
FGF19	4.90604	29.9823	29.9823	1.47657e-12	1.17255e-11	94.9107
STMN4	-4.90304	-29.9201	0.0334223	4.18241e-43	4.86364e-41	29.4935
KRT6B	4.90025	29.8622	29.8622	7.49785e-26	2.11142e-24	274.585
RP11-747D18.1	-4.89339	-29.7206	0.0336467	9.68722e-31	4.03048e-29	50.6655
SLITRK3	-4.88721	-29.5936	0.0337911	1.01625e-32	4.81722e-31	56.6101
PDX1-AS1	4.88457	29.5394	29.5394	3.2575e-33	1.61022e-31	10.8153
CHP2	-4.88261	-29.4994	0.033899	2.73581e-35	1.61984e-33	7602.33
C6orf223	4.88094	29.4652	29.4652	6.2638e-55	1.76083e-52	802.992
AC005256.1	4.87421	29.328	29.328	1.45097e-09	8.41076e-09	8.14164
RP11-54H7.4	4.87072	29.2571	29.2571	1.8453e-24	4.5573e-23	131.502
PPY	-4.8648	-29.1373	0.0343202	4.86707e-28	1.63898e-26	17.4097
TCEAL6	-4.85739	-28.988	0.034497	1.21491e-28	4.2784e-27	7.91035
C5orf46	4.85612	28.9627	28.9627	2.26945e-13	1.95697e-12	14.4544
REG3A	4.85572	28.9546	28.9546	1.65194e-16	1.97135e-15	1612.85
MYH11	-4.84041	-28.649	0.0349053	4.33128e-42	4.45929e-40	112219
TAGLN3	-4.83283	-28.4988	0.0350892	5.7699e-35	3.30726e-33	62.3335
SCNN1G	-4.83038	-28.4504	0.0351489	5.20474e-26	1.48376e-24	275.583
NXPE4	-4.82173	-28.2803	0.0353603	2.78975e-30	1.11342e-28	4585.93
LONRF2	-4.81914	-28.2296	0.0354238	1.71814e-43	2.11195e-41	198.284
AGTR1	-4.81528	-28.1541	0.0355188	1.73726e-37	1.19749e-35	170.672
CNR1	-4.81314	-28.1124	0.0355715	1.24093e-44	1.7071e-42	209.292
BCHE	-4.80438	-27.9423	0.035788	1.04764e-53	2.62544e-51	380.757
IGFL4	4.8042	27.9388	27.9388	2.89402e-36	1.85263e-34	44.4993
PIRT	-4.79945	-27.8469	0.0359106	1.58511e-45	2.29791e-43	122.01
NUPR2	-4.79515	-27.7642	0.0360177	9.37247e-24	2.17199e-22	7.75101
GBA3	-4.79207	-27.705	0.0360946	7.11061e-40	6.03338e-38	591.867
AP000472.2	-4.7918	-27.6998	0.0361014	8.86638e-25	2.24633e-23	14.6127
MAPK4	-4.7904	-27.6728	0.0361365	1.15152e-34	6.39627e-33	123.141
SOX14	4.78005	27.475	27.475	6.06892e-11	4.08571e-10	40.9793
SLC10A2	-4.77794	-27.4349	0.03645	1.25671e-10	8.21078e-10	320.205
RP3-407E4.3	-4.77349	-27.3504	0.0365625	1.40414e-24	3.50796e-23	11.1249
AKR1B10	-4.77226	-27.3272	0.0365936	1.03012e-50	2.0306e-48	3018.51
SNORA71D	4.76626	27.2138	27.2138	8.17388e-06	2.9551e-05	42.3874
NPY6R	-4.76562	-27.2015	0.0367626	5.09034e-28	1.71061e-26	162.965
BEX1	-4.76561	-27.2014	0.0367627	5.66786e-42	5.76197e-40	53.2547
HMP19	-4.75764	-27.0516	0.0369663	1.94897e-54	5.33952e-52	128.752
JCHAIN	-4.75394	-26.9822	0.0370615	4.47846e-21	8.22611e-20	98890.5
CTD-2385L22.2	-4.74887	-26.8877	0.0371918	1.23831e-36	8.13658e-35	42.8613
RP11-209E8.1	-4.74596	-26.8335	0.0372669	8.21069e-25	2.08512e-23	25.0251
HTR3E	-4.74499	-26.8154	0.0372919	9.62483e-35	5.39257e-33	36.156
SMYD1	-4.74381	-26.7935	0.0373224	5.81066e-17	7.22211e-16	193.799
ADCYAP1R1	-4.74067	-26.7353	0.0374037	4.08809e-46	6.32343e-44	118.596
DHRS9	-4.73698	-26.6669	0.0374997	3.23369e-44	4.24955e-42	3495.74
NLGN1	-4.7334	-26.6008	0.0375929	1.51306e-43	1.88858e-41	58.851
KIF1A	-4.73014	-26.5408	0.0376778	5.52361e-46	8.42298e-44	212.681
RP11-489D6.2	-4.72696	-26.4824	0.0377609	1.89017e-19	3.03103e-18	3.38788
IGKV2D-28	-4.72609	-26.4665	0.0377837	5.94871e-19	9.05414e-18	23.4608
AC007182.6	-4.72573	-26.4597	0.0377933	2.49461e-33	1.24453e-31	84.78
ALPI	-4.71978	-26.3509	0.0379493	1.37078e-50	2.68574e-48	1048.06
RP11-1336O20.2	-4.71762	-26.3116	0.0380061	1.0831e-21	2.10423e-20	27.7871
CST2	4.7138	26.242	26.242	1.12581e-28	3.9776e-27	57.1593
CXCL5	4.7121	26.2109	26.2109	2.39107e-24	5.85152e-23	937.259
UGT1A8	-4.7093	-26.1602	0.038226	1.30335e-49	2.43552e-47	310.037
RP11-35P15.1	-4.69791	-25.9545	0.038529	2.44115e-37	1.67553e-35	38.6004
RP11-356O9.2	-4.69698	-25.9377	0.0385539	1.69443e-44	2.28239e-42	42.6928
CNTN2	-4.69428	-25.8893	0.038626	3.52193e-43	4.14026e-41	83.0707
TRPM6	-4.67366	-25.5218	0.0391821	4.10174e-39	3.24208e-37	2681.31
KHDRBS2	-4.65557	-25.2038	0.0396766	7.04027e-31	2.95966e-29	15.838
PLIN4	-4.65072	-25.1193	0.03981	2.62217e-27	8.30259e-26	1746.85
CMA1	-4.63751	-24.8903	0.0401763	3.54986e-41	3.35555e-39	64.5053
PDZRN4	-4.63481	-24.8438	0.0402515	2.61303e-33	1.2996e-31	360.991
CPB1	-4.63325	-24.8168	0.0402953	1.36403e-25	3.73383e-24	48.6693
RSPO2	-4.62816	-24.7295	0.0404376	2.02315e-56	6.11256e-54	277.374
CD300LG	-4.62684	-24.7069	0.0404744	1.35779e-25	3.71989e-24	34.0893
MMP3	4.62654	24.7017	24.7017	4.67881e-34	2.50425e-32	1132.74
MYOT	-4.61856	-24.5654	0.0407076	8.7071e-43	9.70632e-41	61.9604
C2orf61	4.60883	24.4004	24.4004	9.10549e-39	6.95892e-37	29.6526
BBOX1-AS1	4.60824	24.3903	24.3903	1.26766e-44	1.73648e-42	64.6256
C16orf89	-4.60699	-24.3693	0.0410353	6.44848e-51	1.28683e-48	219.296
SYNM	-4.6034	-24.3086	0.0411377	6.89383e-31	2.90187e-29	9919.75
CLDN1	4.60123	24.2722	24.2722	6.0003e-100	1.76343e-96	1881.66
MT1JP	-4.58872	-24.0627	0.0415582	7.10364e-35	4.02888e-33	5.52923
RP11-434H14.1	-4.58443	-23.9911	0.0416822	3.75211e-34	2.01827e-32	8.15707
PTPRZ1	-4.5746	-23.8283	0.0419669	1.14294e-33	5.88357e-32	114.754
SLCO1B3	4.56881	23.7327	23.7327	4.79969e-16	5.45777e-15	67.9118
SLC26A2	-4.56613	-23.6887	0.0422142	3.6948e-43	4.32773e-41	39565.1
HAND2	-4.55632	-23.5283	0.042502	2.64052e-34	1.42747e-32	631.793
AC106869.2	-4.55537	-23.5127	0.0425302	1.25354e-38	9.51282e-37	21.7248
ELFN1-AS1	4.55497	23.5062	23.5062	9.92842e-63	4.58523e-60	219.046
BRINP3	-4.55491	-23.5052	0.0425438	1.64365e-25	4.4391e-24	294.323
RP11-469H8.6	4.54768	23.3878	23.3878	1.32376e-10	8.62792e-10	12.8115
KIAA2022	-4.54677	-23.373	0.0427843	2.76028e-43	3.32936e-41	63.4049
FRMD6-AS2	-4.54137	-23.2857	0.0429448	8.01356e-20	1.32377e-18	5.81338
TMEM35A	-4.52833	-23.0762	0.0433347	9.16555e-40	7.65643e-38	484.124
RP11-380P13.1	-4.52076	-22.9554	0.0435627	6.67546e-25	1.70327e-23	8.10811
PRPH	-4.52045	-22.9505	0.043572	6.76486e-58	2.14406e-55	154.372
RP11-135D11.2	-4.51477	-22.8603	0.0437439	6.59339e-23	1.42101e-21	3.71924
LYVE1	-4.51406	-22.8491	0.0437655	4.38582e-71	3.37583e-68	1129.3
SYT4	-4.501	-22.6431	0.0441637	4.17476e-37	2.80585e-35	47.0138
C7	-4.49936	-22.6173	0.0442139	1.78267e-43	2.18296e-41	2893.38
PIWIL1	4.49711	22.5821	22.5821	1.55955e-21	2.98503e-20	203.285
PKIB	-4.49655	-22.5734	0.0442999	4.7107e-78	5.07625e-75	2979.49
STRA6	4.49654	22.5732	22.5732	4.52224e-43	5.20267e-41	465.327
RXRG	-4.4908	-22.4836	0.0444769	1.03766e-60	3.9935e-58	46.5398
AC053503.12	-4.48611	-22.4106	0.0446217	6.99276e-20	1.16168e-18	35.9128
PPP1R1A	-4.48269	-22.3576	0.0447275	5.87206e-32	2.66244e-30	199.418
B3GALT1	-4.48179	-22.3436	0.0447555	7.89868e-31	3.29908e-29	352.621
DPT	-4.48113	-22.3334	0.0447759	3.09932e-47	5.03492e-45	2818.05
GPR15	-4.47995	-22.3152	0.0448125	1.03155e-45	1.52274e-43	242.219
ABCB11	-4.47722	-22.2729	0.0448975	3.5601e-32	1.64181e-30	105.635
SLC51B	-4.47414	-22.2254	0.0449936	1.10389e-62	5.02626e-60	1620.76
PDX1	4.47229	22.1969	22.1969	1.56611e-50	3.04995e-48	437.748
IGLV10-54	-4.46623	-22.1038	0.045241	3.31567e-36	2.11418e-34	850.956
SULT1A2	-4.46121	-22.0272	0.0453985	4.23524e-74	4.02697e-71	435.985
SORCS1	-4.45661	-21.957	0.0455437	7.72567e-41	7.13587e-39	180.706
HSPB3	-4.45269	-21.8975	0.0456674	1.62151e-22	3.3689e-21	51.3098
PKHD1L1	-4.44601	-21.7963	0.0458792	3.78614e-52	8.15988e-50	82.3238
MT1H	-4.44566	-21.791	0.0458904	7.10895e-44	9.11976e-42	1081.19
FIRRE	4.43822	21.679	21.679	2.41805e-32	1.11993e-30	41.3608
VSIG2	-4.43786	-21.6736	0.0461392	6.13274e-34	3.24752e-32	4312.33
MAL	-4.43644	-21.6522	0.0461848	1.3087e-71	1.08481e-68	132.748
MMP13	4.43618	21.6483	21.6483	2.68961e-18	3.82533e-17	28.4588
FRRS1L	-4.43616	-21.648	0.0461936	3.27177e-39	2.61807e-37	49.3372
LINC01614	4.43418	21.6182	21.6182	1.05591e-18	1.56872e-17	12.2352
PDE6A	-4.43337	-21.6062	0.046283	5.743e-46	8.71641e-44	244.622
AMPD1	-4.42245	-21.4432	0.0466349	1.7001e-35	1.02348e-33	113.75
CCAT1	4.41603	21.3481	21.3481	1.37246e-53	3.38695e-51	230.249
SALL4	4.41022	21.2622	21.2622	6.335e-54	1.66502e-51	122.812
DDN	4.40912	21.2459	21.2459	1.29773e-48	2.30512e-46	70.1197
RP11-350J20.12	4.40822	21.2328	21.2328	1.25958e-22	2.65795e-21	30.1628
CCBE1	-4.39984	-21.1098	0.0473715	9.14372e-43	1.01232e-40	331.942
FABP4	-4.39149	-20.988	0.0476463	3.05263e-35	1.79428e-33	490.533
WT1	4.37931	20.8115	20.8115	1.73734e-20	3.02124e-19	57.1263
AC092652.1	-4.3789	-20.8056	0.0480641	6.13469e-23	1.32924e-21	5.85278
MT1CP	-4.37561	-20.7582	0.0481738	5.76863e-19	8.79662e-18	4.77696
RP11-467L13.4	-4.36703	-20.6351	0.0484612	1.06418e-28	3.764e-27	10.4633
FOXD3	-4.3583	-20.5107	0.0487551	1.74727e-33	8.78472e-32	25.2244
RP11-92A5.2	-4.34562	-20.3312	0.0491856	5.02037e-24	1.19513e-22	8.90268
GFRA3	-4.34491	-20.3211	0.04921	1.34509e-41	1.32979e-39	148
GP2	-4.34438	-20.3136	0.049228	1.13959e-18	1.6853e-17	281.293
IGKV2D-30	-4.33683	-20.2076	0.0494862	7.91701e-26	2.22557e-24	45.2854
LHFPL4	-4.33138	-20.1315	0.0496734	1.62777e-25	4.39988e-24	47.3298
RP1-35C21.1	-4.32689	-20.0689	0.0498284	1.1553e-25	3.18401e-24	24.5544
PGM5P4	-4.32408	-20.0299	0.0499254	1.78233e-29	6.63052e-28	12.9079
SCG3	-4.32327	-20.0187	0.0499533	3.31387e-56	9.8285e-54	78.1249
STMN2	-4.31092	-19.848	0.0503829	9.18054e-51	1.82079e-48	585.212
CLEC3B	-4.30557	-19.7745	0.0505702	1.07361e-120	6.94154e-117	876.193
TUBB4A	-4.29433	-19.621	0.0509658	8.95387e-50	1.68291e-47	84.6662
TCEAL5	-4.28465	-19.4898	0.051309	4.24614e-40	3.65078e-38	14.2328
ANPEP	-4.28353	-19.4748	0.0513485	8.24497e-34	4.29216e-32	36480.8
RP11-753H16.3	-4.27227	-19.3233	0.0517509	7.81709e-19	1.17759e-17	18.0612
AC007277.3	4.26739	19.2581	19.2581	2.72858e-15	2.8611e-14	28.3206
LMO3	-4.26566	-19.2349	0.0519887	1.29113e-27	4.20339e-26	802.296
ASPA	-4.26101	-19.173	0.0521566	8.29327e-59	2.79276e-56	156.732
STUM	-4.25619	-19.1091	0.0523311	1.6244e-35	9.834e-34	476.96
TPH1	-4.25075	-19.0373	0.0525286	2.29809e-40	2.03542e-38	276.002
SLC4A10	-4.24706	-18.9886	0.0526631	1.78162e-42	1.92629e-40	116.738
RP11-1090M7.1	-4.24593	-18.9737	0.0527046	2.70214e-39	2.17301e-37	20.454
SCN2B	-4.24348	-18.9415	0.0527942	8.25031e-36	5.0803e-34	92.067
SIM2	4.24308	18.9363	18.9363	2.22776e-75	2.32319e-72	341.508
RP11-817J15.2	4.24184	18.92	18.92	2.48976e-08	1.25842e-07	7.46538
CASC19	4.24033	18.9002	18.9002	1.18959e-29	4.51375e-28	23.0424
LY6G6E	4.23829	18.8735	18.8735	2.98403e-09	1.66381e-08	6.37021
SCRG1	-4.23378	-18.8145	0.0531504	8.5719e-24	1.99793e-22	94.2298
NR1H4	-4.2315	-18.7849	0.0532343	8.94614e-24	2.07916e-22	330.743
CNGA3	-4.23108	-18.7794	0.0532499	2.64004e-29	9.70959e-28	143.438
PTCHD1	-4.22264	-18.6699	0.0535623	3.70793e-32	1.70755e-30	140.516
CNN1	-4.22014	-18.6376	0.0536551	3.64845e-29	1.32525e-27	18040.3
GREM2	-4.21549	-18.5776	0.0538284	2.27201e-42	2.40819e-40	1136.6
LYPD8	-4.21349	-18.5518	0.0539031	1.44214e-29	5.4148e-28	9026.91
ACTG2	-4.21218	-18.5351	0.0539518	1.03749e-27	3.41548e-26	47347.3
IGKV6-21	-4.20953	-18.5009	0.0540513	5.27825e-31	2.24696e-29	225.041
LDB3	-4.19972	-18.3756	0.0544199	4.06041e-37	2.73469e-35	533.27
RP11-429J17.5	4.19912	18.368	18.368	3.19888e-19	5.01519e-18	4.69675
RP11-114H23.1	4.19827	18.3572	18.3572	4.64851e-21	8.52394e-20	7.53481
CDKN2B-AS	-4.19616	-18.3304	0.0545542	9.8527e-18	1.32707e-16	6.80438
HTR1D	4.19527	18.3191	18.3191	1.42275e-35	8.64561e-34	241.716
RP4-811M8.1	-4.19334	-18.2946	0.0546611	8.59386e-28	2.84946e-26	21.1561
HS3ST6	-4.18226	-18.1546	0.0550826	6.20532e-21	1.12447e-19	24.2509
IGLV5-37	-4.18142	-18.144	0.0551148	2.61607e-24	6.35883e-23	70.3498
TMEM179	-4.17386	-18.0491	0.0554043	1.47641e-34	8.13107e-33	39.573
RP3-422G23.4	-4.17276	-18.0354	0.0554466	2.43782e-21	4.58463e-20	11.0687
NPY	-4.16877	-17.9856	0.0556	7.12289e-38	5.09444e-36	24.5238
TEX11	-4.16735	-17.9679	0.0556547	1.15579e-44	1.60362e-42	128.849
ADTRP	-4.15879	-17.8616	0.055986	8.55207e-43	9.56648e-41	2636.39
EPHX4	4.15666	17.8352	17.8352	6.7494e-60	2.50798e-57	169.069
ANO5	-4.15665	-17.8352	0.056069	1.43766e-53	3.49449e-51	298.06
PLCXD3	-4.15337	-17.7947	0.0561967	6.39709e-34	3.37366e-32	46.8372
PHOX2A	-4.15102	-17.7656	0.0562885	1.71634e-29	6.39236e-28	17.9255
ABCG2	-4.14616	-17.706	0.0564781	3.67684e-47	5.92436e-45	1723.75
MMP1	4.14054	17.6371	17.6371	3.61389e-30	1.43174e-28	2940.57
KCTD4	-4.13294	-17.5444	0.0569981	1.13543e-30	4.69991e-29	23.2663
ITLN1	-4.13223	-17.5358	0.0570261	1.60461e-18	2.33772e-17	9342.34
B3GALT5-AS1	-4.13053	-17.5151	0.0570934	2.98216e-35	1.75605e-33	272.586
BVES-AS1	-4.13051	-17.5149	0.0570942	2.63981e-27	8.35027e-26	13.6981
DPP10	-4.12459	-17.4432	0.0573289	2.94608e-21	5.49889e-20	187.48
FABP1	-4.1243	-17.4397	0.0573406	1.00284e-25	2.7828e-24	59126.2
HTR4	-4.12362	-17.4314	0.0573677	3.00804e-38	2.22526e-36	117.676
POU5F1B	4.1203	17.3913	17.3913	2.21368e-34	1.20276e-32	175.216
CTNNA3	-4.11985	-17.3859	0.0575178	2.46706e-31	1.07342e-29	81.2023
GPT	-4.11768	-17.3598	0.0576043	8.2334e-58	2.58417e-55	1816.71
ADAMTS9-AS1	-4.11516	-17.3295	0.0577052	3.8104e-33	1.87208e-31	120.483
HSPB6	-4.11242	-17.2966	0.0578149	5.5839e-36	3.47147e-34	1772.93
NOVA1	-4.11156	-17.2864	0.0578491	2.69206e-62	1.20874e-59	143.423
SLC25A34	-4.10468	-17.2041	0.0581257	1.17691e-67	7.60942e-65	373.53
CTA-315H11.2	4.10418	17.1981	17.1981	8.08385e-25	2.05614e-23	19.4051
CNTD2	4.10198	17.172	17.172	1.31565e-42	1.44668e-40	171.516
MUSK	-4.10153	-17.1666	0.0582526	5.67535e-45	8.04705e-43	44.2927
AC053503.6	-4.09687	-17.1113	0.058441	8.77341e-20	1.44339e-18	12.3017
GCNT2	-4.09482	-17.0869	0.0585242	5.08856e-94	1.17502e-90	502.532
ELF5	4.08789	17.0051	17.0051	2.84926e-07	1.25886e-06	45.4543
SH2D7	-4.08128	-16.9274	0.059076	3.72061e-66	2.18691e-63	123.434
C2CD4A	4.07942	16.9055	16.9055	2.9181e-47	4.76446e-45	624.232
TACR2	-4.07938	-16.905	0.0591541	3.69424e-26	1.06537e-24	1169.04
IGLV7-43	-4.07455	-16.8485	0.0593523	4.30729e-32	1.97512e-30	740.786
SLCO4C1	-4.07361	-16.8375	0.0593911	5.63645e-34	3.0019e-32	113.431
ABCC13	-4.07265	-16.8264	0.0594305	4.50636e-43	5.20267e-41	191.526
VIP	-4.07263	-16.8261	0.0594316	5.41476e-36	3.37932e-34	1209.19
TRIM29	4.06973	16.7924	16.7924	4.43417e-61	1.76972e-58	2234.99
TMEM100	-4.06537	-16.7416	0.0597314	2.16057e-61	8.73086e-59	247.181
AL928768.3	-4.06346	-16.7195	0.0598102	1.32529e-27	4.31025e-26	50.1739
CTSG	-4.05442	-16.615	0.0601865	5.68829e-39	4.44181e-37	195.184
GAP43	-4.04787	-16.5398	0.0604603	4.66019e-35	2.69026e-33	144.112
LINC01411	4.04599	16.5183	16.5183	4.63626e-14	4.27377e-13	108.67
C20orf166-AS1	-4.04413	-16.497	0.0606171	2.00006e-35	1.19295e-33	67.4575
NRG2	-4.04269	-16.4805	0.0606779	6.07316e-39	4.71954e-37	32.9552
PCP4L1	-4.04163	-16.4685	0.0607221	2.4914e-25	6.65087e-24	121.951
IGSF11	-4.03839	-16.4315	0.0608589	5.2894e-30	2.06019e-28	30.2141
SYNPO2	-4.03781	-16.4249	0.0608831	1.51927e-33	7.69827e-32	13308.8
PAEP	4.03633	16.4081	16.4081	3.6651e-14	3.40867e-13	8.90429
IGLV2-18	-4.03114	-16.3491	0.0611654	4.85091e-29	1.74245e-27	510.785
RP11-346D19.1	4.0295	16.3305	16.3305	8.84555e-17	1.08277e-15	3.86003
GAD1	4.02808	16.3145	16.3145	2.18929e-25	5.8686e-24	65.3203
RP11-202A13.1	-4.02179	-16.2435	0.0615632	4.21303e-28	1.42916e-26	10.5158
GLP2R	-4.02167	-16.2421	0.0615683	1.45908e-80	1.96538e-77	282.916
UCN2	4.02068	16.231	16.231	7.40046e-27	2.27633e-25	16.0095
IGKV6D-41	-4.01981	-16.2212	0.0616476	3.60963e-14	3.35901e-13	7.84005
NAP1L2	-4.01861	-16.2077	0.0616989	1.71094e-69	1.22914e-66	103.234
TACSTD2	4.01491	16.1663	16.1663	4.34123e-26	1.24528e-24	1192.72
PTGDR	-4.01301	-16.145	0.0619388	6.8604e-38	4.92851e-36	298.035
DNER	-4.00611	-16.0679	0.0622359	1.57893e-43	1.9557e-41	84.2712
CRNDE	3.99853	15.9837	15.9837	8.50182e-39	6.51296e-37	90.2843
AKR1B10P1	-3.98933	-15.8821	0.0629641	8.44645e-26	2.36618e-24	16.9086
LINC00955	-3.98672	-15.8534	0.0630781	2.56088e-10	1.61286e-09	24.1801
SLAMF6P1	-3.98355	-15.8186	0.0632168	3.38032e-31	1.459e-29	35.8346
EPHA7	-3.96895	-15.6594	0.0638596	1.49505e-33	7.61131e-32	552.099
PCSK1N	-3.96362	-15.6015	0.0640962	8.70807e-28	2.88437e-26	200.036
RP11-307B6.3	-3.96253	-15.5898	0.0641447	3.88624e-18	5.44085e-17	6.99836
ZBTB16	-3.95885	-15.5501	0.0643081	2.08196e-40	1.84906e-38	148.44
RP11-245G13.2	-3.95682	-15.5282	0.0643988	9.92312e-24	2.29796e-22	13.0797
SERPINA9	-3.95597	-15.5191	0.0644367	7.96592e-09	4.23626e-08	39.9777
LINC01351	-3.94877	-15.4418	0.0647593	6.85125e-16	7.66922e-15	10.1865
DMRTA1	-3.93024	-15.2447	0.0655964	5.09753e-45	7.35683e-43	61.9991
XXbac-BPG32J3.19	3.92792	15.2203	15.2203	8.11159e-11	5.39793e-10	63.9372
MASP1	-3.92109	-15.1484	0.0660136	5.69149e-28	1.90471e-26	807.183
RP11-740N7.3	-3.91572	-15.092	0.0662601	9.78867e-06	3.49853e-05	7.56982
IGKV1D-39	-3.91434	-15.0777	0.0663232	1.27204e-20	2.241e-19	60.4133
VWA2	3.91188	15.0519	15.0519	1.52806e-37	1.06694e-35	810.365
DSG3	3.91037	15.0362	15.0362	1.90159e-18	2.75671e-17	334.554
NEFM	-3.90847	-15.0165	0.0665935	6.48434e-38	4.66872e-36	38.795
FAM163B	-3.90546	-14.9851	0.0667328	1.48957e-29	5.58642e-28	40.9344
FOXD3-AS1	-3.90307	-14.9604	0.0668432	2.56883e-25	6.84061e-24	13.9457
LRRN2	-3.90295	-14.9591	0.0668491	5.58156e-45	7.98409e-43	885.899
SMKR1	3.90237	14.9531	14.9531	2.77885e-37	1.90328e-35	41.8215
INA	-3.8989	-14.9172	0.0670369	2.11112e-43	2.57541e-41	72.254
UGT1A10	-3.8963	-14.8903	0.0671576	1.75886e-48	3.05701e-46	1024.17
PNCK	-3.89482	-14.875	0.0672268	8.74654e-20	1.43971e-18	410.578
TPSP2	3.89147	14.8405	14.8405	7.00713e-07	2.93193e-06	4.61955
ACTG1P22	-3.88675	-14.792	0.067604	7.34704e-22	1.44915e-20	17.3934
CTD-2529O21.1	3.88248	14.7484	14.7484	6.08572e-23	1.31951e-21	3.5611
TRPM2-AS	3.88209	14.7443	14.7443	4.81814e-28	1.62645e-26	104.112
HMGCS2	-3.88146	-14.7379	0.0678523	6.18193e-24	1.45769e-22	22439.3
AF127577.8	3.87637	14.686	14.686	1.19335e-06	4.85142e-06	8.6084
RP11-305L7.6	-3.8729	-14.6508	0.0682558	2.73113e-28	9.39276e-27	11.0518
TNFRSF17	-3.87042	-14.6256	0.0683733	2.02994e-32	9.42873e-31	303.157
MCIDAS	3.86896	14.6108	14.6108	1.52051e-27	4.92041e-26	25.7251
PYGM	-3.86548	-14.5755	0.0686081	3.47284e-40	3.00991e-38	354.646
RP11-542M13.2	-3.86524	-14.5731	0.0686195	4.61733e-34	2.47955e-32	43.6863
MT1G	-3.86357	-14.5563	0.0686988	3.58374e-40	3.09773e-38	7685.55
ATCAY	-3.85891	-14.5094	0.068921	3.98985e-33	1.9543e-31	32.1466
CTC-296K1.4	-3.85222	-14.4422	0.0692413	1.1723e-26	3.53529e-25	16.8161
CHGB	-3.85045	-14.4245	0.0693265	7.63318e-33	3.67758e-31	394.515
HSPB8	-3.84676	-14.3876	0.0695042	4.3516e-32	1.99261e-30	2483.4
MAB21L1	-3.84522	-14.3723	0.0695784	7.70809e-35	4.36405e-33	26.5271
ADGRB3	-3.84356	-14.3557	0.0696585	9.22549e-40	7.68664e-38	62.7028
PENK	-3.84271	-14.3473	0.0696996	4.88895e-14	4.49772e-13	93.6902
SCGB2A1	-3.84062	-14.3265	0.0698006	4.29819e-24	1.0308e-22	98.6228
PRSS33	3.84033	14.3237	14.3237	2.24494e-14	2.13203e-13	327.126
IGKV6D-21	-3.83542	-14.275	0.0700527	8.32869e-27	2.5473e-25	158.4
WNT7B	3.8341	14.2619	14.2619	4.77329e-19	7.37623e-18	30.8929
LMOD1	-3.83312	-14.2523	0.0701643	5.72767e-35	3.28889e-33	6035.9
RP11-384P7.7	-3.83289	-14.25	0.0701754	1.88492e-27	6.03325e-26	31.1505
RBPMS2	-3.83178	-14.2391	0.0702293	4.68483e-42	4.80797e-40	588.024
RASGEF1C	-3.82862	-14.2078	0.0703837	8.28031e-33	3.96572e-31	23.4149
SH3GL2	-3.82565	-14.1787	0.0705285	3.34577e-35	1.95239e-33	26.1503
TNXB	-3.82353	-14.1578	0.0706322	2.14515e-39	1.73805e-37	2524.6
FAM189A1	-3.81559	-14.0801	0.071022	1.93662e-28	6.75372e-27	423.938
SCN9A	-3.812	-14.0451	0.071199	8.99585e-55	2.50705e-52	407.913
IGLV4-69	-3.81085	-14.0339	0.071256	3.22006e-22	6.55529e-21	1539.89
IGLV4-60	-3.8086	-14.012	0.0713672	3.03532e-33	1.505e-31	346.228
AL163953.2	3.8073	13.9995	13.9995	1.11313e-23	2.56124e-22	19.4295
PRKAA2	-3.80681	-13.9947	0.0714555	2.96607e-28	1.01683e-26	259.225
ELANE	-3.80633	-13.9901	0.0714792	6.25449e-44	8.05559e-42	18.3631
IL11	3.80483	13.9756	13.9756	3.46245e-32	1.59906e-30	187.145
TMEM82	-3.80471	-13.9744	0.0715597	2.47745e-42	2.60883e-40	392.752
IGHV3OR16-13	-3.80075	-13.9361	0.0717562	1.60428e-22	3.33739e-21	79.575
RP5-1120P11.1	3.80073	13.9358	13.9358	1.42332e-31	6.29777e-30	38.5715
SVOPL	-3.799	-13.9191	0.0718436	9.77457e-21	1.74581e-19	42.6976
EN2	3.79778	13.9074	13.9074	3.83982e-10	2.36613e-09	39.0747
ELAVL4	-3.79704	-13.9003	0.0719411	7.81601e-45	1.09859e-42	72.8206
CNTN3	-3.79676	-13.8976	0.0719548	4.0504e-38	2.95578e-36	194.367
LY6G6D	3.7909	13.8412	13.8412	5.25376e-09	2.84877e-08	104.727
KLK10	3.7884	13.8173	13.8173	3.5409e-23	7.80301e-22	1053.82
CHRDL1	-3.78376	-13.7729	0.0726064	2.54578e-31	1.10618e-29	1625.89
AMELX	3.78375	13.7728	13.7728	7.84201e-08	3.73257e-07	8.71873
MT1E	-3.77898	-13.7273	0.0728475	3.9888e-39	3.16054e-37	4962.29
TMEM236	-3.77803	-13.7183	0.0728951	3.62438e-33	1.78611e-31	2383.5
ACAN	3.7719	13.6601	13.6601	1.39165e-39	1.15062e-37	246.302
PLN	-3.76889	-13.6316	0.0733588	4.29915e-26	1.23431e-24	1823.23
USP2	-3.7675	-13.6185	0.0734294	1.15851e-55	3.2853e-53	803.996
CILP	-3.76344	-13.5803	0.0736363	7.08214e-27	2.18257e-25	885.554
IGHV3-72	-3.76285	-13.5748	0.0736662	7.69363e-21	1.38408e-19	1066.12
IGHA1	-3.76283	-13.5745	0.0736674	5.61933e-15	5.71263e-14	174370
LRRTM1	-3.76253	-13.5717	0.0736826	1.13093e-22	2.39899e-21	72.113
SPINK2	-3.75985	-13.5465	0.0738196	2.75918e-33	1.37018e-31	39.1072
ADAM12	3.75183	13.4715	13.4715	1.17393e-34	6.50957e-33	553.55
MAPK15	3.74994	13.4538	13.4538	1.79436e-58	5.91919e-56	141.547
C2orf88	-3.74991	-13.4535	0.0743302	1.14798e-59	4.12353e-57	2405.25
SNAP91	-3.74892	-13.4443	0.0743812	9.01005e-28	2.98134e-26	36.527
TAT	-3.74752	-13.4313	0.0744531	5.09371e-34	2.71732e-32	44.9689
PADI2	-3.74435	-13.4018	0.074617	1.44635e-52	3.33983e-50	12069.6
IGHV3-64	-3.74391	-13.3977	0.0746399	5.31655e-19	8.16112e-18	207.117
AC006262.5	3.73954	13.3572	13.3572	1.61972e-08	8.3539e-08	24.0478
RP4-659I19.1	-3.73928	-13.3547	0.07488	9.98358e-20	1.63335e-18	4.8804
PKP1	3.73905	13.3526	13.3526	1.79626e-42	1.93565e-40	325.284
C8orf88	-3.73903	-13.3525	0.0748926	1.551e-28	5.43236e-27	74.8065
CLDN10-AS1	3.73404	13.3063	13.3063	1.72513e-09	9.9078e-09	4.96148
CNTN1	-3.73008	-13.2698	0.0753589	8.38902e-35	4.71653e-33	207.517
KCNK3	-3.72963	-13.2658	0.0753821	6.21994e-36	3.84471e-34	142.766
IGKV2-30	-3.72621	-13.2343	0.0755612	4.31688e-25	1.11734e-23	935.656
RP11-353N14.1	3.72252	13.2005	13.2005	4.24979e-16	4.86671e-15	4.62482
FXYD1	-3.72165	-13.1925	0.0758006	1.66295e-37	1.15118e-35	26.3539
RP11-452D12.1	-3.7206	-13.183	0.0758554	1.08724e-20	1.93016e-19	11.1214
RP11-321G12.1	-3.72036	-13.1807	0.0758684	2.12908e-29	7.87517e-28	154.519
HSD17B2	-3.71707	-13.1507	0.0760415	1.4156e-39	1.16743e-37	3389.56
METTL24	-3.71346	-13.1178	0.0762321	4.79167e-32	2.18793e-30	69.6895
SNAP25	-3.70986	-13.0852	0.0764224	7.26224e-36	4.48042e-34	90.1775
OMD	-3.70327	-13.0255	0.0767723	8.40822e-23	1.79538e-21	127.42
IGKV1D-33	-3.69677	-12.9669	0.0771192	8.37807e-16	9.25654e-15	21.425
HBB	-3.69654	-12.9649	0.0771314	4.86408e-41	4.57111e-39	2391.42
CALY	-3.69452	-12.9468	0.0772391	3.25689e-25	8.54618e-24	32.3764
TMEM151B	-3.69163	-12.9208	0.0773945	7.99986e-38	5.67148e-36	29.5412
CHODL	-3.68943	-12.9012	0.0775123	7.69774e-32	3.46109e-30	88.5917
TLX1	3.68658	12.8757	12.8757	1.85688e-32	8.64976e-31	72.0904
CTC-296K1.3	-3.6826	-12.8403	0.0778799	1.79965e-28	6.28284e-27	22.6976
WSCD2	-3.67989	-12.8161	0.0780266	3.20568e-25	8.44303e-24	62.6538
IGKV1-27	-3.67843	-12.8032	0.0781054	7.02842e-29	2.51344e-27	892.13
GNAO1	-3.67786	-12.7981	0.0781363	5.93494e-46	8.96564e-44	914.135
CTA-150C2.13	-3.67225	-12.7485	0.0784408	8.13239e-21	1.46058e-19	9.57636
AC007556.3	-3.67093	-12.7368	0.0785125	1.9497e-16	2.30878e-15	3.35698
RP11-776H12.1	3.6702	12.7303	12.7303	3.00296e-23	6.64929e-22	104.685
APOA2	3.66456	12.6807	12.6807	9.575e-06	3.42716e-05	44.0794
PSD	-3.66433	-12.6786	0.0788728	1.02574e-26	3.1078e-25	1276.96
GRIK3	-3.66356	-12.6719	0.078915	4.15859e-39	3.27899e-37	202.093
HIF3A	-3.66233	-12.6611	0.0789821	4.66798e-34	2.50259e-32	275.584
SI	-3.65734	-12.6174	0.0792558	1.79237e-15	1.91803e-14	3234.35
CXCL8	3.65676	12.6123	12.6123	6.8004e-21	1.22886e-19	4449.07
CTNND2	-3.65571	-12.6031	0.0793456	8.96044e-43	9.95441e-41	47.6691
IGLV2-8	-3.65418	-12.5897	0.0794297	4.24274e-25	1.09991e-23	3534
RP11-616M22.7	3.65398	12.588	12.588	3.84907e-12	2.92989e-11	4.35974
MMP11	3.65015	12.5547	12.5547	5.00144e-38	3.62526e-36	2798.28
CBLN2	-3.64418	-12.5028	0.0799823	2.48455e-46	3.89906e-44	56.3026
AC116035.1	-3.64385	-12.5	0.0800002	3.74672e-19	5.8373e-18	3.07128
ASCL5	3.64189	12.483	12.483	1.24243e-33	6.38556e-32	33.3163
IGLV7-46	-3.63935	-12.461	0.0802503	4.84957e-26	1.38618e-24	1030.32
PAH	3.6342	12.4166	12.4166	5.04282e-14	4.63137e-13	50.2912
DNASE1L3	-3.63231	-12.4004	0.0806426	7.81496e-35	4.41682e-33	660.669
PRSS22	3.63143	12.3928	12.3928	1.14035e-40	1.03554e-38	557.834
IGLV1-41	-3.6312	-12.3908	0.080705	1.65151e-20	2.88284e-19	74.7773
TMEM59L	-3.63103	-12.3894	0.0807144	2.1979e-38	1.64096e-36	78.0094
RP11-420K14.2	-3.62816	-12.3647	0.0808751	3.98128e-09	2.18703e-08	4.75294
TNFRSF13B	-3.61512	-12.2535	0.0816093	1.7422e-27	5.60415e-26	88.3228
SLC25A47P1	-3.61263	-12.2323	0.0817505	3.27471e-16	3.80261e-15	5.41117
CEL	3.61065	12.2155	12.2155	5.86627e-15	5.94871e-14	1880.82
IGKV3-7	-3.61012	-12.2111	0.0818929	4.26651e-24	1.02396e-22	169.853
IGHV3-74	-3.60791	-12.1924	0.0820185	8.6136e-25	2.18572e-23	2354.52
RP11-278H7.4	3.60744	12.1885	12.1885	1.67038e-18	2.43244e-17	7.75862
IGKV5-2	-3.60646	-12.1801	0.0821011	2.58368e-23	5.75639e-22	88.1942
CPEB1	-3.60274	-12.1488	0.0823128	1.58213e-33	7.97925e-32	72.3854
ZIC2	3.59882	12.1158	12.1158	7.5022e-14	6.76517e-13	108.822
FHL1	-3.59564	-12.0891	0.0827191	2.84294e-52	6.29497e-50	5835.2
TNNI3	3.59506	12.0843	12.0843	3.75881e-19	5.85332e-18	26.3853
ENPP6	-3.59488	-12.0827	0.0827627	7.23065e-60	2.62643e-57	59.1113
KCNMB1	-3.5938	-12.0737	0.0828245	7.65302e-31	3.20475e-29	1290.26
LARGE2	3.593	12.0671	12.0671	9.96166e-44	1.26788e-41	1235.4
CCL23	-3.59287	-12.066	0.0828778	1.18405e-30	4.89487e-29	62.123
WDR17	-3.592	-12.0587	0.0829279	3.42926e-33	1.69253e-31	44.9127
RP11-1166P10.8	-3.58843	-12.0289	0.0831332	3.95202e-26	1.13869e-24	35.5739
CA3-AS1	-3.58637	-12.0117	0.0832521	2.56708e-34	1.39009e-32	47.9394
UCN3	-3.58378	-11.9902	0.0834015	1.64398e-27	5.30936e-26	118.115
CFD	-3.58245	-11.9791	0.0834785	7.62587e-62	3.20168e-59	3006.72
SCN11A	-3.58174	-11.9732	0.08352	1.56422e-33	7.90125e-32	48.2859
PRSS56	3.5793	11.953	11.953	0.000143393	0.000426263	57.7765
FGFBP2	-3.5784	-11.9455	0.0837135	4.11935e-31	1.77088e-29	39.7494
RP11-1193F23.1	3.57685	11.9327	11.9327	2.35235e-07	1.04936e-06	18.0732
FAM107A	-3.57491	-11.9167	0.0839158	4.22552e-78	4.71043e-75	647.515
PLEKHN1	3.57414	11.9103	11.9103	1.43771e-70	1.08089e-67	106.067
MEP1B	-3.57196	-11.8923	0.0840878	4.22877e-17	5.32558e-16	859.598
EDN3	-3.567	-11.8515	0.0843772	4.35423e-31	1.86937e-29	1464.55
G6PC	-3.56388	-11.8259	0.0845601	7.27507e-08	3.48169e-07	81.1122
SPEG	-3.56372	-11.8246	0.0845696	2.35264e-28	8.13434e-27	1109.13
MSX2	3.56263	11.8157	11.8157	1.22303e-31	5.44604e-30	293.179
AC074363.1	-3.55899	-11.7859	0.0848469	2.29109e-22	4.71159e-21	8.54766
IGLV1-44	-3.55639	-11.7647	0.085	1.73023e-20	3.0105e-19	2226.69
PDZD4	-3.55203	-11.7292	0.0852574	1.37512e-48	2.42924e-46	246.467
CYCSP6	3.55147	11.7246	11.7246	9.64559e-13	7.80657e-12	19.5678
IGKV2OR22-3	-3.55112	-11.7218	0.0853111	3.04816e-15	3.188e-14	18.9216
CLEC4G	-3.55055	-11.7171	0.085345	1.02027e-20	1.81526e-19	41.6288
RP11-567C2.1	-3.54911	-11.7055	0.0854303	1.94427e-17	2.54677e-16	11.9129
HSD3BP2	-3.54689	-11.6875	0.0855615	5.06351e-09	2.75068e-08	11.1098
HIST1H4F	-3.54501	-11.6722	0.0856735	0.000321632	0.000900627	13.1583
MCRIP2P1	3.54254	11.6522	11.6522	1.7798e-14	1.71242e-13	4.76338
EGFL6	3.54073	11.6377	11.6377	2.05313e-41	1.98724e-39	88.0696
CELA3B	-3.53739	-11.6108	0.0861268	6.45704e-17	8.00088e-16	14.3282
RP11-131H24.4	-3.53505	-11.592	0.0862667	1.49287e-25	4.05559e-24	11.9614
MMRN1	-3.52924	-11.5454	0.0866147	2.06441e-42	2.20987e-40	660.389
GFRA2	-3.52529	-11.5138	0.0868522	1.49835e-69	1.10088e-66	181.899
ABI3BP	-3.52304	-11.4958	0.0869882	3.30267e-65	1.84084e-62	1297.42
DSCAML1	-3.50865	-11.3817	0.0878601	3.39304e-29	1.23386e-27	78.803
MYADML2	3.50801	11.3767	11.3767	2.88582e-16	3.36797e-15	58.1072
LGALS2	-3.50696	-11.3684	0.0879631	1.27933e-25	3.51087e-24	1223.73
MAB21L2	-3.50612	-11.3618	0.0880144	3.20975e-25	8.44303e-24	2057.79
IGKV1OR2-6	-3.50223	-11.3312	0.0882519	5.48729e-23	1.19618e-21	45.8227
GNG13	-3.50214	-11.3305	0.0882571	7.76455e-27	2.38378e-25	37.0612
ULBP1	3.5021	11.3302	11.3302	1.62619e-25	4.39928e-24	19.0341
TCL1A	-3.5001	-11.3145	0.0883822	8.90674e-11	5.90761e-10	150.29
SLC17A4	-3.49717	-11.2915	0.0885619	1.35181e-29	5.09932e-28	1065.05
RP5-1158E12.3	3.49504	11.2748	11.2748	7.54503e-17	9.29203e-16	5.64798
NOVA1-AS1	-3.49463	-11.2717	0.0887179	3.48091e-17	4.43209e-16	20.2453
SNORA71C	3.49456	11.2711	11.2711	1.70859e-19	2.7494e-18	26.9878
IGHV3-38	-3.4928	-11.2574	0.0888308	1.04443e-22	2.21988e-21	40.9679
IRX5	3.49197	11.2509	11.2509	3.20974e-17	4.10623e-16	28.3906
RPL10L	-3.48805	-11.2204	0.0891238	2.67948e-26	7.82495e-25	30.5015
GFRA1	-3.48772	-11.2178	0.0891437	1.38923e-38	1.05178e-36	583.018
RP11-285G1.9	-3.4877	-11.2177	0.0891449	8.46059e-30	3.24453e-28	6.53535
PGM5	-3.4824	-11.1765	0.0894731	1.05705e-28	3.74286e-27	3200.21
AC073283.7	3.48191	11.1727	11.1727	1.12051e-27	3.66098e-26	7.66237
RNU6-140P	-3.48013	-11.159	0.0896141	1.54136e-23	3.49433e-22	9.12112
HMX3	-3.47914	-11.1513	0.0896758	5.67677e-14	5.19441e-13	11.9973
STK31	3.47209	11.0969	11.0969	6.47587e-39	5.02043e-37	110.741
RP11-462G2.1	3.47091	11.0879	11.0879	2.97829e-15	3.11593e-14	278.638
ADCY5	-3.46764	-11.0628	0.0903931	5.04959e-43	5.76831e-41	807.883
IGLV5-48	-3.46741	-11.061	0.0904079	1.12839e-14	1.11249e-13	30.5931
CHI3L1	3.46568	11.0477	11.0477	6.19919e-23	1.34052e-21	1047.01
ADAMDEC1	-3.46557	-11.0469	0.0905229	1.86477e-39	1.52619e-37	6441.15
C1QTNF7	-3.46383	-11.0336	0.0906321	7.6767e-41	7.11096e-39	189.548
IGHV1-58	-3.45894	-10.9962	0.0909404	1.05258e-18	1.5645e-17	283.637
IGKV1-39	-3.4586	-10.9937	0.0909614	1.66286e-20	2.90107e-19	109.259
LDHD	-3.45854	-10.9932	0.0909655	2.14213e-54	5.77091e-52	1856.15
AC021218.2	3.45649	10.9776	10.9776	1.23843e-18	1.82562e-17	541.633
FABP2	-3.45638	-10.9767	0.0911019	2.92419e-20	4.9833e-19	1509.64
IGKV1D-27	-3.45565	-10.9712	0.0911479	6.62118e-17	8.18858e-16	41.1335
TINCR	-3.45455	-10.9628	0.0912175	4.0869e-38	2.9757e-36	171.627
RP11-124N19.3	-3.45296	-10.9508	0.0913177	1.5107e-12	1.19819e-11	3.81167
RPS3AP46	3.45204	10.9438	10.9438	7.62711e-14	6.87014e-13	3.98222
HTR3A	-3.44934	-10.9233	0.0915472	2.77252e-25	7.35276e-24	38.3065
LGALS9C	-3.44822	-10.9149	0.0916182	1.75422e-25	4.72588e-24	508.403
FAM222A-AS1	3.44387	10.882	10.882	1.69571e-27	5.4655e-26	22.9699
IGLV2-23	-3.44222	-10.8696	0.0919999	6.11173e-24	1.44324e-22	4448.84
ABCA9	-3.43731	-10.8326	0.0923139	5.87337e-34	3.1178e-32	159.677
UNC93A	3.43668	10.8279	10.8279	3.17807e-17	4.06894e-16	170.319
HPSE2	-3.43502	-10.8155	0.0924603	8.41903e-50	1.59164e-47	137.263
IGLV1-50	-3.43304	-10.8006	0.0925874	6.37626e-20	1.06253e-18	44.6292
TRIB3	3.43139	10.7882	10.7882	8.87884e-89	1.79397e-85	2017.53
IGLV3-19	-3.43127	-10.7874	0.0927009	2.24382e-20	3.86046e-19	3195.53
IGLV5-45	-3.42906	-10.7708	0.0928434	3.94606e-18	5.51527e-17	624.328
KIAA1257	3.42701	10.7556	10.7556	1.36965e-84	2.33043e-81	115.591
NOS1	-3.42695	-10.7551	0.0929792	5.88755e-18	8.09582e-17	138.734
JPH2	-3.42638	-10.7509	0.0930159	2.18263e-24	5.35358e-23	989.765
IGKV3D-11	-3.42478	-10.7389	0.093119	8.82368e-22	1.72566e-20	159.041
MMP28	-3.42176	-10.7165	0.0933141	1.30361e-41	1.29273e-39	1248.68
IGHV3OR16-9	-3.42125	-10.7127	0.093347	1.71172e-17	2.25036e-16	40.7138
AC009014.3	-3.41877	-10.6943	0.093508	1.24109e-24	3.11748e-23	348.849
TESC	3.41855	10.6927	10.6927	3.55684e-46	5.52815e-44	1349.37
CRYBA2	-3.41799	-10.6885	0.0935583	2.56546e-25	6.83727e-24	48.351
DRGX	-3.41675	-10.6793	0.093639	3.42345e-12	2.61701e-11	22.583
CLCA2	-3.41453	-10.6629	0.0937831	6.91047e-18	9.43419e-17	41.5618
IGLV2-28	-3.41268	-10.6493	0.0939031	5.53557e-25	1.41914e-23	210.64
B3GNT7	-3.41238	-10.647	0.0939229	9.45552e-28	3.11917e-26	7927.54
KRT17	3.41194	10.6438	10.6438	1.4313e-18	2.10036e-17	512.58
SLC13A2	-3.41069	-10.6346	0.0940329	5.78531e-16	6.53257e-15	1124.29
CLDN16	3.41021	10.631	10.631	5.18308e-23	1.13292e-21	21.3563
CH17-224D4.1	-3.40912	-10.623	0.0941354	2.7884e-18	3.96061e-17	557.247
IGKV2OR22-4	-3.40853	-10.6187	0.0941739	4.04185e-20	6.82681e-19	41.041
C17orf96	3.40849	10.6184	10.6184	2.38665e-68	1.60741e-65	288.683
KCNMA1	-3.40673	-10.6054	0.0942914	3.96128e-41	3.73353e-39	2684.09
IGLV3-9	-3.40436	-10.588	0.0944464	1.32327e-19	2.14321e-18	663.595
SLC27A6	-3.40395	-10.585	0.0944733	1.54462e-34	8.49226e-33	22.5408
IGHV3-13	-3.40166	-10.5682	0.0946231	3.96886e-19	6.16853e-18	326.599
TMEM132C	-3.40119	-10.5648	0.0946542	7.01167e-21	1.26492e-19	68.485
XXbac-BPG13B8.10	-3.3983	-10.5436	0.094844	1.52418e-17	2.01447e-16	9.10383
HSPB7	-3.39585	-10.5258	0.0950051	2.71674e-20	4.64446e-19	898.939
LINC01594	3.3956	10.5239	10.5239	6.87702e-15	6.92371e-14	12.9554
OSR1	-3.39512	-10.5204	0.0950531	1.06715e-34	5.94805e-33	151.137
RETNLB	-3.39354	-10.5089	0.0951577	1.55747e-18	2.2721e-17	1403.56
IGKV2D-24	-3.39259	-10.502	0.0952198	4.59151e-16	5.23578e-15	77.0823
LVRN	-3.39102	-10.4906	0.0953235	7.93708e-26	2.22928e-24	38.5286
PLAC8	-3.3909	-10.4897	0.0953315	2.61524e-25	6.95847e-24	7757.17
RGS13	-3.39089	-10.4896	0.0953321	5.27498e-27	1.63813e-25	74.4177
TRIM9	-3.3892	-10.4773	0.0954441	1.3621e-40	1.23344e-38	107.181
SGCA	-3.38775	-10.4668	0.0955398	2.11361e-31	9.23362e-30	212.928
IGKV1D-8	-3.38515	-10.448	0.0957123	7.73442e-24	1.81187e-22	152.449
CA9	3.38463	10.4442	10.4442	2.02985e-21	3.85326e-20	1038.24
GDPD2	-3.38348	-10.4358	0.0958236	1.25691e-35	7.65225e-34	536.643
MYOM1	-3.38224	-10.4269	0.0959055	1.2002e-39	9.94877e-38	448.818
MYLK	-3.38196	-10.4249	0.095924	4.53562e-35	2.63416e-33	23625.5
GRIK5	-3.38175	-10.4234	0.0959381	4.61045e-32	2.10815e-30	178.589
IGHV5-51	-3.38163	-10.4225	0.0959464	2.51834e-20	4.3144e-19	3905.56
SULT4A1	-3.38033	-10.4131	0.0960329	7.92658e-16	8.78472e-15	53.7152
MOGAT2	-3.37926	-10.4054	0.0961038	1.51937e-19	2.44911e-18	3100.89
GALNT16	-3.3717	-10.351	0.0966092	4.78137e-39	3.75175e-37	164.465
ACSL6	3.36968	10.3365	10.3365	9.57332e-19	1.42884e-17	347.17
IGKV1D-42	-3.36875	-10.3299	0.0968065	5.81428e-21	1.05776e-19	43.6917
IGHV3-20	-3.36668	-10.3151	0.0969455	1.5699e-22	3.2722e-21	245.778
TTR	-3.36351	-10.2924	0.0971588	2.10153e-16	2.48222e-15	49.1136
RIC3	-3.36015	-10.2685	0.0973857	2.49812e-24	6.09045e-23	58.4658
RP11-396O20.1	-3.35997	-10.2672	0.0973975	5.0344e-10	3.06559e-09	4.87007
CREB3L3	-3.35908	-10.2609	0.0974574	1.39815e-17	1.85167e-16	599.122
WSCD1	-3.35577	-10.2373	0.0976817	4.22797e-36	2.65918e-34	1175.17
SFTA2	3.35376	10.2231	10.2231	6.36458e-16	7.15169e-15	36.6668
IGHV3-35	-3.34994	-10.1961	0.0980768	2.34089e-21	4.41004e-20	50.0264
LINC00940	-3.34818	-10.1837	0.0981965	1.26842e-23	2.90203e-22	40.9219
RP11-404E16.1	-3.34721	-10.1768	0.0982629	1.35891e-10	8.841e-10	5.00853
HPGDS	-3.3445	-10.1577	0.0984475	1.38622e-47	2.30999e-45	140.139
ANK2	-3.34265	-10.1447	0.0985741	5.56183e-58	1.78023e-55	873.649
RP11-1143G9.5	3.3414	10.1359	10.1359	4.94147e-20	8.31588e-19	71.0767
SVOP	-3.34017	-10.1273	0.0987434	6.65421e-28	2.21999e-26	37.1667
ADAMTS9-AS2	-3.33994	-10.1256	0.0987593	2.98644e-29	1.09215e-27	38.8337
RP11-867G23.10	-3.33925	-10.1208	0.0988067	2.12984e-27	6.77025e-26	39.4527
CIDEC	-3.33922	-10.1206	0.0988088	3.03217e-22	6.18839e-21	316.422
RP11-295P22.2	-3.33703	-10.1052	0.0989587	8.52038e-18	1.15443e-16	41.9322
ADAMTSL3	-3.33384	-10.0829	0.099178	4.76424e-36	2.98485e-34	506.123
APOB	-3.33145	-10.0662	0.0993423	8.6334e-10	5.11735e-09	3458.23
HEPACAM2	-3.3312	-10.0645	0.0993596	1.98703e-17	2.59752e-16	2973.89
IGLV8-61	-3.3311	-10.0638	0.0993664	1.87656e-19	3.01069e-18	1231.89
EFHC2	-3.32998	-10.056	0.0994435	1.18201e-43	1.49266e-41	53.6803
AC103563.5	-3.3276	-10.0394	0.0996079	3.43508e-17	4.37892e-16	25.6631
SLCO4A1	3.32724	10.0369	10.0369	3.4201e-64	1.755e-61	1875.37
FCER2	-3.32494	-10.0209	0.0997914	3.11284e-17	3.9965e-16	104.549
NXPE1	-3.32107	-9.99406	0.100059	5.56714e-22	1.11027e-20	1841.8
IGKV3D-20	-3.32077	-9.992	0.10008	6.51239e-19	9.86102e-18	497.112
SULT2B1	3.3201	9.98732	9.98732	1.86422e-47	3.07482e-45	698.062
RP11-211G23.2	3.31749	9.9693	9.9693	3.12732e-18	4.41871e-17	17.9152
RP11-479A21.1	-3.31713	-9.9668	0.100333	1.22613e-15	1.33367e-14	3.01573
SLC8A2	-3.31564	-9.95654	0.100436	1.63219e-13	1.42686e-12	135.593
BTNL8	-3.31188	-9.93056	0.100699	2.68363e-30	1.07372e-28	2022.63
GHR	-3.31123	-9.92614	0.100744	3.25385e-51	6.61576e-49	357.36
DHRS2	3.31109	9.92517	9.92517	1.06525e-27	3.50329e-26	377.498
IGHJ1	-3.31098	-9.92439	0.100762	2.66398e-16	3.1192e-15	26.9103
MFAP5	-3.31078	-9.923	0.100776	4.02064e-40	3.46611e-38	1114.39
HPGD	-3.30996	-9.91738	0.100833	8.23487e-40	6.95083e-38	5084.01
MIR145	-3.30931	-9.91291	0.100879	1.97688e-20	3.4194e-19	21.4036
SLC17A7	-3.30928	-9.91272	0.10088	4.82864e-44	6.26909e-42	51.3484
RNA5SP18	3.30894	9.91041	9.91041	2.0562e-05	6.992e-05	1.57103
KB-51A8.1	-3.30805	-9.90424	0.100967	1.94695e-19	3.11435e-18	8.53273
CGREF1	3.30546	9.88653	9.88653	2.84036e-40	2.48171e-38	654.749
NKD2	3.30459	9.88051	9.88051	1.12798e-28	3.98094e-27	640.472
FCER1A	-3.30322	-9.87115	0.101305	2.91671e-35	1.72064e-33	92.9969
CYP4B1	-3.30157	-9.85991	0.101421	3.33241e-22	6.76273e-21	54.8037
RP11-875O11.3	3.30101	9.85604	9.85604	1.07598e-27	3.5314e-26	11.4593
PCK1	-3.29943	-9.84524	0.101572	2.90882e-25	7.69527e-24	7726.12
XXyac-YM21GA2.4	-3.29712	-9.82953	0.101734	1.33492e-12	1.06448e-11	5.44028
IGHV1-46	-3.29367	-9.80603	0.101978	1.27721e-18	1.88193e-17	1523.6
IGHV3OR16-15	-3.29321	-9.80293	0.10201	4.11807e-16	4.72089e-15	10.7418
GJB4	3.29248	9.79794	9.79794	5.39e-22	1.07827e-20	83.896
LRRC19	-3.29182	-9.79349	0.102109	8.99758e-33	4.29651e-31	3322.66
GSTA1	-3.29045	-9.78416	0.102206	6.1133e-22	1.21246e-20	592.936
IGHV3-48	-3.29003	-9.78133	0.102236	1.05347e-20	1.87125e-19	2025.15
RP11-95I16.6	-3.28851	-9.77105	0.102343	4.81734e-13	4.02832e-12	22.448
FAM150A	3.28814	9.76852	9.76852	5.28238e-31	2.24696e-29	39.5346
CH17-212P11.4	-3.28707	-9.76126	0.102446	5.5922e-23	1.21741e-21	87.2754
IGHV3OR16-6	-3.28661	-9.7582	0.102478	6.5535e-16	7.34982e-15	25.8355
CTHRC1	3.28534	9.74958	9.74958	1.10521e-37	7.76723e-36	721.071
SLC4A11	3.28487	9.74639	9.74639	1.05957e-37	7.47899e-36	183.546
SLC9A3	-3.28427	-9.74234	0.102645	7.30728e-14	6.60044e-13	6468.24
UCA1	3.28322	9.73529	9.73529	2.72172e-24	6.59578e-23	447.315
IGLC7	-3.28242	-9.72985	0.102777	4.81979e-28	1.62645e-26	387.365
RP11-578B16.1	3.28057	9.71743	9.71743	2.07114e-14	1.9751e-13	4.93738
IGKV1OR22-1	-3.27873	-9.70499	0.10304	4.69945e-20	7.92094e-19	33.4649
LIFR	-3.27602	-9.68681	0.103233	8.93524e-56	2.60233e-53	679.81
ATRNL1	-3.27462	-9.67739	0.103334	2.03154e-21	3.85421e-20	92.9889
RP1-117B12.4	-3.2736	-9.67059	0.103406	7.07508e-32	3.19446e-30	12.4617
UBXN10-AS1	-3.27076	-9.65157	0.10361	2.14387e-20	3.69441e-19	61.7316
ADAMTS12	3.26961	9.64385	9.64385	3.29934e-38	2.42964e-36	565.119
AP001627.1	-3.26926	-9.64153	0.103718	1.9175e-19	3.0718e-18	31.9143
DCLK1	-3.26886	-9.63886	0.103747	3.02825e-41	2.87933e-39	293.543
IGKV1-8	-3.26798	-9.63298	0.10381	1.01849e-19	1.66375e-18	174.23
IGLV4-3	-3.26777	-9.63155	0.103825	1.0632e-18	1.57811e-17	22.0269
MYL9	-3.26568	-9.61761	0.103976	1.19731e-25	3.29698e-24	39171.4
ZNF536	-3.26514	-9.61405	0.104014	7.07925e-38	5.07446e-36	70.0504
IGKV1D-17	-3.26394	-9.60604	0.104101	1.68404e-17	2.21578e-16	76.9301
IGLL5	-3.26247	-9.59623	0.104208	3.83791e-21	7.09389e-20	936.814
RP11-401P9.7	3.262	9.59313	9.59313	4.59508e-05	0.000147737	17.0955
MT1P3	-3.25819	-9.56782	0.104517	6.29967e-11	4.23313e-10	5.00329
RP11-441F2.5	-3.2574	-9.56255	0.104575	2.51653e-13	2.16024e-12	11.1586
PRELP	-3.25728	-9.56178	0.104583	4.07457e-30	1.60052e-28	2282.03
CCK	-3.25722	-9.56139	0.104587	3.64149e-07	1.58826e-06	13.4247
MMP10	3.25546	9.54974	9.54974	5.56705e-19	8.51332e-18	127.653
IGHV3-62	-3.25513	-9.54757	0.104739	6.12311e-21	1.1102e-19	67.9114
CALB2	-3.25508	-9.54724	0.104742	8.12945e-27	2.49108e-25	325.548
CTC-558O2.1	-3.25421	-9.54146	0.104806	8.84129e-25	2.24173e-23	21.9558
DAND5	-3.25372	-9.53822	0.104841	5.25848e-16	5.96269e-15	26.9095
PRKG2	-3.25344	-9.53639	0.104861	2.7802e-42	2.91812e-40	311.933
IGSF10	-3.25259	-9.53078	0.104923	2.71616e-23	6.03491e-22	205.344
IGKV2-4	-3.25238	-9.52936	0.104939	4.58576e-15	4.71378e-14	7.4531
CP	-3.25181	-9.52561	0.10498	3.47661e-36	2.20809e-34	364.43
ASB2	-3.2512	-9.52157	0.105025	1.55059e-43	1.92797e-41	760.851
RP5-908M14.5	3.25116	9.52128	9.52128	3.88014e-16	4.46237e-15	51.9436
ATG9B	3.24899	9.50699	9.50699	8.57794e-38	6.068e-36	140.078
SHISA3	-3.24796	-9.50023	0.105261	4.46652e-25	1.15238e-23	200.086
CARTPT	-3.2469	-9.49322	0.105338	5.78188e-09	3.11891e-08	48.8879
P2RY12	-3.24601	-9.48737	0.105403	2.31635e-35	1.37906e-33	44.2691
CBX2	3.24356	9.47127	9.47127	2.3244e-49	4.2939e-47	382.788
IGKV1OR2-3	-3.24203	-9.46128	0.105694	4.06845e-16	4.66731e-15	16.1456
IGKV2-24	-3.23951	-9.44472	0.105879	1.95021e-17	2.55352e-16	1039.11
IGKV3OR2-268	-3.23849	-9.43807	0.105954	1.58512e-20	2.77143e-19	67.7882
KLHL34	-3.23848	-9.43798	0.105955	1.00364e-15	1.09985e-14	57.3681
LEP	-3.23405	-9.40906	0.106281	5.32848e-08	2.58958e-07	38.1434
MYOCD	-3.23359	-9.40604	0.106315	1.59845e-33	8.04901e-32	806.382
RP11-304C12.5	-3.2335	-9.40546	0.106321	8.21315e-11	5.46214e-10	3.49706
RELN	-3.23294	-9.40183	0.106362	7.58412e-29	2.70916e-27	217.821
IGKV2OR2-1	-3.23284	-9.40117	0.10637	1.84247e-14	1.76798e-13	8.97
B3GNT6	-3.23228	-9.39749	0.106411	2.89635e-12	2.22883e-11	1656.58
RPL15P21	-3.23079	-9.38784	0.106521	2.62211e-23	5.83799e-22	8.00438
IGKV1OR2-108	-3.23046	-9.38567	0.106545	2.81628e-19	4.44121e-18	243.652
IGKV2-18	-3.22942	-9.37892	0.106622	2.67025e-13	2.28793e-12	10.9105
GSTM5	-3.22838	-9.37216	0.106699	9.26965e-62	3.84191e-59	199.02
SERPINB7	3.22535	9.35246	9.35246	5.27309e-09	2.85794e-08	21.7882
GRHL3	3.22273	9.33553	9.33553	2.77396e-30	1.10849e-28	133.856
CYP2B7P	-3.22146	-9.32728	0.107212	1.69881e-27	5.47004e-26	109.795
IGHV3-15	-3.21952	-9.31476	0.107356	2.17852e-20	3.75012e-19	2628.44
NECAB1	-3.21671	-9.29662	0.107566	1.12614e-24	2.83314e-23	127.271
RNF150	-3.21446	-9.28215	0.107734	1.73889e-30	7.07748e-29	683.725
RPS17P1	-3.21266	-9.2706	0.107868	6.8749e-10	4.11577e-09	3.67411
PTPN20	-3.21245	-9.26921	0.107884	1.90256e-14	1.82183e-13	34.4376
CRABP1	-3.21131	-9.26193	0.107969	4.44703e-16	5.08178e-15	37.0941
FAM181B	-3.20993	-9.25306	0.108072	6.02122e-21	1.09295e-19	33.2824
RP11-353N14.2	3.20912	9.24784	9.24784	4.91186e-19	7.5795e-18	22.8882
B3GALT5	-3.20845	-9.24355	0.108184	1.42851e-28	5.01419e-27	4297.45
MT1F	-3.20752	-9.23762	0.108253	1.60265e-34	8.79632e-33	1634.97
IGKV1OR2-11	-3.20717	-9.23537	0.108279	3.78999e-16	4.36335e-15	10.701
TAS2R38	3.20585	9.22691	9.22691	1.12475e-17	1.50625e-16	8.86682
SERPINB5	3.20194	9.20195	9.20195	1.29218e-19	2.09601e-18	1770.44
IGLV2-11	-3.20048	-9.19263	0.108783	2.53744e-17	3.28253e-16	4083.06
APLN	3.19973	9.18786	9.18786	7.0627e-34	3.70654e-32	286.983
C2orf70	3.19962	9.18718	9.18718	4.3174e-36	2.71015e-34	158.516
RPSAP75	-3.19848	-9.17993	0.108933	1.17667e-10	7.71118e-10	2.37605
ULBP2	3.19839	9.17935	9.17935	3.26996e-27	1.02732e-25	50.0817
CHST5	-3.19482	-9.15666	0.10921	7.01498e-16	7.83352e-15	516.39
IGHV6-1	-3.19465	-9.15555	0.109223	3.16422e-21	5.89244e-20	960.493
IGLV1-51	-3.19456	-9.15497	0.10923	5.20227e-22	1.042e-20	1987
GNG8	-3.19432	-9.15347	0.109248	1.27145e-21	2.45541e-20	10.3524
AC009410.1	3.19412	9.15222	9.15222	8.72226e-08	4.12724e-07	9.71404
IGKV2-28	-3.19378	-9.15008	0.109289	4.32777e-16	4.9525e-15	146.589
NEUROG3	-3.19258	-9.14246	0.10938	4.05906e-12	3.08466e-11	45.5182
SHISA9	-3.18574	-9.09918	0.1099	3.3532e-10	2.08226e-09	143.553
DYNC1I1	-3.184	-9.08826	0.110032	1.09037e-20	1.93466e-19	147.514
RPRM	-3.18369	-9.08629	0.110056	1.73983e-11	1.23943e-10	52.2723
PDK4	-3.18256	-9.07915	0.110143	1.20019e-44	1.65811e-42	3985.92
WDR72	3.18013	9.06392	9.06392	1.62153e-14	1.56808e-13	480.621
IGHV1-2	-3.18007	-9.06348	0.110333	2.9156e-20	4.97128e-19	2474.05
IGKV3D-7	-3.1789	-9.05615	0.110422	5.74029e-13	4.75948e-12	21.5041
RP11-526A4.1	-3.17806	-9.0509	0.110486	2.05251e-21	3.8917e-20	14.542
NUS1P2	-3.17785	-9.04959	0.110502	2.4411e-13	2.09772e-12	7.6393
ENTPD3	-3.17736	-9.04652	0.11054	8.1235e-33	3.90218e-31	119.178
IGLVI-70	-3.17732	-9.04624	0.110543	3.95939e-14	3.67286e-13	61.2635
ERVH-1	-3.17589	-9.03731	0.110652	9.58796e-16	1.05249e-14	16.4115
TRPV3	-3.17525	-9.03328	0.110702	6.16034e-31	2.60329e-29	231.491
AFF3	-3.17441	-9.02802	0.110766	3.80772e-37	2.57523e-35	244.133
HHLA2	-3.17438	-9.02785	0.110768	4.65245e-33	2.25494e-31	4846.1
POPDC2	-3.17077	-9.00527	0.111046	5.95581e-20	9.9555e-19	528.765
NCAM1	-3.17034	-9.00258	0.111079	3.09832e-37	2.11313e-35	691.047
SLC22A11	3.16725	8.9833	8.9833	1.98814e-12	1.55436e-11	59.7431
LGI4	-3.16337	-8.95922	0.111617	5.95487e-39	4.63877e-37	430.087
IGHV1OR15-9	-3.16333	-8.95898	0.11162	3.76517e-17	4.764e-16	58.8532
SEMA3D	-3.16299	-8.95685	0.111646	7.71957e-31	3.22844e-29	144.493
CTD-2357A8.3	3.16261	8.95448	8.95448	7.29728e-17	9.00407e-16	10.3131
UGT2B15	-3.16151	-8.94763	0.111761	1.30397e-21	2.51369e-20	862.217
KCNB1	-3.15835	-8.92805	0.112007	2.13598e-28	7.43292e-27	131.753
TRBV26OR9-2	-3.15815	-8.92682	0.112022	3.03284e-07	1.33541e-06	2.14788
PRSS41	3.15525	8.90892	8.90892	2.82491e-09	1.58164e-08	6.86476
REP15	-3.15456	-8.90467	0.112301	3.74078e-17	4.73685e-16	162.958
VIT	-3.15263	-8.89274	0.112451	2.62264e-28	9.03887e-27	66.3525
MDFI	3.1514	8.88517	8.88517	2.12079e-53	5.07859e-51	318.282
BTBD16	3.15111	8.88339	8.88339	1.38454e-29	5.2167e-28	26.1468
IGKV3OR2-5	-3.15051	-8.87972	0.112616	2.70957e-09	1.5199e-08	6.82492
UCHL1	-3.1498	-8.8753	0.112672	1.53723e-31	6.76129e-30	471.021
RP11-23P13.6	3.14876	8.86896	8.86896	7.75111e-15	7.75783e-14	55.8002
IGHV3-43	-3.14664	-8.85589	0.112919	3.45576e-18	4.86153e-17	224.32
BTNL3	-3.1463	-8.85381	0.112946	1.06197e-26	3.21154e-25	1876.86
AF186192.5	-3.146	-8.85198	0.112969	1.55435e-27	5.02491e-26	15.8578
IGLV8OR8-1	-3.14409	-8.84027	0.113119	6.81767e-09	3.65024e-08	4.30797
IGHV3-7	-3.14385	-8.83881	0.113137	9.46241e-20	1.55122e-18	2808.26
HRASLS5	-3.14319	-8.83477	0.113189	2.45682e-19	3.89064e-18	63.7561
RP11-1029J19.4	3.1399	8.81462	8.81462	1.67497e-25	4.5199e-24	24.6146
RBM24	-3.13985	-8.81431	0.113452	4.02521e-38	2.94405e-36	131.924
FOSL1	3.13982	8.81413	8.81413	5.17174e-24	1.22935e-22	392.819
SPTBN2	3.13752	8.8001	8.8001	2.71142e-63	1.28904e-60	1007.21
SLAMF9	3.13734	8.799	8.799	9.8637e-15	9.78741e-14	12.7698
IGLV2-14	-3.13622	-8.79219	0.113737	4.51364e-17	5.66888e-16	5037.41
IGKV1OR9-2	-3.13602	-8.79096	0.113753	1.80972e-16	2.15091e-15	5.72737
EYA2	-3.13561	-8.78846	0.113786	7.5096e-27	2.3077e-25	563.755
IGKV1-9	-3.13517	-8.78575	0.113821	7.03567e-16	7.85391e-15	1848.03
ASPG	-3.13467	-8.78274	0.11386	7.62603e-22	1.50143e-20	304.38
IGKV3-20	-3.13372	-8.77698	0.113934	4.68102e-17	5.87681e-16	8504.46
NEGR1	-3.13205	-8.76677	0.114067	9.93895e-45	1.38494e-42	732.782
LGALS9B	-3.13123	-8.76184	0.114131	5.05816e-23	1.10636e-21	282.722
RP3-522D1.1	3.12891	8.74776	8.74776	1.21562e-21	2.35179e-20	9.84409
IGHV3-52	-3.12651	-8.73319	0.114506	6.15159e-19	9.34093e-18	30.0669
SRPX	-3.12552	-8.72723	0.114584	1.32521e-37	9.27301e-36	769.812
HRASLS2	-3.12392	-8.71756	0.114711	9.60282e-30	3.66517e-28	258.489
CCDC78	3.12035	8.69601	8.69601	2.28755e-28	7.92626e-27	102.814
MT1DP	-3.12004	-8.6941	0.115021	2.09981e-19	3.34563e-18	18.4416
IGKV2D-18	-3.11986	-8.69304	0.115035	2.42124e-09	1.36747e-08	4.12093
IGHV3-73	-3.11965	-8.6918	0.115051	1.20435e-17	1.6062e-16	662.137
DUSP26	-3.11871	-8.68609	0.115127	2.91862e-29	1.06855e-27	44.3233
CAMKV	3.11547	8.6666	8.6666	2.30492e-13	1.98544e-12	24.2805
LL22NC03-88E1.18	-3.11067	-8.63785	0.11577	8.21786e-11	5.46415e-10	3.26862
KCNE2	-3.11038	-8.63613	0.115793	1.29058e-30	5.32167e-29	12.9726
IGKV2-29	-3.11015	-8.63474	0.115811	4.47986e-17	5.62865e-16	125.999
TSPAN7	-3.10855	-8.62516	0.11594	5.1975e-44	6.721e-42	2085.14
GPR27	-3.10851	-8.62489	0.115943	8.53518e-40	7.18555e-38	46.1033
IGHV3-76	-3.10847	-8.6247	0.115946	2.12293e-14	2.02031e-13	16.3166
KIAA1644	-3.10791	-8.62131	0.115992	3.48032e-30	1.38051e-28	468.046
RERG-IT1	-3.10784	-8.62091	0.115997	4.52551e-07	1.94316e-06	1.45824
IGHV1-3	-3.10768	-8.61995	0.11601	1.95633e-20	3.3893e-19	1234.96
CXCL11	3.10686	8.61506	8.61506	2.04073e-19	3.25631e-18	325.035
TPSG1	-3.10462	-8.60168	0.116256	1.1633e-23	2.67097e-22	689.367
RP11-6O2.3	-3.1043	-8.59981	0.116282	1.54077e-21	2.95258e-20	89.7416
LRP8	3.10241	8.58851	8.58851	2.99865e-49	5.44609e-47	573.191
TG	3.10184	8.58513	8.58513	2.09948e-21	3.97376e-20	260.094
PGC	3.10094	8.5798	8.5798	1.05654e-16	1.28502e-15	44.2199
OLR1	3.10061	8.57783	8.57783	6.01999e-22	1.19542e-20	128.201
IGLV1-47	-3.1004	-8.57658	0.116597	7.08516e-20	1.17642e-18	1568.78
SSTR5	3.10033	8.57615	8.57615	6.91596e-14	6.26623e-13	52.4058
PIANP	-3.09866	-8.5662	0.116738	9.58545e-42	9.62355e-40	68.8481
RP11-392O1.4	3.09812	8.56304	8.56304	1.28147e-10	8.3658e-10	7.31748
TMOD1	-3.09806	-8.56268	0.116786	9.48868e-26	2.6444e-24	261.655
CLCNKB	-3.09773	-8.56069	0.116813	1.58675e-16	1.89986e-15	20.1181
PRKCG	3.09694	8.55602	8.55602	9.1677e-15	9.12479e-14	63.5096
ADHFE1	-3.09563	-8.54827	0.116983	1.98555e-54	5.39401e-52	84.4142
RP11-132A1.4	3.09476	8.54311	8.54311	3.69788e-48	6.35878e-46	137.009
CRTAC1	-3.09413	-8.53939	0.117104	9.10569e-16	1.00144e-14	69.5206
RP11-493L12.6	3.09237	8.52894	8.52894	4.34959e-14	4.01524e-13	3.07221
RP11-358D17.2	-3.09223	-8.52813	0.117259	3.29853e-15	3.4343e-14	15.0992
HCG23	-3.09215	-8.52765	0.117266	3.38625e-22	6.86336e-21	5.01296
C1QTNF9	-3.08772	-8.50153	0.117626	1.33871e-29	5.05581e-28	14.8422
RP11-249C24.11	-3.08293	-8.47332	0.118017	6.77532e-07	2.84089e-06	1.50234
FGB	3.08054	8.45932	8.45932	0.000233553	0.000670364	23.2152
HAVCR1	-3.07903	-8.45046	0.118337	2.71001e-12	2.09291e-11	178.371
BMP5	-3.07894	-8.44994	0.118344	2.95348e-25	7.80065e-24	267.839
IGHV2-5	-3.07888	-8.44959	0.118349	3.98821e-19	6.19265e-18	1725.72
RNU1-106P	3.07661	8.43629	8.43629	1.24468e-22	2.62822e-21	4.80069
IGKV1D-16	-3.07503	-8.42704	0.118666	3.14142e-16	3.65177e-15	242.524
IGHV1-12	-3.07345	-8.41784	0.118795	2.83227e-17	3.65078e-16	32.1039
MYPN	-3.07021	-8.39896	0.119062	1.19113e-22	2.52174e-21	47.0172
MT3	-3.06993	-8.39732	0.119086	1.61837e-17	2.13197e-16	141.887
PPP1R14A	-3.06835	-8.38813	0.119216	3.70749e-30	1.46523e-28	838.164
RP11-10A14.5	3.06766	8.38411	8.38411	1.14241e-12	9.17793e-12	6.23819
CLEC10A	-3.06704	-8.38052	0.119324	1.13512e-41	1.12912e-39	435.027
CLEC5A	3.06646	8.37717	8.37717	6.46012e-21	1.16868e-19	79.3345
IGLV1-40	-3.06364	-8.36077	0.119606	1.07875e-17	1.44764e-16	3335.58
GPER1	-3.0601	-8.34029	0.1199	3.94071e-44	5.1577e-42	317.428
IGKV1D-13	-3.05845	-8.33076	0.120037	8.44262e-19	1.26651e-17	95.6564
OR2W3	-3.05669	-8.3206	0.120184	5.34834e-16	6.0582e-15	19.6908
AC093732.1	3.05618	8.31768	8.31768	5.93681e-14	5.42468e-13	4.10644
RP5-1011O1.2	3.05585	8.31576	8.31576	2.3051e-15	2.43833e-14	6.1243
IGHV3-11	-3.05571	-8.31498	0.120265	1.61705e-17	2.1311e-16	1764.54
IGHV1-14	-3.05448	-8.3079	0.120367	4.33043e-14	3.99869e-13	16.6892
FAM129A	-3.05354	-8.30249	0.120446	2.54721e-36	1.63543e-34	2974.72
SDPR	-3.05352	-8.30236	0.120448	1.91002e-52	4.28799e-50	1315.73
PEG3	-3.05232	-8.29545	0.120548	2.79502e-30	1.11415e-28	201.128
RP11-170L3.7	-3.05195	-8.29332	0.120579	4.22013e-15	4.35456e-14	35.3207
PERM1	3.04987	8.28136	8.28136	8.87342e-46	1.32194e-43	32.1681
BAALC	-3.04751	-8.26783	0.120951	5.78942e-34	3.0783e-32	59.4555
PKNOX2	-3.04643	-8.26168	0.121041	3.52066e-62	1.53805e-59	78.3497
XXbac-BPG308K3.5	3.04534	8.25539	8.25539	3.71611e-15	3.85416e-14	3.8778
ATP13A4	-3.04502	-8.2536	0.121159	1.22662e-22	2.59346e-21	134.32
PRR36	3.04445	8.2503	8.2503	2.44266e-24	5.96873e-23	264.75
KRT14	-3.04365	-8.24573	0.121275	6.5689e-13	5.40217e-12	14.623
IGHV3-25	-3.04234	-8.23828	0.121385	5.60622e-14	5.13567e-13	14.1429
OSTN-AS1	-3.04042	-8.2273	0.121547	1.87594e-12	1.47305e-11	5.12387
DPF3	-3.03772	-8.21194	0.121774	1.26499e-46	2.00463e-44	184.544
IGHV3-16	-3.03734	-8.20977	0.121806	1.81786e-11	1.29302e-10	5.26581
TNS4	3.03706	8.20814	8.20814	5.55564e-26	1.57962e-24	3090.76
IGHV3-66	-3.03693	-8.2074	0.121841	4.91741e-18	6.83175e-17	279.538
FCGBP	-3.03529	-8.19808	0.12198	8.84971e-17	1.08287e-15	93614.2
CCL28	-3.035	-8.19645	0.122004	1.86617e-26	5.53992e-25	2970.87
IGHJ3	-3.03289	-8.18449	0.122182	3.72407e-19	5.81042e-18	143.205
IGLV9-49	-3.03205	-8.1797	0.122254	6.48159e-18	8.87492e-17	131.507
GABRB2	-3.03057	-8.1713	0.12238	4.63998e-16	5.28918e-15	72.6952
NPY1R	-3.03055	-8.17121	0.122381	3.42184e-25	8.96445e-24	165.491
IGHV3OR15-7	-3.02954	-8.16551	0.122466	1.54425e-17	2.03932e-16	43.0531
PGR	-3.02756	-8.15432	0.122634	9.23125e-30	3.52752e-28	143.236
ABCC8	-3.02619	-8.14657	0.122751	3.87905e-23	8.53656e-22	45.7156
SYT5	-3.02507	-8.14023	0.122847	6.81566e-34	3.58271e-32	33.4368
IGKV1-17	-3.02436	-8.13623	0.122907	5.0626e-17	6.32884e-16	1260.56
IGLV2-33	-3.02153	-8.12029	0.123148	4.61675e-15	4.74262e-14	20.228
IGLV1-62	-3.01662	-8.09269	0.123568	1.91641e-11	1.36102e-10	4.0754
IGHV1OR15-2	-3.01633	-8.09109	0.123593	2.93027e-17	3.7726e-16	70.2487
GABRB3	-3.01575	-8.08784	0.123642	4.69223e-16	5.34498e-15	149.194
PIGR	-3.01306	-8.07275	0.123873	1.92068e-16	2.27526e-15	254494
SLC26A9	3.0116	8.06457	8.06457	7.54099e-08	3.60096e-07	43.5751
AC004637.1	-3.00937	-8.05211	0.124191	8.56109e-13	6.96785e-12	4.85232
HABP2	3.00811	8.04508	8.04508	2.36138e-07	1.05295e-06	70.1
BEND5	-3.00772	-8.0429	0.124333	3.09078e-33	1.53015e-31	72.0282
RP1-278O22.1	-3.00752	-8.04179	0.12435	7.63137e-26	2.14715e-24	96.2085
HLF	-3.00717	-8.03986	0.12438	1.96411e-28	6.84223e-27	322.115
NXPH4	3.00711	8.03951	8.03951	1.91249e-12	1.49986e-11	203.608
CORO2B	-3.00609	-8.03386	0.124473	1.74194e-35	1.04478e-33	133.705
LIPC	-3.00556	-8.0309	0.124519	9.85554e-21	1.7593e-19	71.3482
C5orf17	-3.00536	-8.02975	0.124537	1.07317e-09	6.30101e-09	23.502
TMEM211	3.00495	8.0275	8.0275	2.56115e-16	3.00534e-15	136.443
IGHV3-60	-3.00471	-8.02616	0.124593	3.94451e-20	6.66586e-19	24.3071
CLDN23	-3.00245	-8.01358	0.124788	7.161e-62	3.04606e-59	2902.75
IGHV3OR16-10	-3.00176	-8.00977	0.124847	3.41082e-13	2.89713e-12	13.1485
IGKV3D-15	-3.00101	-8.00562	0.124912	4.46969e-16	5.10407e-15	157.576
C10orf99	-3.0009	-8.00499	0.124922	2.40728e-19	3.81483e-18	6991.56
CORIN	3.00038	8.00212	8.00212	1.94115e-24	4.78669e-23	70.4678
TMEM253	-2.99994	-7.99964	0.125006	1.09748e-35	6.70689e-34	182.989
IGLC5	-2.99871	-7.99284	0.125112	1.92672e-08	9.84772e-08	6.84666
ACSM5	-2.99847	-7.99152	0.125133	1.44279e-26	4.32676e-25	30.342
RP11-812E19.9	-2.99635	-7.97976	0.125317	3.36883e-16	3.9077e-15	38.852
KCNK2	-2.99614	-7.97863	0.125335	3.2081e-15	3.34661e-14	30.6284
AC004593.3	2.996	7.97787	7.97787	2.64275e-10	1.66054e-09	10.0385
RP11-320H14.1	-2.99529	-7.97391	0.125409	2.02192e-16	2.39081e-15	7.8225
PTN	-2.9944	-7.96901	0.125486	6.47161e-72	5.50564e-69	386.856
IGKV1-16	-2.9942	-7.96791	0.125503	2.01096e-16	2.37959e-15	1225.28
IGLV3-10	-2.99397	-7.96665	0.125523	7.17664e-15	7.20741e-14	1180.82
CPM	-2.99366	-7.96492	0.125551	2.25846e-53	5.36849e-51	2176.8
IGKV1OR2-9	-2.99361	-7.96464	0.125555	4.03768e-10	2.48251e-09	6.022
IGKV1OR22-5	-2.99273	-7.95978	0.125632	1.80196e-15	1.92638e-14	17.4344
IGLV3-27	-2.99142	-7.95258	0.125745	2.36927e-17	3.07482e-16	193.893
STC2	2.9893	7.94087	7.94087	6.19425e-26	1.75502e-24	493.441
SULT1B1	-2.9893	-7.94087	0.125931	3.55568e-37	2.41996e-35	7954.66
C2-AS1	2.98327	7.90778	7.90778	4.70289e-14	4.33025e-13	4.30054
RBM20	-2.98108	-7.89575	0.12665	2.11303e-29	7.82476e-28	73.3227
SFTPD	-2.97844	-7.88131	0.126882	2.49179e-20	4.27119e-19	9.48292
RP11-208N14.5	-2.97837	-7.88093	0.126889	9.57699e-20	1.56921e-18	24.045
RP11-338N10.3	2.97531	7.86423	7.86423	4.81628e-09	2.62432e-08	3.35028
SEMA6D	-2.97173	-7.84474	0.127474	1.34274e-33	6.86836e-32	1263.59
RP11-13K12.5	-2.96924	-7.83122	0.127694	2.50315e-24	6.09811e-23	34.4355
IGLV1-36	-2.96894	-7.82958	0.127721	3.09596e-17	3.97957e-16	199.634
IGHJ5	-2.96888	-7.82926	0.127726	3.20318e-14	2.99978e-13	34.1453
SLC17A1	-2.96746	-7.82155	0.127852	9.74231e-17	1.18849e-15	12.1882
AC104699.1	-2.9661	-7.81422	0.127972	6.14357e-18	8.4371e-17	20.6004
RP11-342A23.2	-2.96272	-7.79591	0.128272	2.31335e-15	2.44558e-14	2.48733
IGLV2-5	-2.96176	-7.79076	0.128357	8.25538e-19	1.23957e-17	80.1035
RBMS3-AS3	-2.96163	-7.79006	0.128369	2.81973e-20	4.81544e-19	6.51445
CH17-224D4.2	-2.96155	-7.78959	0.128376	3.15777e-15	3.29623e-14	878.161
IGLVI-63	-2.96085	-7.78581	0.128439	2.44946e-08	1.23961e-07	3.01316
DRAIC	-2.95975	-7.77989	0.128537	2.85057e-19	4.49089e-18	116.061
NKX2-3	-2.95958	-7.77895	0.128552	9.0525e-53	2.10539e-50	547.702
IGLV6-57	-2.95925	-7.77719	0.128581	7.56578e-17	9.31403e-16	1935.47
NRAP	-2.95879	-7.7747	0.128622	5.55179e-13	4.6091e-12	44.4061
IGLV3-13	-2.95836	-7.77242	0.12866	9.13804e-14	8.18323e-13	5.90927
MT-TD	-2.95803	-7.77061	0.12869	2.73608e-12	2.11103e-11	13.6983
SNORA71A	2.95762	7.7684	7.7684	3.45879e-14	3.22794e-13	130.682
IGHV1OR16-1	-2.95655	-7.76266	0.128822	4.29501e-12	3.25555e-11	10.2194
CTC-297N7.9	-2.9552	-7.75537	0.128943	1.0408e-23	2.40493e-22	17.8956
IGHV3OR16-8	-2.9538	-7.74787	0.129068	1.18213e-20	2.09059e-19	38.6726
IGKJ1	-2.95359	-7.74675	0.129086	5.56419e-18	7.68714e-17	279.301
NTN1	-2.95258	-7.74134	0.129177	3.68348e-47	5.92436e-45	809.707
IGSF23	2.95051	7.7302	7.7302	1.21971e-13	1.08e-12	28.7416
SNORD12B	2.94896	7.72192	7.72192	3.99685e-13	3.36835e-12	6.03779
CTB-118N6.2	-2.94795	-7.71654	0.129592	1.04948e-23	2.42167e-22	5.60856
AKR1B15	-2.94692	-7.711	0.129685	1.11629e-16	1.35311e-15	26.6008
RAB9B	-2.94534	-7.70256	0.129827	5.78875e-31	2.44946e-29	119.062
TFAP2A-AS1	2.94475	7.69941	7.69941	6.95813e-14	6.30091e-13	17.6623
GPX3	-2.94451	-7.69813	0.129902	8.42544e-39	6.46978e-37	3785.57
IGF2BP3	2.94425	7.69673	7.69673	3.34441e-11	2.31665e-10	90.4352
IGHV3-21	-2.94387	-7.6947	0.12996	2.62501e-18	3.74781e-17	2718.11
IGHV4-61	-2.94362	-7.69342	0.129981	7.69762e-17	9.46913e-16	303.877
GRIN2B	2.94336	7.69201	7.69201	3.74821e-25	9.7562e-24	165.577
MAPT	-2.9427	-7.68848	0.130065	1.36154e-23	3.10409e-22	208.429
TFR2	2.94133	7.6812	7.6812	2.03516e-42	2.18581e-40	158.826
LRRC8E	2.94128	7.6809	7.6809	1.20055e-35	7.32289e-34	27.9102
IGLV2-34	-2.94119	-7.68044	0.130201	9.07134e-18	1.226e-16	25.4101
RFX6	-2.94071	-7.67787	0.130245	1.34731e-14	1.31351e-13	34.5861
THBS4	-2.9392	-7.66985	0.130381	2.83811e-14	2.66949e-13	1357.11
MLXIPL	2.93803	7.66365	7.66365	2.07775e-23	4.64842e-22	1018.03
RP11-546K22.1	2.93778	7.6623	7.6623	8.49138e-12	6.25163e-11	7.24417
IGHV3-33	-2.93689	-7.65761	0.130589	9.30624e-17	1.13615e-15	1083.23
KRT1	-2.93543	-7.64982	0.130722	1.2937e-22	2.71929e-21	31.6032
CDKL2	-2.93519	-7.64855	0.130744	1.67595e-30	6.84091e-29	39.1467
AL773572.7	2.93325	7.63828	7.63828	1.62413e-06	6.48449e-06	3.09013
SLCO4A1-AS1	2.93265	7.63514	7.63514	8.03563e-20	1.32674e-18	218.988
GPM6B	-2.93239	-7.63376	0.130997	3.607e-38	2.65016e-36	486.863
IGKV1D-43	-2.93131	-7.62802	0.131096	6.88035e-17	8.50259e-16	46.7004
COL7A1	2.93128	7.62785	7.62785	7.94034e-35	4.47985e-33	917.871
IGHJ3P	-2.93099	-7.62634	0.131124	7.57377e-13	6.1986e-12	40.3224
PLAC9	-2.92856	-7.61353	0.131345	1.79956e-66	1.07734e-63	245.671
GCNT3	-2.92852	-7.61329	0.131349	6.52661e-17	8.07781e-16	10703.8
ASCL2	2.92774	7.60915	7.60915	1.91997e-23	4.31634e-22	2468.54
NPFFR1	2.92644	7.60234	7.60234	2.02777e-27	6.45214e-26	85.1933
SH3TC2	2.92619	7.60099	7.60099	1.53058e-26	4.58577e-25	297.821
PLIN1	-2.92581	-7.59898	0.131597	2.22043e-16	2.61406e-15	289.413
CH17-262H11.1	-2.92565	-7.59814	0.131611	3.81467e-16	4.38864e-15	584.628
HBA2	-2.92304	-7.58441	0.131849	6.97792e-26	1.97015e-24	385.646
PCSK9	2.92228	7.58041	7.58041	2.13224e-21	4.03105e-20	2069.03
SH3PXD2A-AS1	2.92098	7.5736	7.5736	1.14111e-22	2.41742e-21	122.196
RP11-367F23.1	-2.92073	-7.5723	0.13206	2.89686e-07	1.27849e-06	6.01951
TRDV3	-2.91826	-7.55934	0.132287	1.04728e-07	4.90813e-07	4.10341
RP11-785D18.3	2.91787	7.55731	7.55731	8.08646e-13	6.60149e-12	12.1609
LINC01055	-2.91763	-7.55603	0.132345	7.70548e-18	1.04841e-16	9.87758
SLC28A2	-2.91725	-7.55404	0.132379	3.65479e-12	2.78792e-11	853.32
RP11-390N6.1	2.9165	7.55011	7.55011	3.34933e-07	1.46637e-06	10.5206
IGKV1-12	-2.9163	-7.5491	0.132466	7.26461e-17	8.96717e-16	708.248
EMILIN3	-2.91544	-7.5446	0.132545	7.22329e-32	3.25683e-30	41.7899
RP11-554D14.4	-2.91318	-7.53275	0.132754	1.12457e-15	1.22614e-14	5.54717
RP11-326C3.2	2.91278	7.53069	7.53069	2.20478e-15	2.33692e-14	266.217
TMEM229A	-2.9117	-7.52504	0.13289	2.61489e-09	1.46991e-08	17.4919
CXCL12	-2.91169	-7.52501	0.13289	5.19958e-46	8.00438e-44	3472.37
NKX2-2	-2.91126	-7.52276	0.13293	4.92885e-13	4.11625e-12	18.637
OGDHL	-2.91012	-7.51681	0.133035	2.32821e-16	2.73896e-15	134.301
LINC00941	2.91005	7.51642	7.51642	1.39941e-12	1.11402e-11	20.791
RP11-141J13.5	2.91002	7.51631	7.51631	5.93093e-10	3.58049e-09	12.7669
SLC7A5	2.90859	7.50883	7.50883	3.18448e-43	3.78485e-41	5095.39
EVA1A	2.90838	7.50774	7.50774	1.75128e-26	5.21799e-25	203.644
FER1L6	-2.90815	-7.50655	0.133217	9.96654e-15	9.88035e-14	723.751
IGLV3-1	-2.90638	-7.49735	0.133381	3.40085e-17	4.34042e-16	4258.95
RND2	-2.90629	-7.49686	0.133389	2.81708e-25	7.45869e-24	64.7203
C15orf48	-2.90581	-7.49438	0.133433	1.08977e-30	4.51666e-29	14205.1
RP11-733O18.1	-2.90452	-7.48769	0.133552	4.12631e-21	7.59745e-20	14.3089
TMEM75	2.90407	7.48535	7.48535	2.94846e-08	1.47826e-07	3.17684
SPATA20P1	2.90367	7.4833	7.4833	7.15775e-06	2.61051e-05	2.78285
LINC01356	2.90201	7.47466	7.47466	2.35132e-27	7.46694e-26	20.5963
TGFBI	2.90173	7.4732	7.4732	1.57021e-40	1.40226e-38	27848.7
FOXP2	-2.90145	-7.47179	0.133837	6.51127e-24	1.53311e-22	578.374
GPIHBP1	-2.90016	-7.46508	0.133957	2.85476e-21	5.3377e-20	55.4282
FCRL4	-2.89743	-7.45099	0.13421	1.60426e-12	1.26896e-11	25.6375
RP11-69G7.1	-2.897	-7.44877	0.13425	1.24074e-06	5.03332e-06	5.05313
SPATA12	2.89681	7.4478	7.4478	1.50952e-29	5.65268e-28	25.9783
IGHV4-4	-2.89512	-7.43904	0.134426	1.0094e-14	1.00036e-13	825.437
ENHO	-2.89361	-7.43129	0.134566	1.99075e-27	6.34683e-26	56.3552
KRT20	-2.89314	-7.42887	0.13461	8.54203e-14	7.66648e-13	41520.8
IGHV3-47	-2.8924	-7.42502	0.13468	8.42693e-19	1.26474e-17	25.5421
IGKV3-11	-2.89108	-7.41826	0.134803	4.006e-15	4.14286e-14	3997.14
LINC01615	2.89018	7.41363	7.41363	1.02367e-12	8.27121e-12	7.61093
MUCL1	2.88957	7.41051	7.41051	1.0766e-05	3.82255e-05	23.1446
SLC35D3	2.88786	7.4017	7.4017	6.07925e-11	4.09182e-10	265.975
LINC01082	-2.88738	-7.39928	0.135148	6.31482e-26	1.78761e-24	68.9424
FXYD6	-2.88736	-7.39918	0.13515	2.68401e-29	9.86008e-28	1125.88
JPH4	-2.88728	-7.39877	0.135158	4.50784e-39	3.54573e-37	44.9057
SEMA6A	-2.88693	-7.39696	0.135191	6.56476e-45	9.26749e-43	2748.52
SNCG	-2.8864	-7.39421	0.135241	3.71537e-30	1.46655e-28	223.872
IGHV4-59	-2.88625	-7.39347	0.135254	6.80864e-18	9.30697e-17	2351.43
THRB	-2.8843	-7.38345	0.135438	2.30079e-32	1.06714e-30	906.816
IGHV3OR16-11	-2.88414	-7.38266	0.135452	3.27775e-13	2.79291e-12	11.2398
PTH1R	-2.88411	-7.38252	0.135455	4.60872e-28	1.56011e-26	51.7963
DIRAS1	-2.88404	-7.38212	0.135462	2.40331e-34	1.30359e-32	74.4042
IGHV4-39	-2.88217	-7.3726	0.135637	7.52978e-15	7.54799e-14	3876.61
HAGHL	2.88048	7.36397	7.36397	9.18982e-36	5.63735e-34	307.464
OR2S1P	-2.87431	-7.3325	0.136379	2.26382e-23	5.05072e-22	22.2877
RP11-417E7.2	2.87321	7.32691	7.32691	2.68108e-07	1.18813e-06	3.86713
TAGLN	-2.87036	-7.31246	0.136753	1.32222e-19	2.14259e-18	35904.1
CHMP1B2P	-2.87001	-7.31069	0.136786	1.07207e-10	7.05863e-10	36.8653
FAP	2.86976	7.30942	7.30942	3.64738e-20	6.18314e-19	307.367
RP5-965F6.2	-2.86709	-7.29593	0.137063	3.35062e-17	4.28137e-16	6.64141
IGHV1-45	-2.86697	-7.29532	0.137074	3.2935e-13	2.80559e-12	37.6428
LYNX1	-2.86655	-7.29317	0.137115	4.81194e-31	2.0604e-29	390.348
IGHV3-53	-2.86572	-7.28901	0.137193	4.76987e-15	4.89059e-14	598.818
RP11-353N14.4	2.86557	7.28821	7.28821	1.68197e-17	2.21396e-16	57.7788
MIR3153	2.86517	7.28624	7.28624	9.18097e-09	4.85051e-08	1.92758
GLRA4	-2.86477	-7.28418	0.137284	1.16746e-17	1.55899e-16	46.6649
IGHV3-63	-2.86178	-7.26913	0.137568	6.36294e-17	7.89271e-16	33.1745
AC093627.8	-2.86135	-7.26693	0.13761	1.40122e-22	2.93194e-21	32.8038
CD79A	-2.86111	-7.26574	0.137632	1.77164e-16	2.10797e-15	1160.81
SLC38A4	-2.86054	-7.26285	0.137687	4.05427e-14	3.75083e-13	348.119
CRHBP	-2.85921	-7.25616	0.137814	7.48356e-31	3.13996e-29	18.603
CCDC69	-2.85817	-7.25093	0.137913	1.25823e-43	1.57659e-41	3191.46
P2RY1	-2.85726	-7.2464	0.138	4.60305e-51	9.30047e-49	1027.66
RP3-407E4.4	-2.85701	-7.24514	0.138024	9.38073e-10	5.53597e-09	7.75667
IGHV1-67	-2.85687	-7.24441	0.138037	2.54119e-19	4.01326e-18	41.8533
IGLV3-16	-2.85621	-7.2411	0.138101	1.27215e-15	1.3796e-14	37.836
C1orf186	-2.8556	-7.23806	0.138159	9.96311e-30	3.7982e-28	68.7149
FAM46B	-2.85381	-7.22906	0.138331	2.39551e-18	3.43271e-17	275.531
CTC-436P18.3	-2.85337	-7.22689	0.138372	2.07726e-16	2.45535e-15	27.5754
RP11-1029J19.5	2.8496	7.20798	7.20798	5.93046e-16	6.68014e-15	12.1616
SLC6A6	2.84921	7.20606	7.20606	1.09755e-53	2.72936e-51	3039.49
SFTA1P	-2.84749	-7.19745	0.138938	1.10158e-20	1.95134e-19	18.8718
IGHV3-71	-2.84705	-7.19525	0.13898	3.03572e-14	2.84956e-13	48
HBA1	-2.84687	-7.19436	0.138998	2.70854e-15	2.84414e-14	25.2459
IGHJ2	-2.84683	-7.1942	0.139001	1.3658e-14	1.33e-13	65.7701
SLC10A4	-2.84658	-7.19296	0.139025	1.41496e-27	4.59264e-26	20.6236
TMEM220	-2.84489	-7.18449	0.139189	2.48474e-40	2.18873e-38	498.711
FCRLA	-2.8442	-7.18109	0.139255	3.76799e-13	3.18628e-12	148.255
NEU4	-2.84289	-7.17456	0.139381	1.02144e-25	2.83199e-24	1252.97
PLA2G5	-2.84048	-7.1626	0.139614	1.54073e-21	2.95258e-20	120.77
S100B	-2.84029	-7.16164	0.139633	2.95204e-28	1.01309e-26	344.488
ABCA6	-2.83984	-7.15938	0.139677	1.90282e-30	7.69892e-29	167.795
CCNO	2.83905	7.15548	7.15548	6.95193e-30	2.68188e-28	277.871
HOXD1	-2.83867	-7.15362	0.139789	7.99637e-28	2.6568e-26	57.0374
IGHV7-27	-2.83716	-7.1461	0.139937	1.32052e-09	7.68353e-09	12.4092
REEP1	-2.8364	-7.14235	0.14001	3.68465e-15	3.82277e-14	543.076
MBNL1-AS1	-2.83606	-7.14065	0.140043	4.14913e-33	2.02008e-31	467.938
CCL13	-2.83359	-7.12845	0.140283	1.8764e-19	3.01069e-18	312.626
IGHV3-75	-2.83353	-7.12818	0.140288	7.99835e-12	5.90074e-11	12.5791
RP11-404P21.3	-2.83349	-7.12797	0.140292	9.28051e-18	1.25374e-16	5.46478
CDK5R2	-2.83329	-7.127	0.140312	7.53494e-22	1.4844e-20	25.6535
SP5	2.83312	7.12613	7.12613	2.46157e-21	4.62392e-20	371.017
IGHV3-19	-2.83237	-7.12245	0.140401	1.96058e-18	2.83841e-17	35.496
RP11-182J1.14	-2.83145	-7.11792	0.140491	1.18313e-18	1.74569e-17	12.3507
HNRNPA1P17	-2.83103	-7.11582	0.140532	6.02009e-10	3.63228e-09	3.11345
RP11-13K12.1	-2.829	-7.1058	0.14073	6.09877e-15	6.17673e-14	47.3726
RP11-307N16.7	-2.82875	-7.1046	0.140754	3.32278e-07	1.45574e-06	6.95026
TRPC7-AS1	-2.82737	-7.09779	0.140889	2.64035e-21	4.95111e-20	21.1838
IGLC3	-2.827	-7.09597	0.140925	7.03184e-17	8.68317e-16	7864.34
PAPPA2	-2.82552	-7.08869	0.14107	5.43746e-17	6.78172e-16	71.4125
IGHV3-37	-2.82482	-7.08523	0.141139	2.60634e-15	2.74009e-14	8.14516
FAM83H-AS1	2.82318	7.07722	7.07722	7.4238e-67	4.61532e-64	839.756
CCL21	-2.82242	-7.07349	0.141373	7.79632e-23	1.66914e-21	1709.28
RNF112	-2.82236	-7.07318	0.141379	1.30367e-44	1.77828e-42	67.1837
RNF183	2.82216	7.0722	7.0722	2.88281e-37	1.97031e-35	136.954
NAALADL1	-2.82196	-7.0712	0.141419	1.81868e-27	5.83857e-26	988.959
IGHV4-55	-2.82037	-7.06341	0.141575	3.17644e-17	4.06874e-16	207.623
TMEM130	-2.81959	-7.05962	0.141651	1.94468e-29	7.22618e-28	79.4884
HAGLR	-2.81907	-7.05707	0.141702	2.24384e-29	8.29015e-28	1136.27
IGFBP6	-2.81844	-7.054	0.141763	1.5335e-38	1.1529e-36	919.943
RP4-568B10.1	-2.81837	-7.05367	0.14177	7.94427e-15	7.94378e-14	6.3646
EPB41L3	-2.81791	-7.0514	0.141816	4.66507e-43	5.34795e-41	2263.24
PTGES2-AS1	2.81512	7.0378	7.0378	8.0912e-26	2.26862e-24	19.5886
ACKR1	-2.81511	-7.03773	0.142091	3.19936e-31	1.38459e-29	762.297
BVES	-2.81489	-7.03667	0.142113	1.57198e-23	3.56125e-22	319.603
MIR4483	2.81419	7.03325	7.03325	0.000181093	0.000529567	1.53151
RP11-459C13.1	-2.81401	-7.03237	0.142199	1.89688e-17	2.48672e-16	6.34402
FSIP2	-2.81112	-7.01829	0.142485	6.99795e-25	1.78274e-23	435.821
F13A1	-2.80998	-7.01277	0.142597	3.15489e-29	1.14985e-27	2061.53
FAM189A2	-2.80969	-7.01135	0.142626	5.24649e-40	4.487e-38	117.451
CHL1	-2.8091	-7.00848	0.142684	5.66578e-36	3.51561e-34	423.408
IGKV1D-12	-2.80876	-7.00682	0.142718	1.27204e-14	1.24727e-13	40.0945
CHAD	-2.80859	-7.006	0.142735	5.43793e-21	9.92522e-20	188.386
RP11-349K16.1	-2.80813	-7.00378	0.14278	2.10626e-20	3.63534e-19	207.7
SHISA2	2.80663	6.9965	6.9965	8.6671e-31	3.61069e-29	103.034
RP13-463N16.6	2.80646	6.99565	6.99565	1.74696e-10	1.12345e-09	4.67194
AC005592.2	2.80593	6.99308	6.99308	2.62803e-18	3.74929e-17	9.80849
PDE2A	-2.80572	-6.99209	0.143019	1.54035e-42	1.68231e-40	505.231
KCNMB2-AS1	2.80478	6.9875	6.9875	8.47969e-08	4.01776e-07	20.9124
CKB	-2.80245	-6.97625	0.143343	8.43093e-24	1.96933e-22	47380.4
LUZP2	-2.80029	-6.96581	0.143558	6.66093e-24	1.56721e-22	74.0229
IGKV1OR10-1	-2.79992	-6.96402	0.143595	6.61171e-11	4.43543e-10	8.81052
NR3C2	-2.79977	-6.96328	0.143611	2.64323e-38	1.96437e-36	3041.39
IGHV3-22	-2.79973	-6.96312	0.143614	5.45893e-14	5.00217e-13	10.3652
AJUBA	2.79876	6.95842	6.95842	3.77535e-85	6.78052e-82	571.747
RERG	-2.79699	-6.9499	0.143887	3.51275e-26	1.01665e-24	397.623
CHRNA3	-2.79678	-6.94887	0.143908	1.00278e-24	2.52674e-23	222.696
ANOS1	2.79671	6.94852	6.94852	1.93111e-30	7.79388e-29	259.565
IGKV1-5	-2.79636	-6.94687	0.14395	1.68486e-14	1.62494e-13	6598.67
REEP2	-2.7963	-6.94656	0.143956	1.0625e-25	2.93828e-24	191.647
MAOB	-2.7942	-6.93648	0.144165	1.0327e-20	1.83536e-19	1050.32
INSM1	-2.79248	-6.92821	0.144337	3.8565e-13	3.25517e-12	134.963
KCNG3	-2.79003	-6.91643	0.144583	2.48612e-19	3.93206e-18	26.3092
RGMA	-2.78995	-6.91608	0.144591	1.68491e-27	5.43611e-26	974.638
HIST1H4B	2.78892	6.91113	6.91113	6.10152e-07	2.57641e-06	59.0564
IGKC	-2.78786	-6.90606	0.1448	3.74921e-17	4.74567e-16	199843
SCN3B	-2.78772	-6.90537	0.144815	4.98902e-36	3.11963e-34	61.0471
RP11-1090M7.3	-2.78732	-6.90347	0.144855	9.23307e-13	7.49026e-12	5.28858
TMPRSS13	2.7867	6.9005	6.9005	9.539e-19	1.42503e-17	286.597
ZNF727	-2.78554	-6.89493	0.145034	4.77897e-16	5.43995e-15	10.7366
IGHV7-56	-2.78535	-6.89404	0.145053	3.18448e-14	2.98313e-13	17.8795
CTD-2269F5.1	-2.78406	-6.8879	0.145182	5.37443e-33	2.59708e-31	20.6643
BLK	-2.78392	-6.8872	0.145197	5.7691e-14	5.27591e-13	118.802
LMTK3	2.78389	6.88706	6.88706	4.41181e-43	5.11201e-41	194.242
KBTBD12	-2.78286	-6.88217	0.145303	4.02983e-14	3.73071e-13	117.439
CLDN11	-2.78283	-6.88199	0.145307	1.91289e-26	5.6682e-25	157.428
STK33	-2.78084	-6.87254	0.145507	2.93561e-16	3.42237e-15	78.6088
CYP3A4	-2.77868	-6.86225	0.145725	3.37207e-11	2.33481e-10	722.017
DEFB1	-2.77702	-6.85435	0.145893	5.26555e-24	1.24981e-22	298.599
CLU	-2.77637	-6.85126	0.145958	6.62748e-35	3.77207e-33	7536.03
GDF10	-2.776	-6.84951	0.145996	3.79891e-14	3.52905e-13	29.2751
FGF20	2.77524	6.84591	6.84591	1.56338e-05	5.41935e-05	33.3712
RP11-1069G10.1	-2.77515	-6.84546	0.146082	5.68656e-23	1.23711e-21	88.5939
ATP6V1G2	-2.77454	-6.84256	0.146144	2.39473e-44	3.18587e-42	38.6569
AXDND1	-2.77351	-6.83768	0.146248	2.8484e-18	4.04227e-17	145.627
IGLV3-17	-2.77336	-6.83698	0.146263	4.95327e-09	2.69487e-08	3.781
MADCAM1	-2.77246	-6.83273	0.146354	1.10714e-31	4.93675e-30	162.886
AF064860.7	-2.7724	-6.83243	0.146361	1.82751e-12	1.43711e-11	10.2409
L1CAM	-2.77174	-6.82932	0.146427	2.15108e-16	2.53426e-15	1015.62
IGKV4-1	-2.77168	-6.82902	0.146434	6.57072e-14	5.97351e-13	9002.9
LINC00092	-2.77122	-6.82685	0.14648	7.2717e-30	2.79857e-28	23.4407
RP11-527N22.2	2.77005	6.82129	6.82129	1.66362e-14	1.60493e-13	8.65484
RAB3C	-2.769	-6.81637	0.146706	4.01417e-25	1.04317e-23	74.4212
RP11-150O12.6	2.76753	6.80942	6.80942	6.0398e-24	1.4273e-22	74.8923
PLA2G3	2.76544	6.79955	6.79955	1.21357e-06	4.92869e-06	46.0358
IGHV3-49	-2.76494	-6.79719	0.14712	9.52221e-13	7.71707e-12	1475.7
TUBAL3	-2.76422	-6.79381	0.147193	1.96086e-26	5.79439e-25	890.419
IGHV3-54	-2.76391	-6.79236	0.147224	6.04403e-09	3.2549e-08	2.21835
AADAC	2.76367	6.79122	6.79122	3.61846e-08	1.79634e-07	144.622
IGKV2-26	-2.76324	-6.7892	0.147293	2.84357e-12	2.1903e-11	12.2554
CRYAB	-2.76005	-6.77419	0.147619	9.96913e-26	2.77113e-24	1378.4
IGLC2	-2.75992	-6.77357	0.147633	3.0643e-16	3.56469e-15	11516.9
TMEM37	-2.75898	-6.76917	0.147729	4.4709e-30	1.74982e-28	2713.5
IGHV4-31	-2.7589	-6.7688	0.147737	3.96403e-14	3.67505e-13	744.383
SCIN	-2.7587	-6.76784	0.147758	1.25236e-21	2.41998e-20	2152.32
IGKV2D-29	-2.75869	-6.76782	0.147758	9.05252e-14	8.11114e-13	370.192
TLL1	-2.75803	-6.76474	0.147825	2.15802e-26	6.35378e-25	86.7747
ARHGAP44	-2.75787	-6.76397	0.147842	3.9485e-37	2.66487e-35	1827.8
RP11-492E3.2	2.75776	6.76346	6.76346	9.93443e-21	1.77241e-19	70.3147
LIMS2	-2.75659	-6.75799	0.147973	1.74806e-23	3.94416e-22	2742.37
IGLV3-12	-2.756	-6.75521	0.148034	3.68708e-12	2.8111e-11	30.8883
SECTM1	-2.75298	-6.74109	0.148344	1.869e-31	8.20938e-30	4272.13
SEPP1	-2.75278	-6.74014	0.148365	1.04148e-23	2.40493e-22	12739.3
CTD-2135D7.5	-2.75188	-6.73596	0.148457	5.29592e-21	9.67814e-20	6.13879
PDE9A	-2.75125	-6.73298	0.148523	1.63223e-37	1.13233e-35	3081.66
FGF14-AS2	-2.75055	-6.72973	0.148594	2.01044e-33	1.00921e-31	31.8475
IGLJ3	-2.75046	-6.72934	0.148603	4.31376e-07	1.85866e-06	28.5093
IGKV7-3	-2.74888	-6.72197	0.148766	1.03454e-12	8.35485e-12	15.9456
IGKV1-6	-2.74727	-6.71445	0.148933	1.77219e-21	3.38202e-20	819.736
IGHJ4	-2.74705	-6.71343	0.148955	2.47234e-16	2.90533e-15	111.801
SLC13A3	2.74699	6.71315	6.71315	1.34157e-13	1.18304e-12	236.856
METTL7A	-2.74467	-6.70238	0.149201	1.11661e-54	3.08529e-52	5715.91
PCP4	-2.74378	-6.69821	0.149294	1.10242e-07	5.15148e-07	273.703
LY6G6C	2.74283	6.69383	6.69383	2.98576e-14	2.80429e-13	37.6627
TTLL6	-2.74144	-6.68737	0.149536	4.8287e-28	1.62776e-26	234.914
SLIT3	-2.74082	-6.68449	0.1496	3.31693e-29	1.20754e-27	1776.93
RNF152	-2.74052	-6.68313	0.14963	2.45043e-42	2.5888e-40	1046.67
PRSS2	2.74022	6.68175	6.68175	6.01763e-07	2.54265e-06	346.355
ATP1B2	-2.73976	-6.67959	0.14971	3.33864e-48	5.77174e-46	99.3973
AICDA	-2.73909	-6.6765	0.149779	8.03068e-08	3.81676e-07	16.2272
GPAT3	-2.73668	-6.66536	0.150029	3.46654e-58	1.12066e-55	981.458
MPZ	-2.73472	-6.65628	0.150234	5.77391e-36	3.57584e-34	204.771
RP11-807H22.6	-2.73395	-6.65274	0.150314	7.63601e-16	8.48015e-15	7.2332
IGHV3OR16-12	-2.73287	-6.64775	0.150427	7.8191e-13	6.39615e-12	11.7259
BMX	-2.73212	-6.6443	0.150505	1.33151e-42	1.45916e-40	174.523
MRGPRF	-2.73163	-6.64207	0.150555	3.26449e-25	8.55915e-24	1227.75
IL1R2	-2.72867	-6.62846	0.150865	3.03783e-25	8.01035e-24	1222.32
EEF1A2	-2.7263	-6.61755	0.151113	3.42464e-17	4.36732e-16	140.673
C6	-2.72616	-6.6169	0.151128	1.74931e-16	2.08293e-15	36.4488
SLC6A20	2.72597	6.61605	6.61605	2.84889e-12	2.19387e-11	677.061
HTR7	-2.7254	-6.61341	0.151208	4.80402e-29	1.72752e-27	30.4878
RP11-353N14.5	2.72448	6.60922	6.60922	1.90478e-26	5.64934e-25	48.4429
JAM2	-2.72429	-6.60833	0.151324	9.52127e-48	1.60314e-45	620.703
KRT83	2.72367	6.6055	6.6055	8.84915e-05	0.000271857	12.0734
RP11-568A7.3	2.72266	6.60091	6.60091	2.54835e-06	9.91849e-06	5.2276
AARD	-2.72255	-6.60038	0.151506	4.41311e-23	9.68547e-22	21.7794
RP11-697K23.3	2.72095	6.59305	6.59305	1.05362e-08	5.53345e-08	12.3608
KIAA0125	-2.72067	-6.5918	0.151704	9.50311e-15	9.45281e-14	197.907
MACC1	2.71974	6.58754	6.58754	1.54993e-47	2.56955e-45	1776.55
PTGS1	-2.7188	-6.58324	0.151901	6.13783e-34	3.24752e-32	2865.23
NANOS3	2.71843	6.58156	6.58156	3.96711e-17	5.00972e-16	63.773
SLC22A18AS	-2.71789	-6.57912	0.151996	1.81211e-52	4.09664e-50	835.77
DACT3	-2.71467	-6.56443	0.152336	1.5817e-29	5.91135e-28	551.7
CD36	-2.71437	-6.56308	0.152367	5.12223e-33	2.47891e-31	1176.29
CACNA1B	-2.71433	-6.56288	0.152372	1.00814e-11	7.35693e-11	58.9196
EGF	-2.70996	-6.54305	0.152834	1.29033e-14	1.26367e-13	99.566
MIR3150B	-2.70985	-6.54253	0.152846	1.4526e-17	1.923e-16	33.0739
CLEC9A	-2.70918	-6.53951	0.152917	3.23503e-25	8.49571e-24	28.2189
S100A2	2.70874	6.53751	6.53751	8.61469e-29	3.06376e-27	148.825
UGT1A1	-2.70729	-6.53094	0.153117	1.3228e-24	3.31403e-23	124.839
CTD-3216D2.5	2.70625	6.52624	6.52624	8.17523e-18	1.10999e-16	10.6503
SH2D6	-2.7061	-6.52554	0.153244	7.60846e-20	1.26072e-18	100.145
ZNF385B	-2.70573	-6.52387	0.153283	1.53098e-18	2.23649e-17	59.2261
PPP1R12B	-2.70568	-6.52367	0.153288	1.20153e-29	4.54835e-28	8749.56
IGHV3-42	-2.7053	-6.52194	0.153329	1.28011e-11	9.24565e-11	12.2425
ADAM33	-2.70317	-6.51231	0.153555	1.19214e-26	3.59175e-25	368.774
IGHV3OR16-7	-2.70091	-6.50212	0.153796	4.12194e-08	2.03218e-07	8.30194
MB	-2.70049	-6.50024	0.153841	2.62583e-18	3.74781e-17	374.682
PEG10	-2.6996	-6.49622	0.153936	5.16345e-15	5.2724e-14	515.398
SLC2A4	-2.69903	-6.49367	0.153996	5.0206e-25	1.29019e-23	552.88
KCNG1	-2.69892	-6.49317	0.154008	1.01964e-18	1.51972e-17	130.98
TMEM74	-2.69757	-6.48707	0.154153	1.65641e-15	1.77724e-14	15.2872
TACR1	-2.69564	-6.47841	0.154359	1.15256e-18	1.70293e-17	49.0049
TMEM255A	-2.69556	-6.47806	0.154367	4.6319e-27	1.44258e-25	108.126
IGKV1OR9-1	-2.69532	-6.47697	0.154393	0.000173233	0.000508608	1.51975
KIF26B	2.69496	6.47537	6.47537	4.69694e-23	1.02875e-21	314.344
CLDN5	-2.69482	-6.47471	0.154447	3.83113e-36	2.419e-34	786.146
FDCSP	-2.69279	-6.46565	0.154664	8.8664e-08	4.19299e-07	253.081
TRIM40	-2.69189	-6.46158	0.154761	3.07787e-20	5.23691e-19	361.996
MAGEB17	2.69146	6.45966	6.45966	4.46814e-06	1.68215e-05	33.966
IGKJ5	-2.68961	-6.45139	0.155005	8.19588e-15	8.1903e-14	46.045
MIR3189	2.68947	6.45074	6.45074	5.48197e-13	4.55698e-12	9.20137
FAM218A	-2.68804	-6.44439	0.155174	1.31485e-22	2.76195e-21	11.7034
AF196972.3	2.68787	6.44361	6.44361	6.89093e-11	4.61508e-10	2.89013
IGHV3-6	-2.68723	-6.44076	0.155261	6.18786e-14	5.64291e-13	34.0975
NFE2L3	2.68694	6.43946	6.43946	1.39889e-60	5.25852e-58	3156.43
ITM2C	-2.68571	-6.43397	0.155425	3.78425e-42	3.94636e-40	57098.2
P2RY14	-2.68488	-6.43028	0.155514	4.2241e-33	2.05348e-31	326.19
LINC00582	-2.68376	-6.42529	0.155635	1.24591e-15	1.35251e-14	10.7768
NAT8B	-2.68372	-6.4251	0.15564	9.55423e-13	7.73579e-12	101.429
CHST4	2.68094	6.41271	6.41271	4.80365e-10	2.92839e-09	40.9827
HRCT1	-2.68033	-6.41002	0.156006	2.16669e-39	1.75112e-37	830.543
LA16c-325D7.1	2.67938	6.40579	6.40579	5.98868e-12	4.47738e-11	7.25579
PRR7	2.67532	6.38781	6.38781	2.55923e-51	5.26973e-49	277.161
MAFG-AS1	2.67405	6.38216	6.38216	4.21693e-64	2.09731e-61	127.748
TNS1	-2.66938	-6.36157	0.157194	1.92138e-24	4.74155e-23	14108
RP11-863P13.6	-2.66908	-6.36025	0.157226	4.30279e-08	2.11431e-07	1.39395
KCNA5	-2.66803	-6.3556	0.157341	9.88673e-20	1.61832e-18	56.1624
LEXM	-2.66797	-6.35534	0.157348	7.97737e-25	2.03065e-23	25.083
LPAR1	-2.66662	-6.34938	0.157496	6.31909e-61	2.46125e-58	966.577
LINC01605	2.66561	6.34493	6.34493	9.57014e-25	2.41329e-23	64.5675
FGL2	-2.66509	-6.34268	0.157662	1.40919e-51	2.9582e-49	2919.63
RP5-887A10.1	-2.66441	-6.33966	0.157737	1.0575e-11	7.70669e-11	11.5262
CDKN2B	-2.66385	-6.33723	0.157798	1.96448e-37	1.35123e-35	3164.38
IGHV3-23	-2.66271	-6.33222	0.157922	1.65779e-14	1.60027e-13	4701.98
SLC16A9	-2.66133	-6.32615	0.158074	6.49567e-24	1.53055e-22	1262.07
RP4-668J24.2	-2.66075	-6.32361	0.158137	1.61811e-22	3.364e-21	9.82967
SCG2	-2.66035	-6.32187	0.158181	1.43416e-30	5.8837e-29	397.312
AZGP1	2.65984	6.31961	6.31961	1.06171e-25	2.93828e-24	1970.21
LGR5	2.65979	6.31939	6.31939	3.59945e-18	5.05487e-17	1850.92
URAD	-2.65977	-6.31933	0.158245	8.02511e-09	4.26353e-08	526.162
AF186192.1	-2.65955	-6.31834	0.158269	4.43413e-15	4.56227e-14	4.8583
SEC14L5	-2.65886	-6.31532	0.158345	1.51074e-29	5.65268e-28	64.9267
AZGP1P1	2.6586	6.3142	6.3142	9.76884e-11	6.45558e-10	13.949
LILRB5	-2.65672	-6.30598	0.15858	1.28758e-36	8.44319e-35	440.359
RP11-59D5__B.2	2.65601	6.30289	6.30289	1.13409e-08	5.9344e-08	9.64151
IGLV3-24	-2.65596	-6.30266	0.158663	1.74109e-07	7.91198e-07	3.88898
RP11-963H4.3	-2.65446	-6.29609	0.158829	1.58458e-25	4.29032e-24	22.562
DUSP27	2.65167	6.28394	6.28394	4.0398e-07	1.74691e-06	1032.24
RP11-186F10.2	2.65092	6.28066	6.28066	2.32016e-15	2.45198e-14	6.13218
AOC3	-2.65067	-6.27959	0.159246	4.65986e-29	1.67755e-27	3497.77
PITX2	2.65041	6.27848	6.27848	1.15346e-11	8.37766e-11	637.704
RP11-519G16.5	-2.64888	-6.27182	0.159443	2.98334e-23	6.61037e-22	367.155
ATP12A	-2.64773	-6.26682	0.159571	1.91398e-07	8.63336e-07	31.0299
IGHV4-28	-2.64702	-6.26371	0.15965	1.26111e-15	1.36809e-14	314.151
MS4A1	-2.64593	-6.25899	0.15977	1.56414e-09	9.03619e-09	425.566
GNG7	-2.64194	-6.2417	0.160213	5.95224e-51	1.19518e-48	395.941
ISX	-2.64193	-6.24165	0.160214	5.3827e-16	6.09499e-15	2493.88
RP11-320N21.2	-2.64144	-6.23954	0.160268	7.99354e-13	6.52728e-12	9.28072
NOX4	2.64135	6.23913	6.23913	1.23476e-17	1.64539e-16	59.5145
EDN2	-2.64118	-6.23841	0.160297	4.99846e-14	4.59324e-13	162.558
KLHL35	2.64097	6.23751	6.23751	2.95061e-27	9.30607e-26	238.046
KIF5A	-2.63883	-6.22828	0.160558	4.18749e-25	1.08733e-23	186.614
IGLV3-25	-2.6384	-6.2264	0.160607	1.89068e-13	1.64173e-12	1819.54
CTD-2547H18.1	-2.63797	-6.22456	0.160654	1.97506e-14	1.88737e-13	56.3521
CR2	-2.63627	-6.21723	0.160843	5.19625e-09	2.81995e-08	684.578
KLHL2P1	2.63574	6.21494	6.21494	1.37887e-21	2.65176e-20	4.52344
ST8SIA6	-2.635	-6.21174	0.160985	2.37166e-18	3.40457e-17	50.5669
PLEKHS1	2.6343	6.20876	6.20876	5.40437e-23	1.1789e-21	926.309
KRT7	2.6306	6.19284	6.19284	4.54748e-21	8.34342e-20	167.199
RP11-430C7.4	-2.63019	-6.19108	0.161523	1.80676e-12	1.42253e-11	4.86083
MSTN	-2.6296	-6.18853	0.161589	5.42228e-20	9.08717e-19	17.4746
FCRL2	-2.62541	-6.17058	0.162059	2.79792e-13	2.39352e-12	101.731
AP000892.6	-2.62431	-6.16591	0.162182	3.28996e-15	3.42648e-14	565.846
RP11-148O21.2	-2.62338	-6.16191	0.162287	6.58731e-07	2.76672e-06	6.94543
IGHV2-26	-2.62144	-6.15362	0.162506	3.86738e-12	2.94245e-11	354.188
TSPAN1	-2.61971	-6.14625	0.162701	1.07822e-37	7.59406e-36	38512.2
RN7SL417P	-2.61946	-6.14521	0.162728	4.92007e-05	0.000157435	1.42966
PDE3A	-2.61521	-6.12712	0.163209	2.21178e-28	7.68018e-27	2133.31
HNRNPA1P33	-2.6136	-6.12028	0.163391	1.68136e-16	2.00499e-15	4.55185
NR5A2	-2.61087	-6.1087	0.163701	1.21596e-38	9.24934e-37	1262.38
IGLV7-35	-2.60963	-6.10345	0.163842	1.21729e-08	6.34923e-08	3.87553
ENTPD8	-2.60952	-6.10302	0.163853	8.90704e-19	1.33371e-17	2564.56
FLNC	-2.60616	-6.08881	0.164236	1.48658e-15	1.60141e-14	10985.9
RP11-731F5.2	-2.60255	-6.0736	0.164647	3.90684e-07	1.69417e-06	7.10802
RHPN1	2.60208	6.0716	6.0716	5.57391e-41	5.22299e-39	713.412
AC103563.2	-2.60189	-6.0708	0.164723	3.03507e-12	2.3317e-11	20.8434
TF	-2.6003	-6.06414	0.164904	6.7073e-14	6.09083e-13	49.5204
RP11-419J16.1	2.59985	6.06224	6.06224	1.49409e-06	6.00309e-06	5.97664
RP11-460M2.1	2.59983	6.06214	6.06214	8.3955e-05	0.000258781	13.7466
MIR497HG	-2.59967	-6.06147	0.164976	1.39074e-30	5.7128e-29	29.8853
RP11-429J17.7	2.59872	6.05749	6.05749	1.43115e-29	5.37979e-28	13.5383
DHRS11	-2.59834	-6.05589	0.165129	4.58317e-38	3.32954e-36	4508.51
IGHV1OR16-3	-2.59794	-6.05422	0.165174	1.37228e-10	8.9208e-10	7.35843
RP5-1009E24.8	2.59689	6.04981	6.04981	1.67631e-18	2.43887e-17	8.73637
RP11-64B16.2	-2.59649	-6.04811	0.165341	4.22658e-18	5.8946e-17	38.372
IGKV1-33	-2.59639	-6.0477	0.165352	1.66433e-09	9.57714e-09	53.3188
ST6GALNAC6	-2.59581	-6.04529	0.165418	7.09397e-42	7.18915e-40	5476.73
CH17-212P11.5	-2.5955	-6.044	0.165453	7.16925e-10	4.28327e-09	171.265
ASXL3	-2.59497	-6.04176	0.165515	1.08129e-25	2.98768e-24	114.907
FADS6	-2.59447	-6.03965	0.165572	1.18727e-09	6.9457e-09	85.7643
RP11-532F6.3	-2.59407	-6.038	0.165618	8.67739e-40	7.26742e-38	102.674
CDO1	-2.59361	-6.03607	0.165671	2.76012e-17	3.56062e-16	47.8159
IL6R	-2.59255	-6.03165	0.165792	1.54724e-48	2.70375e-46	1902.28
GFI1B	-2.59097	-6.02505	0.165974	4.20814e-17	5.30373e-16	54.2263
SCUBE2	-2.59058	-6.0234	0.166019	2.20421e-30	8.85189e-29	574.2
PSAT1	2.59054	6.02323	6.02323	1.57901e-42	1.71296e-40	1581.86
ALDH3B2	2.59	6.02098	6.02098	9.04019e-12	6.63454e-11	74.4296
RP11-108K3.2	2.58895	6.01663	6.01663	2.59109e-12	2.00442e-11	4.36195
KIF5C	-2.58825	-6.0137	0.166287	2.83525e-35	1.67565e-33	184.513
MEX3A	2.58717	6.00919	6.00919	3.60803e-27	1.12914e-25	381.852
SDCBP2	-2.58635	-6.00576	0.166507	5.73849e-43	6.50926e-41	5674.58
SLC15A1	-2.58604	-6.0045	0.166542	2.21782e-10	1.41082e-09	719.331
RPL12P14	-2.58499	-6.00012	0.166663	1.68067e-35	1.01367e-33	69.4334
SLITRK6	-2.58331	-5.99311	0.166858	2.33034e-12	1.81094e-11	581.23
MYEOV	2.58291	5.99147	5.99147	7.10767e-19	1.07372e-17	771.096
DMD	-2.58189	-5.98725	0.167022	1.02771e-18	1.53105e-17	1419.87
CCL19	-2.58091	-5.98316	0.167136	9.76351e-12	7.12977e-11	442.039
RP11-2I17.4	-2.57839	-5.97273	0.167428	3.50597e-16	4.05658e-15	10.8911
FLJ22763	-2.57836	-5.97258	0.167432	1.16535e-18	1.72103e-17	275.426
SFTPA1	-2.57713	-5.96753	0.167574	4.13471e-08	2.0373e-07	13.227
RUNDC3B	-2.57699	-5.96694	0.16759	1.05596e-29	4.01139e-28	210.33
NBEA	-2.57682	-5.96625	0.167609	1.68383e-23	3.80398e-22	335.008
RP11-832A4.7	-2.57491	-5.95835	0.167832	5.16188e-26	1.47284e-24	31.6733
PDLIM3	-2.5741	-5.95498	0.167927	1.36393e-23	3.10734e-22	2585.02
IGLV3-21	-2.57392	-5.95424	0.167947	1.72619e-12	1.36174e-11	3216.39
RP11-77K12.10	-2.57348	-5.95244	0.167998	8.36751e-10	4.96703e-09	13.5736
RP11-803B1.2	-2.57329	-5.95164	0.168021	2.33214e-07	1.04077e-06	2.06363
AHCYL2	-2.57185	-5.94569	0.168189	1.93853e-35	1.15839e-33	12391.8
CSF2	2.56987	5.93758	5.93758	1.40139e-11	1.00766e-10	23.2642
TP53INP2	-2.56873	-5.93287	0.168553	3.57955e-49	6.46479e-47	5656.23
IGLVI-20	-2.56518	-5.91828	0.168968	1.49234e-05	5.19034e-05	1.38821
STMND1	-2.56457	-5.91577	0.16904	4.50753e-11	3.0749e-10	35.8535
MSRB3	-2.5635	-5.91139	0.169165	3.09847e-22	6.31175e-21	2478.71
HAPLN1	-2.56347	-5.91128	0.169168	8.07945e-34	4.22641e-32	325.507
PVT1	2.56195	5.90504	5.90504	3.99524e-63	1.87186e-60	294.004
PHGR1	-2.56188	-5.90477	0.169355	8.67864e-33	4.15034e-31	15488.4
ADAMTSL1	-2.56104	-5.90133	0.169453	4.21083e-37	2.82423e-35	441.684
TMEM74B	2.55989	5.89664	5.89664	2.12193e-22	4.37486e-21	156.581
UGT2B10	-2.55979	-5.89621	0.1696	2.86764e-08	1.4393e-07	30.4472
MAP6	-2.55911	-5.89345	0.16968	9.73624e-27	2.96099e-25	153.187
LINC00403	-2.55894	-5.89276	0.1697	0.000183477	0.00053615	4.12918
RP11-14C10.4	-2.55742	-5.88653	0.169879	2.11617e-14	2.01448e-13	3.09009
PNOC	-2.55546	-5.87856	0.17011	5.93248e-15	6.01396e-14	48.8428
MT-TF	-2.55345	-5.87036	0.170347	5.76008e-30	2.23544e-28	62.4567
ZNF229	-2.55309	-5.86892	0.170389	4.94429e-31	2.11427e-29	43.9591
CEND1	-2.55263	-5.86702	0.170444	7.18785e-22	1.41948e-20	33.6621
CEACAM18	2.55247	5.86639	5.86639	4.72292e-05	0.000151501	23.7167
SLC35F1	-2.55155	-5.86263	0.170572	1.53672e-24	3.83622e-23	62.6388
TMEM220-AS1	-2.55115	-5.861	0.170619	9.51678e-32	4.2612e-30	72.5194
FOXF2	-2.55071	-5.85922	0.170671	1.30583e-33	6.69013e-32	635.895
PLAC4	2.55066	5.85904	5.85904	5.07685e-12	3.82396e-11	43.3915
RP11-58O9.2	2.5498	5.85554	5.85554	9.39336e-16	1.03148e-14	155.286
XDH	-2.54967	-5.85502	0.170794	2.83128e-26	8.25335e-25	2939.32
ACKR2	-2.54892	-5.85194	0.170883	4.00024e-30	1.57323e-28	105.52
KNG1	-2.54875	-5.85128	0.170903	2.82555e-12	2.17797e-11	52.6162
IGHV4-34	-2.5474	-5.8458	0.171063	4.01416e-15	4.14998e-14	1004.86
AC002331.1	2.54719	5.84493	5.84493	9.35568e-08	4.41469e-07	2.50539
STOX2	-2.54714	-5.84476	0.171094	2.48335e-38	1.84981e-36	110.489
C17orf77	2.54708	5.84451	5.84451	9.21042e-07	3.79983e-06	72.4333
RP11-753H16.5	-2.54702	-5.84427	0.171108	3.52194e-08	1.75031e-07	6.66896
IL23A	2.54543	5.83784	5.83784	3.19199e-31	1.38325e-29	74.0592
IGHV3-30	-2.5426	-5.82638	0.171633	1.25289e-14	1.22999e-13	1598.45
BCAS1	-2.54204	-5.82412	0.1717	4.74024e-28	1.60295e-26	5360.74
PPBP	2.5403	5.81711	5.81711	3.08648e-07	1.35792e-06	279.081
KLK15	-2.53964	-5.81443	0.171986	6.06404e-19	9.22099e-18	124.383
UBE2QL1	-2.53953	-5.81398	0.171999	1.27113e-24	3.19045e-23	110.277
RP11-249C24.12	-2.53885	-5.81127	0.17208	7.05386e-08	3.38133e-07	3.58082
RP1-90G24.6	2.53723	5.80474	5.80474	2.39473e-07	1.0665e-06	3.17189
MGP	-2.53715	-5.80439	0.172283	2.08299e-19	3.32046e-18	4819.56
VPREB3	-2.53689	-5.80335	0.172314	6.95143e-12	5.15427e-11	90.5009
RN7SL28P	2.53577	5.79886	5.79886	4.60855e-06	1.73118e-05	1.53966
FMO2	-2.5356	-5.79817	0.172468	6.04213e-16	6.80118e-15	81.4629
RP11-216L13.21	2.53557	5.79807	5.79807	8.87885e-14	7.96436e-13	5.51698
MPPED2	-2.53505	-5.79595	0.172534	4.17625e-21	7.68412e-20	46.5188
GAS6-AS1	2.53394	5.7915	5.7915	1.364e-16	1.64107e-15	415.87
MYOM3	2.53356	5.78999	5.78999	9.96461e-18	1.34112e-16	717.192
TRIM58	-2.53352	-5.78981	0.172717	4.14122e-14	3.82835e-13	91.2463
SLC51A	-2.53017	-5.77641	0.173118	3.48365e-16	4.03221e-15	1310.51
IGHV1-69-2	-2.52821	-5.76856	0.173354	6.44641e-12	4.79962e-11	810.511
MFAP4	-2.52697	-5.7636	0.173503	1.23895e-30	5.1153e-29	4762.96
CFL2	-2.52646	-5.76157	0.173564	1.84492e-21	3.51667e-20	1671.58
SYNGR1	-2.5251	-5.75613	0.173728	4.05827e-24	9.76887e-23	350.401
IGFL3	2.52491	5.75538	5.75538	1.62959e-05	5.63738e-05	5.64216
PLA2G2A	-2.52436	-5.75317	0.173817	5.01516e-12	3.78014e-11	14670.7
LRRC26	-2.52374	-5.7507	0.173892	2.90055e-13	2.47738e-12	354.423
CA12	-2.52256	-5.74601	0.174034	3.72492e-25	9.71121e-24	13746.3
PTX3	-2.52197	-5.74364	0.174106	4.67143e-27	1.45349e-25	63.2177
RNU6-377P	2.51856	5.73009	5.73009	0.000316353	0.000886841	1.13208
NUGGC	-2.51847	-5.72974	0.174528	1.98689e-18	2.87392e-17	106.739
FOLR2	-2.5182	-5.72867	0.17456	1.46783e-32	6.89711e-31	783.992
IGKV1OR-3	-2.51741	-5.72552	0.174657	5.19742e-09	2.82011e-08	3.47855
AC009133.17	-2.51723	-5.7248	0.174678	7.52214e-12	5.55703e-11	14.3977
RP11-645C24.4	2.51672	5.72281	5.72281	1.08704e-10	7.147e-10	4.57639
RP11-834C11.7	-2.51563	-5.71849	0.174871	2.3509e-16	2.76464e-15	8.58923
PABPC1L	2.51543	5.71767	5.71767	7.85474e-23	1.68053e-21	674.511
GCSAML	-2.51469	-5.71475	0.174986	1.38478e-22	2.89943e-21	30.9758
KLF4	-2.51463	-5.7145	0.174993	4.30265e-35	2.50624e-33	10301.7
BHMT2	-2.5136	-5.71045	0.175118	6.68784e-24	1.57125e-22	88.3357
WFDC2	-2.51331	-5.70927	0.175154	5.15163e-13	4.29453e-12	3130.26
IGHV2-70	-2.51308	-5.70838	0.175181	1.88661e-10	1.20916e-09	412.532
IGLV3-32	-2.51271	-5.7069	0.175226	1.72516e-09	9.9078e-09	6.29701
RP11-94C24.13	-2.50909	-5.69261	0.175666	5.8466e-18	8.04636e-17	20.9242
OXTR	2.50897	5.69212	5.69212	9.44021e-42	9.50726e-40	57.4841
IGHV3OR16-16	-2.5085	-5.69027	0.175739	3.22335e-09	1.78953e-08	6.22099
SLC9A2	-2.5077	-5.68714	0.175835	1.01475e-29	3.86393e-28	2329.84
CASC8	2.50763	5.68683	5.68683	3.9473e-19	6.13797e-18	75.4418
MT2A	-2.50679	-5.68353	0.175947	7.46985e-30	2.87141e-28	6932.27
LRMP	-2.50666	-5.68304	0.175962	8.70479e-24	2.02452e-22	415.911
KIT	-2.5063	-5.68162	0.176006	4.6647e-37	3.10929e-35	686.993
IGKJ4	-2.50616	-5.68106	0.176024	4.34849e-13	3.65422e-12	147.368
SLC23A1	-2.5049	-5.67611	0.176177	1.13378e-18	1.67748e-17	406.726
IGHJ6	-2.50451	-5.67456	0.176225	3.62737e-11	2.503e-10	177.243
GABRD	2.502	5.66469	5.66469	7.62836e-30	2.92885e-28	40.1529
MIR4537	-2.50058	-5.65914	0.176705	2.9472e-06	1.13845e-05	4.27193
GGTA1P	-2.4997	-5.65567	0.176814	1.82697e-34	1.00106e-32	279.265
SFTPA2	-2.49913	-5.65343	0.176884	2.63809e-12	2.03981e-11	132.522
ENTPD5	-2.49824	-5.64996	0.176992	1.15369e-37	8.09032e-36	7458.16
AC016995.3	-2.49795	-5.64882	0.177028	3.06704e-11	2.1332e-10	10.9917
IGLL1	-2.49777	-5.6481	0.177051	3.13635e-11	2.17813e-10	10.0283
CYP24A1	2.49381	5.63265	5.63265	1.36881e-05	4.7875e-05	34.0174
SCN3A	-2.4933	-5.63066	0.177599	4.04664e-26	1.16491e-24	65.369
MPP2	-2.49326	-5.63047	0.177605	1.83727e-30	7.45234e-29	168.244
BARX2	-2.49253	-5.62763	0.177695	8.15152e-13	6.65125e-12	655.148
NACAD	-2.49199	-5.62555	0.17776	1.46367e-31	6.45534e-30	144.938
P2RY4	-2.4904	-5.61932	0.177958	3.23231e-10	2.01143e-09	29.2466
LAMA1	-2.48916	-5.61452	0.17811	1.96737e-21	3.73904e-20	502.319
UBD	2.48773	5.60895	5.60895	1.06125e-13	9.45128e-13	50.9912
RP11-436K8.1	2.48708	5.6064	5.6064	1.38439e-09	8.04215e-09	21.7995
AC012512.1	2.48621	5.60304	5.60304	5.6056e-05	0.000177651	5.18891
RP11-296E3.2	-2.48615	-5.60281	0.178482	3.29577e-22	6.69678e-21	20.3368
RP11-598F7.5	2.4855	5.60028	5.60028	4.57978e-18	6.37344e-17	10.2143
RP11-326K13.5	-2.48472	-5.59724	0.178659	5.17197e-10	3.14285e-09	2.05217
SHISA6	-2.4841	-5.59487	0.178735	9.8148e-08	4.6192e-07	136.449
RP11-386G11.5	2.48385	5.59389	5.59389	1.28574e-20	2.26147e-19	16.1496
RP4-760C5.3	2.48293	5.59031	5.59031	1.46351e-10	9.48901e-10	9.02271
CTD-2089N3.1	-2.48259	-5.589	0.178923	1.97923e-07	8.909e-07	3.81123
MZB1	-2.48119	-5.58356	0.179097	2.14682e-15	2.27848e-14	1448.28
ZNF257	-2.47981	-5.57823	0.179268	9.38157e-18	1.26687e-16	30.5971
MT1X	-2.47868	-5.57388	0.179408	1.55246e-32	7.2736e-31	1737.31
IGKV3-15	-2.47823	-5.57215	0.179464	2.03339e-12	1.58858e-11	2245.11
RP11-108K3.1	2.47689	5.56695	5.56695	1.28243e-15	1.39029e-14	5.88792
STRIP2	2.47493	5.55939	5.55939	1.9112e-30	7.72316e-29	187.029
LRCH2	-2.47423	-5.5567	0.179963	3.53358e-23	7.79218e-22	150.383
SALL2	-2.47233	-5.54939	0.1802	6.60133e-27	2.04023e-25	212.018
FAM3B	2.47173	5.54709	5.54709	4.68451e-08	2.29178e-07	1038.42
HCAR3	2.47131	5.54546	5.54546	1.86524e-09	1.06649e-08	24.4158
RP11-568A7.2	2.46779	5.53196	5.53196	6.27141e-08	3.026e-07	3.94154
TNFRSF12A	2.46768	5.53154	5.53154	2.09765e-34	1.14549e-32	1437.25
FCRL1	-2.46672	-5.52784	0.180902	6.37764e-09	3.42543e-08	58.4488
RNU6-1223P	2.46671	5.52781	5.52781	2.84289e-06	1.1005e-05	1.7693
AC108463.2	2.46501	5.52131	5.52131	1.79684e-14	1.72676e-13	5.73571
TMEM61	-2.46482	-5.52059	0.18114	5.52439e-19	8.45208e-18	98.2875
TAC1	-2.46479	-5.52046	0.181144	1.08868e-10	7.15491e-10	104.243
CELA3A	-2.46443	-5.5191	0.181189	2.80342e-07	1.23929e-06	7.28315
IGLV3-30	-2.46405	-5.51763	0.181237	3.50851e-08	1.7447e-07	3.31078
CAND2	-2.46367	-5.51618	0.181285	3.68762e-31	1.58739e-29	138.044
CARMN	-2.46352	-5.51563	0.181303	1.08767e-16	1.3199e-15	1056.42
CCL8	-2.46245	-5.5115	0.181439	1.94894e-13	1.69051e-12	217.108
P3H2	-2.4619	-5.50941	0.181508	2.85611e-27	9.01684e-26	1071.25
FAXC	-2.46189	-5.50939	0.181508	3.14961e-15	3.28985e-14	154.438
SRPX2	2.46045	5.5039	5.5039	2.64038e-14	2.49075e-13	944.768
NKAPL	-2.46001	-5.5022	0.181745	2.60033e-14	2.45584e-13	13.5039
CXCL17	2.45737	5.49214	5.49214	3.03196e-05	0.000100161	26.0343
NKD1	2.45698	5.49065	5.49065	6.16925e-11	4.14894e-10	3394.1
KCNF1	-2.45681	-5.49	0.182149	6.06497e-14	5.53553e-13	44.5328
RP11-96D1.6	-2.45667	-5.48947	0.182167	1.8598e-30	7.53431e-29	39.5353
RP11-713M15.2	2.4566	5.48921	5.48921	1.25148e-27	4.07842e-26	87.2496
SELENBP1	-2.45604	-5.48709	0.182246	2.73408e-24	6.62077e-23	30425.7
IGHV3-50	-2.45566	-5.48565	0.182294	5.18094e-08	2.52091e-07	3.74675
MIR17HG	2.45511	5.48355	5.48355	3.21584e-23	7.09636e-22	74.1999
TM6SF2	-2.45408	-5.47963	0.182494	6.41091e-13	5.2803e-12	140.819
ARHGEF25	-2.45348	-5.47736	0.18257	2.11586e-22	4.36512e-21	669.065
ARL14	-2.45095	-5.46777	0.18289	5.62755e-30	2.18663e-28	1055.26
KCNV1	-2.45031	-5.46535	0.182971	2.92534e-12	2.25007e-11	66.7415
SLC7A11	2.44965	5.46282	5.46282	4.56087e-24	1.09137e-22	557.111
LLNLR-271C9.1	-2.44954	-5.46241	0.183069	8.81921e-22	1.72566e-20	33.5413
MT1A	-2.44795	-5.45639	0.183271	1.31731e-14	1.28658e-13	94.7851
AC118754.4	2.44544	5.44693	5.44693	6.32261e-07	2.66316e-06	2.13899
ARHGAP20	-2.44527	-5.44629	0.183611	3.818e-30	1.50522e-28	127.031
GLDN	-2.44449	-5.44333	0.183711	6.32811e-15	6.39697e-14	303.806
PRKCB	-2.44417	-5.44211	0.183752	9.77005e-27	2.96848e-25	749.125
RP11-598F7.6	2.44416	5.44209	5.44209	6.04074e-18	8.2994e-17	7.99324
RSPO1	-2.44266	-5.43644	0.183944	6.06921e-16	6.82929e-15	26.1316
CTNNA2	-2.44265	-5.43638	0.183946	8.33112e-09	4.42029e-08	82.8792
GSDMA	2.44246	5.43569	5.43569	1.60109e-15	1.72074e-14	104.645
SPDYC	2.4424	5.43545	5.43545	5.26522e-10	3.19591e-09	14.2299
IGHV3-41	-2.44165	-5.43262	0.184073	4.81691e-11	3.2742e-10	33.0545
FILIP1	-2.44097	-5.43005	0.18416	1.58586e-22	3.30121e-21	381.225
RIPPLY3	2.43935	5.42397	5.42397	1.21766e-10	7.96688e-10	22.8326
PTGDR2	-2.43933	-5.42391	0.184369	9.16026e-28	3.02485e-26	234.881
TCEAL7	-2.43849	-5.42074	0.184477	8.61708e-21	1.54505e-19	149.477
VSNL1	2.43823	5.41975	5.41975	1.34328e-21	2.58486e-20	782.555
GDNF	-2.43793	-5.41863	0.184549	8.77618e-26	2.45514e-24	103.663
TIMD4	-2.43589	-5.41098	0.184809	1.36408e-12	1.0867e-11	32.9275
KCNIP4	-2.43576	-5.41049	0.184826	6.87546e-32	3.10867e-30	173.472
LINC01475	-2.43413	-5.40438	0.185035	1.77903e-22	3.68669e-21	13.6328
LINC00930	-2.43267	-5.39892	0.185222	9.37462e-12	6.86128e-11	9.6733
RP11-719K4.3	-2.43192	-5.39612	0.185318	3.98946e-09	2.19115e-08	8.09938
PPP1R3C	-2.42831	-5.38263	0.185783	6.29701e-18	8.63682e-17	277.234
CYS1	-2.42795	-5.38129	0.185829	2.19541e-28	7.63151e-27	244.224
IGHD3-22	-2.42793	-5.38122	0.185831	4.07247e-05	0.000132024	1.58719
IGHV1-17	-2.42715	-5.37831	0.185932	4.0899e-09	2.24327e-08	9.72977
WISP1	2.42704	5.37787	5.37787	9.4638e-22	1.84638e-20	206.702
SYN2	-2.42621	-5.37478	0.186054	1.42131e-26	4.2663e-25	67.6611
GPR17	-2.42573	-5.37302	0.186115	3.13655e-14	2.94079e-13	48.4691
PNLIPRP2	-2.42523	-5.37114	0.18618	3.87553e-09	2.13365e-08	397.995
ZBTB7C	-2.42352	-5.36477	0.186401	4.68675e-17	5.88172e-16	2236.6
MEP1A	-2.4229	-5.36247	0.186481	3.47957e-18	4.89288e-17	13442.3
AMH	2.42287	5.36235	5.36235	3.34217e-13	2.84256e-12	86.7061
PRKACB	-2.4224	-5.36063	0.186545	1.71343e-32	8.00457e-31	4533.14
CTD-2306A12.1	-2.42207	-5.35939	0.186588	1.1229e-16	1.36061e-15	9.18563
IGKV1-13	-2.42191	-5.35879	0.186609	8.17803e-10	4.85813e-09	13.6477
CTC-490G23.2	-2.42082	-5.35474	0.186751	9.59274e-10	5.65695e-09	97.5254
MFSD4A	-2.41648	-5.33866	0.187313	9.74282e-22	1.89967e-20	1451.03
SOX2	-2.41577	-5.33604	0.187405	7.80175e-08	3.71615e-07	96.7527
CTD-2033D15.3	-2.41458	-5.33166	0.187559	1.76593e-08	9.06895e-08	2.60877
LRFN5	-2.41256	-5.3242	0.187822	6.56039e-18	8.97522e-17	38.1306
RP11-805I24.3	-2.41239	-5.32357	0.187844	3.54012e-20	6.00447e-19	31.7769
ZNF471	-2.41135	-5.31972	0.18798	1.86392e-22	3.85367e-21	122.829
ERFE	2.41018	5.3154	5.3154	1.36077e-14	1.32623e-13	83.6063
LRRC36	2.40956	5.31312	5.31312	3.82953e-30	1.50793e-28	73.6361
SMPDL3A	-2.40677	-5.30285	0.188578	3.30042e-42	3.45294e-40	2731.13
NGFR	-2.40613	-5.30049	0.188662	1.83055e-18	2.65729e-17	265.694
AKR1C2	-2.4057	-5.29894	0.188717	2.14003e-26	6.30654e-25	263.694
FAM132A	-2.40502	-5.29644	0.188806	3.00642e-20	5.12073e-19	275.206
CPXM2	-2.4047	-5.29527	0.188848	1.84843e-15	1.97475e-14	1231.58
CASQ1	-2.40444	-5.2943	0.188882	3.14383e-12	2.41238e-11	24.4993
C1orf115	-2.40206	-5.28556	0.189195	5.15413e-31	2.19819e-29	3402.09
PRR7-AS1	2.40162	5.28395	5.28395	6.67345e-23	1.43713e-21	22.989
IGLJ2	-2.40157	-5.28377	0.189259	2.20445e-11	1.55534e-10	87.3763
SSTR2	-2.40069	-5.28056	0.189374	9.7092e-33	4.61587e-31	128.242
SPARCL1	-2.40002	-5.2781	0.189462	4.96934e-28	1.67168e-26	8409.13
RP11-400K9.4	-2.39949	-5.27618	0.189531	2.38971e-22	4.90816e-21	90.1496
IGHV1OR21-1	-2.39919	-5.27506	0.189571	2.87392e-10	1.79811e-09	18.6815
PPP2R2B	-2.39915	-5.27493	0.189576	6.77034e-22	1.34112e-20	71.5877
CELSR3	2.39822	5.27153	5.27153	6.07818e-26	1.72364e-24	550.227
P2RX1	-2.39795	-5.27055	0.189733	8.2018e-34	4.28349e-32	229.655
FGF10	-2.39715	-5.2676	0.18984	3.18173e-17	4.07201e-16	74.8106
SPP1	2.39665	5.2658	5.2658	6.65465e-11	4.46238e-10	4807.06
CPED1	-2.39554	-5.26176	0.190051	4.5874e-24	1.09609e-22	1138.97
AK5	-2.39518	-5.26042	0.190099	1.0747e-17	1.44341e-16	49.2798
RP11-284N8.3	-2.3926	-5.25104	0.190438	1.27783e-14	1.25257e-13	126.601
TCF21	-2.3921	-5.24922	0.190505	2.59821e-39	2.09464e-37	408.02
FGFR2	-2.39175	-5.24792	0.190552	3.58806e-28	1.22228e-26	1868.42
CXCL3	2.39069	5.2441	5.2441	2.93113e-15	3.06858e-14	1002.6
DSC3	2.3902	5.24232	5.24232	9.45865e-09	4.99069e-08	302.492
LHFPL3	-2.38512	-5.22388	0.191429	7.11299e-10	4.25201e-09	53.7518
MUC4	-2.38488	-5.22299	0.191461	4.24576e-11	2.90614e-10	6178.59
CDHR5	-2.38385	-5.21929	0.191597	1.86069e-26	5.5287e-25	15731.5
DNAJB5	-2.38326	-5.21714	0.191676	2.55118e-22	5.23316e-21	676.478
LINC00704	-2.38326	-5.21714	0.191676	3.74693e-15	3.88364e-14	35.123
IGLC6	-2.38171	-5.21155	0.191882	1.20725e-12	9.66995e-12	44.5422
CES3	-2.38038	-5.20674	0.192059	3.61544e-26	1.0445e-24	4363.69
HSD11B2	-2.37963	-5.20403	0.192159	9.57183e-33	4.56399e-31	14550.2
SCN4B	-2.37916	-5.20233	0.192222	1.59513e-35	9.67491e-34	214.612
PAX5	-2.37762	-5.19678	0.192427	5.38632e-08	2.61651e-07	287.343
ZDHHC15	-2.37683	-5.19395	0.192532	1.67199e-18	2.43368e-17	42.0663
RP11-294C11.2	-2.37571	-5.18991	0.192681	1.15983e-10	7.60856e-10	18.4113
PALM	-2.37497	-5.18724	0.192781	3.98618e-27	1.24507e-25	642.191
DRD5	-2.37307	-5.18041	0.193035	6.19287e-06	2.2771e-05	39.2492
KLK13	-2.37281	-5.17949	0.193069	1.47242e-11	1.05755e-10	21.2693
RP11-738B7.1	2.37176	5.17571	5.17571	5.00799e-08	2.4408e-07	1.87446
IGLV3-6	-2.37125	-5.17389	0.193278	1.0428e-06	4.26892e-06	4.0884
MIR503HG	2.37047	5.1711	5.1711	5.33486e-15	5.44227e-14	29.0372
PRDM6	-2.36972	-5.16839	0.193484	7.73209e-20	1.28055e-18	178.982
XKRX	2.36935	5.1671	5.1671	2.7857e-23	6.18517e-22	192.356
SLC9A9	-2.36837	-5.16357	0.193665	1.84552e-41	1.80248e-39	322.877
COL4A6	-2.36696	-5.15851	0.193854	1.51015e-19	2.43614e-18	122.176
RET	-2.36601	-5.15512	0.193982	1.68511e-16	2.00872e-15	229.082
CHRM4	-2.36584	-5.15453	0.194004	1.74683e-14	1.6817e-13	27.1367
HMCN2	-2.36527	-5.15249	0.194081	6.99246e-20	1.16168e-18	1758.43
MT2P1	-2.3636	-5.14651	0.194306	1.5805e-17	2.08379e-16	16.3963
CES1	-2.3632	-5.1451	0.19436	2.8275e-13	2.41819e-12	1061.34
CTC-510F12.7	-2.36311	-5.14477	0.194372	2.41546e-14	2.28927e-13	12.5879
FUT1	2.36232	5.14197	5.14197	1.51817e-38	1.14404e-36	216.803
RP11-661A12.9	2.36219	5.1415	5.1415	1.31672e-10	8.59071e-10	14.4702
ZNF835	-2.36175	-5.13993	0.194555	5.42983e-19	8.31922e-18	32.0218
IGHV5-78	-2.36174	-5.13991	0.194556	1.13339e-13	1.0066e-12	36.2065
BMP7	2.36058	5.13577	5.13577	4.69801e-14	4.32699e-13	1069.8
ADRB2	-2.36006	-5.13391	0.194783	2.81565e-30	1.12099e-28	73.7684
MAPK10	-2.35963	-5.1324	0.194841	5.57558e-36	3.47147e-34	171.153
RP11-834C11.8	-2.35574	-5.11856	0.195367	7.83389e-09	4.16742e-08	1.86152
MS4A8	-2.35501	-5.11598	0.195466	1.65943e-12	1.31067e-11	844.425
GALNT15	-2.35499	-5.11589	0.195469	7.03123e-17	8.68317e-16	271.246
C1QL1	-2.35467	-5.11479	0.195512	8.07331e-26	2.26557e-24	54.6802
IGHM	-2.3546	-5.11452	0.195522	6.52085e-11	4.37811e-10	28687.5
SNCA	-2.35408	-5.11267	0.195593	3.51741e-19	5.50126e-18	136.991
RP11-294C11.4	-2.35378	-5.11162	0.195633	6.29179e-06	2.31085e-05	5.696
ADCY2	-2.35254	-5.10724	0.1958	1.59698e-18	2.32765e-17	157.744
RP11-470M17.2	-2.35201	-5.10537	0.195872	4.57932e-09	2.49899e-08	2.78358
AC016735.2	2.35178	5.10455	5.10455	1.45074e-05	5.05654e-05	226.369
RHBDL2	-2.35087	-5.10133	0.196027	2.09557e-18	3.02301e-17	746.613
ITM2A	-2.35056	-5.10021	0.19607	1.33521e-31	5.92106e-30	847.656
AP000251.3	-2.35039	-5.0996	0.196094	1.00787e-09	5.93485e-09	10.9396
CPSF1P1	2.3495	5.09647	5.09647	8.57754e-11	5.69511e-10	27.1446
ADH6	-2.34771	-5.09016	0.196457	3.91414e-18	5.47303e-17	565.707
LINC00702	-2.34747	-5.08931	0.19649	1.22119e-16	1.47639e-15	72.6357
CLEC4F	-2.34668	-5.08652	0.196598	5.80806e-17	7.22166e-16	13.7092
VPS9D1-AS1	2.34658	5.08617	5.08617	5.55997e-28	1.86649e-26	243.499
FRMD3	-2.3463	-5.08519	0.196649	5.44033e-21	9.92522e-20	683.334
BEX4	-2.34523	-5.08142	0.196795	8.23728e-34	4.29216e-32	682.654
GLRA2	-2.34466	-5.0794	0.196874	3.76198e-08	1.86244e-07	88.4831
LRRN4CL	-2.34364	-5.07582	0.197013	8.3962e-29	2.99264e-27	230.463
PSORS1C2	2.34339	5.07494	5.07494	8.36079e-09	4.43531e-08	14.2067
CLGN	-2.3433	-5.07462	0.197059	5.74641e-15	5.83448e-14	53.47
NTRK2	-2.3429	-5.0732	0.197114	6.72976e-15	6.77756e-14	544.721
ACADS	-2.34277	-5.07276	0.197132	1.05469e-55	3.01734e-53	5679.63
GNG3	-2.34196	-5.0699	0.197242	7.77139e-22	1.52726e-20	20.7913
STAP1	-2.34114	-5.06705	0.197354	5.68457e-12	4.25889e-11	56.5926
SLC5A11	-2.34095	-5.06636	0.19738	3.33249e-09	1.84727e-08	69.1812
IGKV2D-40	-2.3407	-5.06549	0.197414	6.19748e-08	2.99301e-07	87.8349
MTHFD1L	2.3402	5.06374	5.06374	1.32507e-61	5.42241e-59	1265.4
GDPD3	-2.33973	-5.06209	0.197547	1.00708e-30	4.18469e-29	951.498
IGHV3-36	-2.33852	-5.05783	0.197713	4.24642e-08	2.08852e-07	4.90531
EML1	-2.33747	-5.05416	0.197857	1.04422e-21	2.02991e-20	994.179
AL122127.25	-2.33685	-5.05197	0.197943	8.10699e-08	3.84907e-07	4.39867
PRKAR2B	-2.33681	-5.05185	0.197947	3.97044e-27	1.24136e-25	688.018
C19orf45	2.33645	5.05058	5.05058	6.89007e-29	2.46669e-27	98.1123
VIPR2	-2.33609	-5.04931	0.198047	1.02467e-14	1.01487e-13	71.6106
KCNIP3	-2.33472	-5.04455	0.198234	7.57465e-20	1.25576e-18	92.8848
ANKRD35	-2.33314	-5.03901	0.198452	8.67134e-29	3.08052e-27	87.9684
RP11-341G23.3	-2.33294	-5.03829	0.19848	8.2285e-12	6.06362e-11	7.3925
RP11-800A18.4	-2.33282	-5.03788	0.198496	5.98469e-08	2.895e-07	8.75181
KCNN3	-2.33166	-5.03383	0.198656	9.32324e-34	4.83016e-32	435.803
DTNA	-2.33136	-5.03281	0.198696	6.43245e-15	6.4923e-14	397.312
SULT1A1	-2.33029	-5.02907	0.198844	1.77351e-46	2.79678e-44	2138.64
RP5-1185I7.1	-2.32909	-5.02487	0.19901	8.54571e-16	9.42243e-15	48.2907
KIAA1549	2.32867	5.02341	5.02341	7.31283e-53	1.71311e-50	731.98
PDE7B	-2.32853	-5.02294	0.199086	1.93502e-39	1.57968e-37	141.877
ZNF415	-2.32783	-5.02048	0.199184	4.57129e-22	9.19033e-21	178.701
AC092573.2	2.32742	5.01906	5.01906	7.56103e-10	4.50817e-09	5.87037
PCSK5	-2.3273	-5.01864	0.199257	1.12003e-34	6.23205e-33	1584.89
GGT6	-2.32691	-5.0173	0.199311	1.28575e-20	2.26147e-19	5693.11
RP11-779O18.3	-2.32568	-5.01302	0.199481	8.05363e-11	5.36378e-10	2.15623
CAP2	-2.32449	-5.0089	0.199645	2.25694e-22	4.64433e-21	534.235
FJX1	2.32411	5.00757	5.00757	3.26236e-36	2.0843e-34	124.581
LINC01555	2.3229	5.00338	5.00338	1.80501e-11	1.28417e-10	17.854
CTD-2308L22.1	-2.32262	-5.0024	0.199904	4.30814e-18	6.00576e-17	10.75
NXPH3	-2.32069	-4.99571	0.200172	2.2466e-12	1.74755e-11	271.065
MS4A15	2.32063	4.99549	4.99549	1.82566e-09	1.04553e-08	17.6883
RGS2	-2.32056	-4.99525	0.20019	1.6175e-24	4.02234e-23	1887.44
IGKV1D-37	-2.31983	-4.99273	0.200291	7.98487e-05	0.000246972	2.12228
GLIPR2	-2.31936	-4.99109	0.200357	3.55468e-52	7.71247e-50	1865.15
IRF4	-2.31756	-4.98487	0.200607	2.8843e-18	4.08605e-17	597.048
ADGRL3	-2.31634	-4.98067	0.200776	2.77871e-27	8.78105e-26	257.058
LINC01549	2.31625	4.98035	4.98035	0.000340488	0.000949969	4.37348
ARL4D	-2.31614	-4.97997	0.200804	1.03885e-23	2.40229e-22	296.695
TEAD4	2.31612	4.97992	4.97992	3.12018e-64	1.62692e-61	786.162
DCN	-2.316	-4.97949	0.200824	2.18737e-22	4.50403e-21	17790.8
TBX10	-2.31465	-4.97482	0.201012	6.54741e-14	5.95567e-13	368.688
AOX1	-2.31444	-4.9741	0.201041	2.03108e-18	2.93522e-17	299.648
RP11-129J12.1	-2.31289	-4.96877	0.201257	2.25934e-17	2.93924e-16	8.25606
TPM2	-2.31243	-4.96718	0.201321	1.12219e-11	8.16155e-11	20149.7
NAP1L3	-2.31115	-4.96278	0.2015	4.91945e-20	8.28313e-19	106.952
LY6H	-2.31068	-4.96116	0.201566	3.96779e-09	2.18073e-08	51.6678
SPTBN5	2.30988	4.95843	4.95843	1.84726e-16	2.1931e-15	176.339
CNTN4	-2.30902	-4.95548	0.201797	1.11645e-33	5.75638e-32	281.512
MSX1	2.30873	4.95447	4.95447	9.6242e-18	1.29746e-16	153.067
MEP1AP4	-2.30825	-4.95282	0.201905	1.81592e-08	9.32079e-08	22.4981
LRRC4C	-2.30786	-4.95148	0.20196	1.77384e-12	1.39763e-11	33.8481
RP11-103B5.4	2.30751	4.95029	4.95029	2.56606e-12	1.98648e-11	7.81933
KIRREL3	-2.30748	-4.95019	0.202012	5.39093e-19	8.26354e-18	55.2432
LINC01394	-2.30637	-4.94637	0.202169	3.16021e-10	1.96846e-09	2.81956
HOMER2	-2.30603	-4.9452	0.202216	3.6343e-16	4.19307e-15	129.749
RP11-374M1.5	-2.30461	-4.94033	0.202416	2.00085e-11	1.41881e-10	2.46509
CCDC80	-2.29877	-4.92038	0.203236	7.07577e-21	1.27577e-19	4297.35
AC006273.5	2.29813	4.9182	4.9182	8.44974e-21	1.51589e-19	14.1693
CNR2	-2.29675	-4.91348	0.203522	6.85077e-10	4.10252e-09	37.6215
IGKV1OR1-1	-2.29589	-4.91056	0.203643	4.71377e-07	2.01837e-06	4.57179
RP11-134N1.2	2.29475	4.9067	4.9067	0.000127629	0.000382213	7.29588
PNPLA3	2.29461	4.90623	4.90623	5.30919e-11	3.59596e-10	28.4563
TMEM171	-2.294	-4.90414	0.203909	1.59532e-29	5.9485e-28	1806.7
MT1L	-2.29336	-4.90197	0.204	1.99738e-25	5.36752e-24	88.6356
MIR130B	2.29283	4.90016	4.90016	1.6041e-16	1.91852e-15	10.4402
ALDH1A1	-2.2905	-4.89224	0.204405	1.52591e-14	1.47979e-13	5081.14
FSIP1	-2.29041	-4.89195	0.204417	4.31775e-21	7.93994e-20	62.3356
RP11-432I5.8	-2.28984	-4.89	0.204499	4.07127e-09	2.23381e-08	4.93324
WBSCR17	-2.28939	-4.88851	0.204561	3.60031e-16	4.15533e-15	149.784
PRRG3	-2.28865	-4.886	0.204666	4.43251e-16	5.06698e-15	39.7048
NUDT10	-2.28829	-4.88476	0.204718	2.60266e-16	3.04851e-15	28.7881
AC018641.7	2.28729	4.88137	4.88137	4.55447e-07	1.95482e-06	4.09715
PTPRN	-2.28671	-4.87942	0.204943	2.58412e-13	2.21472e-12	144.488
LINC01550	-2.28601	-4.87704	0.205042	1.1669e-12	9.36536e-12	43.4568
KIAA1683	-2.28517	-4.8742	0.205162	1.5066e-18	2.20287e-17	214.382
TFAP2A	2.2844	4.87161	4.87161	7.14503e-14	6.46291e-13	170.454
CCDC152	-2.28394	-4.87007	0.205336	1.12689e-19	1.83158e-18	112.355
TUB	-2.28342	-4.86832	0.20541	5.00439e-20	8.41299e-19	173.296
KLK3	-2.28223	-4.86431	0.205579	5.81394e-13	4.81807e-12	71.0037
ALDH1L1	-2.28048	-4.8584	0.205829	2.16986e-11	1.5326e-10	1003.19
VAT1L	-2.28034	-4.85792	0.205849	4.26622e-37	2.85545e-35	228.159
GABRE	2.27882	4.85282	4.85282	1.09935e-17	1.47468e-16	1064.52
DKFZp779M0652	-2.27817	-4.85062	0.206159	5.29963e-12	3.98156e-11	6.37402
IGKJ3	-2.27755	-4.84854	0.206248	1.17886e-09	6.89777e-09	27.6365
CES2	-2.277	-4.84668	0.206327	4.06149e-26	1.16815e-24	19995.7
CD163L1	-2.27628	-4.84428	0.206429	4.84307e-24	1.15462e-22	1003.16
MALL	-2.27561	-4.84204	0.206525	2.0522e-33	1.02858e-31	1299.34
CXCL1	2.2748	4.83932	4.83932	4.41236e-15	4.54421e-14	1703.29
RP11-435O5.6	2.27454	4.83844	4.83844	2.56359e-06	9.97663e-06	2.76561
OR51E2	-2.27409	-4.83692	0.206743	1.30991e-13	1.15575e-12	115.219
CYP4F29P	-2.2721	-4.83024	0.207029	1.52557e-12	1.20909e-11	29.5519
ONECUT2	2.27166	4.82879	4.82879	6.89702e-16	7.71512e-15	117.925
KCNJ12	-2.27158	-4.82852	0.207103	1.04635e-12	8.44183e-12	107.078
FER1L4	2.27083	4.82599	4.82599	7.77729e-16	8.63111e-15	372.465
CARD14	2.27045	4.82473	4.82473	1.11149e-22	2.3593e-21	114.019
PPARGC1A	-2.26995	-4.82306	0.207337	1.22555e-19	1.98894e-18	1079.28
AFAP1-AS1	2.26977	4.82246	4.82246	5.38925e-07	2.29121e-06	327.223
TRHDE	-2.26895	-4.81974	0.20748	1.6515e-16	1.97135e-15	210.769
ANKRD36BP2	-2.26865	-4.81872	0.207524	1.62908e-11	1.16464e-10	151.361
LINC01612	-2.26736	-4.81443	0.207709	7.93472e-10	4.72053e-09	52.2234
RP11-227H15.5	2.26618	4.81048	4.81048	2.65821e-07	1.17815e-06	4.81823
CAPN13	-2.26597	-4.80976	0.20791	1.99908e-15	2.12797e-14	753.394
RP11-498E2.9	-2.26529	-4.80752	0.208008	3.85975e-11	2.65485e-10	5.91746
RP11-1260E13.4	-2.26465	-4.80539	0.2081	4.4748e-17	5.62446e-16	19.9657
SFRP2	-2.26354	-4.80167	0.208261	3.03812e-10	1.89607e-09	4237.73
COL1A1	2.26332	4.80096	4.80096	1.05987e-16	1.28859e-15	68884.6
FAM150B	-2.26306	-4.8001	0.208329	7.02214e-19	1.0613e-17	67.8568
CTD-2023M8.1	2.26243	4.79798	4.79798	1.70943e-07	7.78127e-07	1.99807
KLB	-2.26149	-4.79486	0.208557	8.64889e-24	2.01297e-22	82.864
AQP9	2.26111	4.7936	4.7936	1.09917e-08	5.76195e-08	178.617
GABRA2	-2.26088	-4.79284	0.208644	3.06552e-13	2.61483e-12	272.914
CH17-360D5.1	-2.26035	-4.79108	0.208721	1.49536e-13	1.31186e-12	13.6963
RDH5	-2.25899	-4.78655	0.208919	2.32975e-56	6.97371e-54	192.94
PLPP4	2.25896	4.78647	4.78647	2.10797e-11	1.49052e-10	62.2473
NOC2LP1	-2.25839	-4.78456	0.209006	9.20451e-15	9.15862e-14	86.3442
CCDC68	-2.25791	-4.78299	0.209074	1.01492e-26	3.07788e-25	1244.26
MUC5AC	2.25784	4.78276	4.78276	3.68703e-08	1.82869e-07	976.295
CTD-3157E16.2	-2.25746	-4.78149	0.20914	1.8268e-22	3.78085e-21	112.873
SLIT2	-2.25683	-4.7794	0.209231	1.34718e-20	2.36693e-19	522.717
SPDEF	-2.25511	-4.77372	0.20948	1.32206e-11	9.52521e-11	1710.72
CCR8	2.25244	4.76487	4.76487	6.30297e-15	6.37754e-14	11.8222
GS1-204I12.4	-2.25076	-4.75934	0.210113	8.37699e-12	6.16882e-11	13.0314
ZNF334	-2.25075	-4.75931	0.210114	4.79043e-16	5.45107e-15	83.4961
MEIS1	-2.24894	-4.75334	0.210378	6.18491e-23	1.33922e-21	750.908
RP11-91K11.2	-2.24801	-4.75026	0.210515	1.55341e-10	1.00377e-09	4.98003
RASD2	-2.24696	-4.74683	0.210667	3.0766e-23	6.80303e-22	942.195
LINC01485	2.24683	4.74638	4.74638	5.55559e-06	2.06177e-05	10.1197
OR2I1P	2.24632	4.74469	4.74469	1.53461e-13	1.34557e-12	345.392
IGKV1-37	-2.24618	-4.74424	0.210782	8.76797e-06	3.15155e-05	3.01397
MEIS3P1	-2.24572	-4.74274	0.210848	1.19133e-29	4.51504e-28	120.688
RP1-68D18.4	2.24484	4.73985	4.73985	3.11123e-12	2.38907e-11	9.59927
TRDV1	-2.24334	-4.73491	0.211197	1.87715e-09	1.07311e-08	13.3401
AC144450.1	2.24163	4.7293	4.7293	2.54146e-07	1.12827e-06	5.29947
AC138517.6	-2.24095	-4.72707	0.211548	4.40452e-14	4.06478e-13	155.665
KDELC1P1	2.23998	4.7239	4.7239	5.50043e-06	2.04365e-05	9.50401
RAB6B	-2.23935	-4.72184	0.211782	2.3591e-26	6.93396e-25	314.45
OLFM1	-2.23907	-4.72092	0.211823	9.31464e-29	3.30542e-27	430.39
GDF15	2.23868	4.71964	4.71964	1.51937e-14	1.47414e-13	5177.77
LTK	-2.23855	-4.71922	0.211899	3.32819e-10	2.06792e-09	553.954
MIR7111	2.23765	4.71629	4.71629	2.40494e-11	1.69052e-10	4.80005
RP11-134O21.1	-2.23681	-4.71353	0.212155	4.92211e-09	2.67973e-08	16.9553
NLRP2	-2.23678	-4.71344	0.212159	2.27737e-10	1.44699e-09	318.065
TPRXL	2.23671	4.7132	4.7132	7.15057e-08	3.42516e-07	29.7287
CAV1	-2.23661	-4.71289	0.212184	4.38661e-25	1.13448e-23	4707.92
UNC5C	-2.2366	-4.71283	0.212187	1.68881e-26	5.04583e-25	320.821
FENDRR	-2.23659	-4.71283	0.212187	1.4086e-25	3.84279e-24	1149.46
SCARA3	-2.23305	-4.70126	0.212709	9.4197e-23	2.00738e-21	720.403
COL21A1	-2.23212	-4.69825	0.212845	2.13014e-14	2.02658e-13	123.302
SYP	-2.23153	-4.69632	0.212933	8.3835e-35	4.71653e-33	272.378
HIST1H2AH	2.23117	4.69514	4.69514	1.92912e-05	6.59386e-05	88.8472
ADAMTS8	-2.23073	-4.69371	0.213051	1.23581e-14	1.21359e-13	194.363
CLEC17A	-2.23023	-4.69208	0.213125	7.52049e-09	4.00729e-08	33.438
SNORD3A	2.2283	4.68583	4.68583	4.10128e-15	4.23869e-14	99.1537
IGHV1-69	-2.22809	-4.68515	0.213441	3.51923e-09	1.94778e-08	366.875
SORBS2	-2.22732	-4.68264	0.213555	1.74659e-24	4.33337e-23	2408.42
LMO7-AS1	2.22641	4.6797	4.6797	2.1791e-12	1.69749e-11	5.76308
ANLN	2.22547	4.67663	4.67663	1.1196e-32	5.28386e-31	1382.31
ROR1	-2.22411	-4.67223	0.214031	1.36034e-24	3.40381e-23	245.281
ADAMTS2	2.22186	4.66493	4.66493	1.20398e-20	2.12574e-19	1306.67
PBLD	-2.22078	-4.66145	0.214526	1.74952e-23	3.94416e-22	2389.95
RP11-351M8.1	2.22008	4.6592	4.6592	1.53736e-06	6.16011e-06	2.27199
UST	-2.21942	-4.65707	0.214727	5.39224e-17	6.73051e-16	226.817
FAM43B	-2.2191	-4.65601	0.214776	1.20049e-11	8.69777e-11	16.1728
ZNF300P1	-2.2186	-4.65442	0.21485	6.13757e-19	9.32404e-18	28.8735
CLDN14	2.21841	4.65379	4.65379	3.18484e-12	2.44095e-11	35.8808
SSBP2	-2.21745	-4.65069	0.215022	1.22165e-36	8.04351e-35	568.344
KCNA3	-2.21622	-4.64676	0.215204	1.17752e-17	1.57171e-16	66.4919
PP14571	-2.21501	-4.64285	0.215385	4.63391e-13	3.88096e-12	25.3138
ATP5F1P5	-2.21483	-4.64228	0.215411	2.68584e-18	3.82165e-17	7.38102
RSPO3	-2.21481	-4.64222	0.215414	5.1926e-18	7.19839e-17	249.813
RP11-677M14.3	-2.21382	-4.63902	0.215563	3.16406e-23	6.98687e-22	80.3705
PROM2	-2.21269	-4.63537	0.215732	1.2246e-16	1.47941e-15	1964.9
FBXL22	-2.21239	-4.63443	0.215776	1.78384e-19	2.8662e-18	204.167
DISP2	-2.21176	-4.6324	0.215871	2.64607e-25	7.03471e-24	551.281
RP11-359E10.1	-2.21102	-4.63003	0.215981	4.83399e-09	2.63308e-08	12.0734
FRGCA	2.21022	4.62744	4.62744	1.15035e-06	4.68604e-06	3.25109
C14orf132	-2.20867	-4.62248	0.216334	6.67249e-24	1.56879e-22	536.416
ATP5G1P6	2.20646	4.61542	4.61542	4.60492e-05	0.00014798	1.53
LRFN2	-2.20613	-4.61435	0.216715	1.55885e-06	6.24237e-06	25.7924
SNORA71B	2.2058	4.61329	4.61329	6.99917e-13	5.74142e-12	32.5543
ATHL1	2.20549	4.61231	4.61231	6.91782e-15	6.95396e-14	3255.61
ARNTL2	2.20501	4.61077	4.61077	4.72854e-34	2.52668e-32	712.84
KISS1	2.20455	4.60931	4.60931	3.00411e-09	1.67414e-08	20.717
PPP2R3A	-2.20368	-4.60653	0.217083	2.93528e-50	5.68213e-48	719.433
ZNF667-AS1	-2.20357	-4.60617	0.2171	1.6047e-30	6.56669e-29	132.498
GPR3	2.20356	4.60615	4.60615	1.45452e-13	1.27707e-12	41.4792
ZNF793-AS1	-2.20263	-4.60318	0.217241	6.3218e-15	6.39259e-14	25.52
AC011513.4	2.20238	4.60237	4.60237	7.87122e-10	4.68361e-09	8.4638
DUSP4	2.20233	4.60221	4.60221	2.28326e-12	1.77564e-11	1458.61
MST1L	-2.20187	-4.60075	0.217356	4.31491e-13	3.62695e-12	87.8541
SERTAD4	-2.20122	-4.59869	0.217453	2.34212e-24	5.73608e-23	344.948
SNORD14E	2.2004	4.59606	4.59606	2.16825e-08	1.10282e-07	7.37569
PLCL2	-2.1983	-4.5894	0.217894	1.27755e-22	2.69235e-21	821.897
SYPL2	-2.19745	-4.58669	0.218022	1.62814e-17	2.14398e-16	47.5566
OTC	-2.19723	-4.58599	0.218055	4.05068e-09	2.22327e-08	234.471
CASP5	-2.19527	-4.57976	0.218352	1.45968e-16	1.75096e-15	623.322
C10orf107	-2.19494	-4.5787	0.218403	1.22419e-16	1.47941e-15	18.8967
ORM2	2.19438	4.57694	4.57694	1.15546e-07	5.3847e-07	5.0405
NDN	-2.19424	-4.57649	0.218508	1.07042e-33	5.52786e-32	804.075
NIPAL4	-2.19419	-4.57634	0.218515	5.10327e-11	3.46085e-10	60.984
AC007285.7	2.19245	4.57082	4.57082	1.77937e-06	7.07111e-06	2.37501
IGHV1-18	-2.19209	-4.56966	0.218835	5.59027e-09	3.0211e-08	2880.17
CCR2	-2.19194	-4.56918	0.218858	1.14274e-20	2.02203e-19	217.461
SNORD88A	2.1919	4.56907	4.56907	3.37098e-05	0.000110592	1.75613
CCR10	-2.19028	-4.56393	0.21911	1.66466e-23	3.7633e-22	52.4525
CECR7	-2.19019	-4.56365	0.219123	3.24405e-15	3.38193e-14	24.0272
NEURL1	-2.18939	-4.56112	0.219244	5.9477e-12	4.44777e-11	1071.5
NLGN4X	-2.18918	-4.56046	0.219276	1.75465e-24	4.34779e-23	125.54
POPDC3	-2.18798	-4.55668	0.219458	2.03793e-08	1.0385e-07	26.5731
EDIL3	-2.18749	-4.55514	0.219532	5.96059e-37	3.94865e-35	2373.17
IGHD2-2	-2.18705	-4.55373	0.2196	6.54282e-05	0.000205276	1.19833
EMX2	-2.18513	-4.54769	0.219892	1.00939e-05	3.59973e-05	45.0734
CLIP4	-2.18511	-4.54762	0.219895	1.47379e-23	3.34583e-22	399.761
NPR3	-2.18416	-4.54461	0.220041	1.9105e-10	1.22399e-09	190.701
TLR10	-2.18403	-4.5442	0.220061	2.72733e-12	2.10478e-11	98.4887
CTD-3157E16.1	-2.18398	-4.54404	0.220068	6.0586e-23	1.31451e-21	74.7001
PRAC1	-2.18021	-4.5322	0.220644	9.79773e-05	0.000298897	861.087
CLECL1	-2.17941	-4.52969	0.220765	2.1558e-15	2.28726e-14	25.4354
FOXD1	2.17939	4.52962	4.52962	1.58273e-06	6.33013e-06	50.28
NEXN	-2.17905	-4.52856	0.220821	8.38396e-17	1.02687e-15	986.821
TMEM132A	2.17855	4.52697	4.52697	8.78905e-44	1.12305e-41	1094.69
NXPE2	-2.1783	-4.5262	0.220936	2.72941e-15	2.8611e-14	224.651
NEBL	2.17804	4.52538	4.52538	2.53301e-30	1.01471e-28	2429.14
ABCD2	-2.17776	-4.52451	0.221018	3.09227e-22	6.30309e-21	49.7259
CD207	-2.17733	-4.52316	0.221085	7.06335e-18	9.63476e-17	42.7962
RP11-12M5.3	-2.17639	-4.52021	0.221229	1.05109e-12	8.47587e-12	5.87974
IGLVIVOR22-1	2.17627	4.51984	4.51984	1.26786e-05	4.45466e-05	2.11608
FAM46C	-2.17619	-4.51958	0.221259	2.67919e-23	5.95686e-22	2475.95
COL2A1	-2.17522	-4.51655	0.221408	1.01227e-11	7.38539e-11	42.3401
FOXP4-AS1	2.17491	4.51558	4.51558	1.50892e-40	1.35125e-38	59.8083
MIR6797	2.17433	4.51376	4.51376	2.63095e-08	1.32626e-07	2.19209
CPLX2	-2.17333	-4.51063	0.221698	8.54195e-11	5.6738e-10	196.745
[truncated: 3,619 more rows]

## Sheet: Table S6  
Table S6. GSEA enrichment results for TCGA dataset.
pathway	pval	padj	ES	NES	nMoreExtreme	size	leadingEdge
KEGG_DNA_REPLICATION	0.000367918	0.0030861	0.744888	2.39334	0	36	RFC3, RPA4, DNA2, MCM2, MCM7, RNASEH2A, MCM4, POLD2, POLA1, MCM3, RFC4, POLE2, LIG1, MCM6, FEN1, PCNA, PRIM2, PRIM1, POLD1, POLA2, SSBP1, RFC2, RFC5, RPA3, MCM5, RNASEH1, POLE, RNASEH2B, POLE3
KEGG_DRUG_METABOLISM_CYTOCHROME_P450	0.000126151	0.00170644	-0.705197	-2.17007	0	71	ADH1B, ADH1C, UGT2A3, UGT2B17, UGT1A8, ADH1A, UGT1A10, GSTA1, GSTM5, UGT2B15, UGT2B11, MAOB, CYP3A4, UGT1A9, UGT1A1, UGT2B10, FMO2, ADH6, AOX1, MAOA, FMO5, GSTA2, GSTM2, UGT2B7, UGT1A7, CYP2C18, GSTM3, FMO4, UGT1A5, CYP2A6, GSTT2, ADH4, UGT1A4, GSTM1, GSTM4, CYP2C9, MGST3, GSTZ1, ADH5, CYP2C8, ALDH3A1
KEGG_NEUROACTIVE_LIGAND_RECEPTOR_INTERACTION	0.000106986	0.00170644	-0.613926	-2.16285	0	266	CHRM2, NPY2R, P2RX2, AGTR1, CNR1, GABRG2, ADCYAP1R1, GALR1, HTR4, TACR2, CTSG, GLP2R, PTGDR, GABRG1, ADRB3, AVPR1B, GRIN2A, GRIK3, MCHR2, GRIK5, ADRA1A, GHR, LEP, AGTR2, GABRB2, NPY1R, GRIA4, NPY5R, GABRB3, THRB, PTH1R, GRIA1, GRIA2, P2RY1, CHRNA3, GRID2, HTR7, GRIA3, TACR1, P2RY14, LPAR1, GCGR, GRIK1, P2RY4, TSHB, CCKAR, CHRNA4, SSTR2, P2RX1, DRD5, CHRM4, ADRB2, GLRA2, VIPR2, GRIK2, CNR2, GABRA2…
KEGG_AMINOACYL_TRNA_BIOSYNTHESIS	0.000383583	0.0030861	0.65374	2.16176	0	41	GARS, IARS, VARS, DARS, YARS, AARS, MARS, FARSA, EARS2, MARS2, CARS2, EPRS, TARS2, NARS2, KARS, YARS2, FARSB, SARS2, VARS2, TARS, LARS, DARS2, LARS2, WARS, AARS2, RARS, PSTK, CARS
KEGG_STARCH_AND_SUCROSE_METABOLISM	0.000130976	0.00170644	-0.736885	-2.16056	0	51	UGT2A3, UGT2B17, GBA3, UGT1A8, UGT1A10, PYGM, SI, G6PC, UGT2B15, UGT2B11, UGT1A9, UGT1A1, UGT2B10, UGP2, UGDH, UGT2B7, UGT1A7, TREH, PGM1, GCK, UGT1A5, UGT1A4, ENPP3, ENPP1, MGAM, HK2, G6PC2
KEGG_CELL_CYCLE	0.000670691	0.00456586	0.538589	2.15901	0	124	CDKN2A, CDC25B, ORC6, MYC, PKMYT1, CDC6, E2F1, CCND1, CDC45, CDK1, BUB1, ESPL1, MAD2L1, DBF4, PRKDC, TTK, BUB1B, PLK1, E2F5, MCM2, CCNB1, MCM7, CCNE1, CDC25A, RBL1, MCM4, CHEK1, PTTG1, CDC25C, CDK4, MCM3, CDK2, CDC7, E2F3, SKP2, CCNA2, ATR, CDC20, ORC1, MCM6, MAD2L2, CHEK2, PCNA, CDK6, ANAPC1, CCNE2, CCNB2, TFDP1, WEE2, ORC5, ANAPC7, YWHAG, CDK7, BUB3, SMC1A, HDAC2, MCM5, ORC2, ORC3, MAD1L1, CCNB…
KEGG_CALCIUM_SIGNALING_PATHWAY	0.000112057	0.00170644	-0.62706	-2.14264	0	176	CHRM2, P2RX2, CHP2, AGTR1, HTR4, TACR2, ADRB3, AVPR1B, PLN, GRIN2A, ATP2B3, NOS1, MYLK, ADRA1A, SLC8A2, ATP2B2, ERBB4, HTR7, CACNA1B, TACR1, PRKCB, CCKAR, PRKACB, P2RX1, DRD5, ADRB2, ADCY2, SLC8A3, CAMK2B, CAMK2A, ADRA1B, RYR3, TACR3, PLCD1, PLCE1, HTR2B, ADRB1, ATP2B4, PDE1A, ATP2A3, ITPKA, CCKBR, PDE1B, CYSLTR1, CACNA1H, RYR1, BDKRB1, PDE1C, CHRNA7, NTSR1, PPP3R2, PLCD3, CACNA1A, GNAL, CAMK4, P…
KEGG_RETINOL_METABOLISM	0.000127389	0.00170644	-0.679775	-2.06053	0	63	ADH1B, ADH1C, UGT2A3, UGT2B17, DHRS9, UGT1A8, ADH1A, LRAT, UGT1A10, UGT2B15, UGT2B11, CYP3A4, UGT1A9, UGT1A1, UGT2B10, ADH6, ALDH1A1, RDH5, UGT2B7, ALDH1A2, UGT1A7, CYP2C18, RETSAT, UGT1A5, CYP2A6, ADH4, UGT1A4, CYP26B1
KEGG_SPLICEOSOME	0.000666223	0.00456586	0.512977	2.05294	0	123	THOC2, SF3B3, SNRPB, HSPA6, PPIL1, PRPF4, MAGOHB, SNRPF, HNRNPA1L2, PRPF6, THOC3, LSM7, EFTUD2, CTNNBL1, PRPF40A, SNRPE, PRPF19, NCBP2, HNRNPA1, U2SURP, TCERG1, SNRPD2, HNRNPU, LSM5, RBMX, PRPF3, SNRNP70, PRPF40B, SF3A2, SNRPA1, CHERP, PPIH, SNRPG, SNRPB2, SNRPA, CRNKL1, SNRNP200, HSPA1B, HSPA8, U2AF2, SNRPC, USP39, SRSF6, PRPF38B, LSM4, SRSF10, SNRPD1, SRSF7, DDX39B, BUD31, MAGOH, XAB2, DHX15, P…
KEGG_DRUG_METABOLISM_OTHER_ENZYMES	0.000130976	0.00170644	-0.697511	-2.04512	0	51	UGT2A3, UGT2B17, UGT1A8, UGT1A10, UGT2B15, UGT2B11, CYP3A4, UGT1A9, UGT1A1, UGT2B10, XDH, CES1, CES2, NAT2, UGT2B7, DPYD, UGT1A7, CDA, UGT1A5, CYP2A6, NAT1, UGT1A4, DPYS
KEGG_PENTOSE_AND_GLUCURONATE_INTERCONVERSIONS	0.000142878	0.00170644	-0.778913	-2.03716	0	27	UGT2A3, UGT2B17, UGT1A8, UGT1A10, UGT2B15, UGT2B11, UGT1A9, UGT1A1, UGT2B10, UGP2, UGDH, UGT2B7, UGT1A7, UGT1A5, UGT1A4, AKR1B1
KEGG_HOMOLOGOUS_RECOMBINATION	0.00102076	0.00669162	0.665408	2.02033	2	28	XRCC2, BRCA2, EME1, RAD54B, RAD54L, RPA4, BLM, POLD2, POLD1, SSBP1, MRE11A, RAD51D, SHFM1, RPA3, XRCC3, RAD51, RAD51B, NBN, TOP3B, RAD50
KEGG_MISMATCH_REPAIR	0.00158629	0.00851383	0.681613	1.98573	4	23	EXO1, RFC3, RPA4, POLD2, RFC4, LIG1, PCNA, MSH2, POLD1, SSBP1, RFC2, MSH6, RFC5, RPA3, PMS2, MLH3
KEGG_METABOLISM_OF_XENOBIOTICS_BY_CYTOCHROME_P450	0.000126614	0.00170644	-0.648099	-1.98391	0	69	ADH1B, ADH1C, UGT2A3, UGT2B17, UGT1A8, ADH1A, UGT1A10, GSTA1, GSTM5, UGT2B15, UGT2B11, CYP3A4, UGT1A9, UGT1A1, UGT2B10, AKR1C2, ADH6, AKR1C1, GSTA2, GSTM2, UGT2B7, UGT1A7, CYP2C18, GSTM3, AKR1C3, CYP1B1, UGT1A5, GSTT2, ADH4, UGT1A4, EPHX1, GSTM1, GSTM4, CYP2C9, MGST3, GSTZ1, ADH5, CYP2C8, ALDH3A1
KEGG_ASCORBATE_AND_ALDARATE_METABOLISM	0.000144613	0.00170644	-0.760514	-1.95848	0	25	UGT2A3, UGT2B17, UGT1A8, UGT1A10, UGT2B15, UGT2B11, UGT1A9, UGT1A1, UGT2B10, UGDH, UGT2B7, UGT1A7, UGT1A5, UGT1A4
KEGG_PORPHYRIN_AND_CHLOROPHYLL_METABOLISM	0.000135227	0.00170644	-0.689408	-1.9488	0	41	UGT2A3, UGT2B17, UGT1A8, UGT1A10, CP, UGT2B15, UGT2B11, UGT1A9, UGT1A1, UGT2B10, ALAS2, UGT2B7, UGT1A7, HMOX1, UGT1A5, UGT1A4
KEGG_INTESTINAL_IMMUNE_NETWORK_FOR_IGA_PRODUCTION	0.000132943	0.00170644	-0.673052	-1.94385	0	46	TNFRSF17, TNFRSF13B, CCL28, PIGR, CXCL12, MADCAM1, AICDA, IL2, CCR10, CCR9, CD40LG, TNFRSF13C, IL10, HLA-DPB1, HLA-DOB, HLA-DPA1, HLA-DOA, TNFSF13, ITGB7, HLA-DQA1, HLA-DMB, HLA-DRA, HLA-DRB5, IL15, CD28, HLA-DRB1, HLA-DQA2, HLA-DMA
KEGG_RNA_DEGRADATION	0.000439754	0.00324318	0.536307	1.88012	0	57	HSPD1, EXOSC5, PNPT1, EXOSC2, EXOSC8, ZCCHC7, EXOSC4, XRN2, DIS3, EXOSC7, EXOSC3, LSM7, ENO1, LSM5, PAPD7, ENO3, DCPS, LSM4, EXOSC9, EXOSC6, PATL1, HSPA9, LSM2, PARN, SKIV2L2, EXOSC1, MPHOSPH6, CNOT10, DCP1A, PAPOLG, CNOT1, SKIV2L, CNOT3, CNOT6, PAPOLA, EXOSC10
KEGG_PROXIMAL_TUBULE_BICARBONATE_RECLAMATION	0.000291971	0.00271994	-0.734098	-1.85932	1	23	CA4, CA2, SLC4A4, ATP1A2, PCK1, SLC9A3, ATP1B2, ATP1A3, FXYD2, AQP1, ATP1A4
KEGG_NUCLEOTIDE_EXCISION_REPAIR	0.00158479	0.00851383	0.554439	1.8581	3	44	RFC3, RPA4, POLD2, RFC4, POLE2, LIG1, PCNA, GTF2H4, POLD1, CUL4A, RFC2, CDK7, RFC5, RPA3, MNAT1, POLE, POLE3, GTF2H3, ERCC2, CETN2, RAD23A, CUL4B, ERCC3, RAD23B, RPA2, DDB1, ERCC5, ERCC8
KEGG_VASCULAR_SMOOTH_MUSCLE_CONTRACTION	0.000118977	0.00170644	-0.567103	-1.85438	0	115	MYH11, AGTR1, ACTG2, AVPR1B, KCNMB1, ADCY5, KCNMA1, MYLK, ADRA1A, MYL9, PPP1R14A, PLA2G2C, PLA2G5, PPP1R12B, KCNMB2, PLA2G2A, PRKCB, PRKACB, ADCY2, ADRA1B, PLA2G10, NPR1, MRVI1, ACTA2, PLA2G2D, CALD1, ADRA1D, GUCY1A3, RAMP1, ITPR1, GNA11, PRKG1, MYL6, ADCY9, PLA2G4A, MAPK3, PRKACG, CALM1, GUCY1B3, ADCY8, MYLK3, ADORA2A, CACNA1S, AVPR1A, GNA13, CACNA1C, PLA2G1B, GNAQ, PRKCE, NPR2, PPP1CB, RAMP2
KEGG_STEROID_HORMONE_BIOSYNTHESIS	0.00025974	0.00255411	-0.623549	-1.85073	1	55	HSD3B2, UGT2A3, UGT2B17, UGT1A8, UGT1A10, HSD17B2, UGT2B15, UGT2B11, CYP3A4, UGT1A9, UGT1A1, CYP11A1, UGT2B10, AKR1C2, HSD11B2, AKR1C1, HSD17B6, UGT2B7, CYP7A1, UGT1A7, AKR1C3, CYP1B1, UGT1A5, UGT1A4
KEGG_BASE_EXCISION_REPAIR	0.00324675	0.0136827	0.574552	1.82585	8	34	NEIL3, POLD2, POLE2, LIG1, FEN1, PCNA, NTHL1, POLB, POLD1, LIG3, NEIL2, POLE, HMGB1, XRCC1, APEX2, POLE3, MPG, PARP1, APEX1, MUTYH, PARP2, UNG, PARP4
KEGG_FATTY_ACID_METABOLISM	0.000404585	0.00311355	-0.642326	-1.82325	2	42	ADH1B, ADH1C, ADH1A, ACADL, ADH6, ACADS, ACAA2, ECI2, ACAT1, ADH4, CPT2, CPT1A, ACADM, HADH, ACOX1, EHHADH, HADHB, ACAA1, ACADVL, ADH5, ACADSB, HADHA, ALDH3A2
KEGG_LONG_TERM_DEPRESSION	0.000253229	0.00255411	-0.583691	-1.78675	1	69	GNAO1, NOS1, PRKG2, PLA2G2C, GRIA1, GRIA2, PLA2G5, GRID2, GRIA3, PLA2G2A, PRKCB, IGF1, PLA2G10, GNAI1, RYR1, PLA2G2D, CACNA1A, GUCY1A3, ITPR1, GNA11, PRKG1, GNAZ, PLA2G4A, MAPK3, PPP1R17, GUCY1B3, GNA13, PLA2G1B, GNAQ, PPP2CB
KEGG_ADIPOCYTOKINE_SIGNALING_PATHWAY	0.000253261	0.00255411	-0.57944	-1.76959	1	67	ADIPOQ, RXRG, NPY, PRKAA2, G6PC, PCK1, LEP, CD36, SLC2A4, MAPK10, PPARGC1A, ACACB, POMC, LEPR, AKT3, CPT1A
KEGG_DILATED_CARDIOMYOPATHY	0.000123533	0.00170644	-0.553297	-1.75354	0	90	SGCG, DES, PLN, CACNG7, ADCY5, SGCA, CACNG5, DMD, PRKACB, ADCY2, TPM2, MYL3, IGF1, MYL2, CACNA2D1, CACNB2, CACNA2D3, ADRB1, ITGA7, CACNG2, ITGA8, TPM1, ITGB3, SLC8A1, CACNA2D2, ACTC1, SGCD, CACNG6, LAMA2, ADCY9, CACNB1, ITGB7, PRKACG, TTN, ADCY8, SGCB, CACNA1S, CACNA1C, ITGA3
KEGG_STEROID_BIOSYNTHESIS	0.0113772	0.0338157	0.655225	1.74146	37	16	CEL, SQLE, CYP27B1, DHCR7, NSDHL, HSD17B7, CYP51A1, MSMO1, TM7SF2, EBP
KEGG_ASTHMA	0.00155741	0.00851383	-0.659218	-1.73774	10	28	FCER1A, MS4A2, CCL11, CD40LG, IL10, HLA-DPB1, HLA-DOB, HLA-DPA1, HLA-DOA, HLA-DQA1, HLA-DMB, HLA-DRA, HLA-DRB5, HLA-DRB1, HLA-DQA2, RNASE3, HLA-DMA
KEGG_ALDOSTERONE_REGULATED_SODIUM_REABSORPTION	0.00215779	0.0101501	-0.610818	-1.73381	15	42	ATP1A2, SCNN1B, SCNN1G, NR3C2, ATP1B2, PRKCB, HSD11B2, SGK1, IGF1, ATP1A3, PIK3CG, FXYD2, NEDD4L, ATP1A4, PIK3CD, MAPK3, PIK3R5, ATP1B3, SFN
KEGG_AXON_GUIDANCE	0.000117028	0.00170644	-0.522706	-1.72894	0	127	SEMA3E, EPHA6, CHP2, DPYSL5, EPHA7, NTNG1, EPHA5, UNC5D, SEMA3D, SEMA6D, NTN1, CXCL12, SEMA6A, L1CAM, SLIT3, CFL2, LRRC4C, SLIT2, UNC5C, PAK3, EFNA5, GNAI1, SEMA3G, EPHB6, PLXNB3, PPP3R2, EPHA4, EPHA3, ABLIM3, NTN4, SLIT1, DCC, SEMA4G, SEMA3B, MAPK3, NFATC1, ROBO3
KEGG_TYROSINE_METABOLISM	0.00215779	0.0101501	-0.607726	-1.72504	15	42	ADH1B, ADH1C, ADH1A, TAT, MAOB, AOC3, DCT, ADH6, AOX1, MAOA, TPO, HGD, TYRP1, ADH4, HPD, GSTZ1, ADH5, ALDH3A1, GOT1
KEGG_NITROGEN_METABOLISM	0.00335766	0.0138211	-0.679344	-1.72064	22	23	CA1, CA4, CA7, CA2, CA12, CA14
KEGG_PARKINSONS_DISEASE	0.000118977	0.00170644	-0.522094	-1.7072	0	115	UCHL1, SNCA, COX7A1, LRRK2, COX6A2, PARK2, COX6B2, SLC18A1, PINK1, SLC25A4, ATP5A1, SLC18A2, SDHD, ATP5J, UQCRFS1, UQCR10, SDHA, COX5A, ATP5F1, NDUFB1, ATP5G3, UQCRC1, ATP5O, NDUFA6, COX8A, COX7C, NDUFS4, ATP5B, NDUFS3, SDHB, COX4I1, SEPT5, NDUFC1, NDUFB3, ATP5G1, UQCRC2, NDUFA2, COX5B, NDUFS7, COX7A2, NDUFB8, NDUFB10, NDUFS2, NDUFA1, UBA7, NDUFS1, ATP5D, COX6A1, COX7B, NDUFB7, NDUFV1, NDUFA5, AT…
KEGG_RNA_POLYMERASE	0.0134483	0.0383927	0.554168	1.69899	38	29	POLR3G, POLR1B, POLR1C, POLR1A, POLR1D, POLR3K, POLR1E, POLR2D, ZNRD1, POLR3A, POLR2J2, POLR3C, POLR2J3, POLR3H, POLR3D, POLR3F, POLR2H, POLR2K, POLR2I, POLR2J, POLR2G, POLR2C
KEGG_CELL_ADHESION_MOLECULES_CAMS	0.000351083	0.0030861	-0.509456	-1.68511	2	127	CLDN8, NRXN1, CADM3, NLGN1, CNTN2, CNTN1, NCAM1, NEGR1, CLDN23, CLDN11, MADCAM1, L1CAM, MPZ, JAM2, CLDN5, CLDN19, NLGN4X, NRXN2, CD22, ITGA8, SIGLEC1, NCAM2, NFASC, JAM3, CD40LG, NLGN3, CADM1, ICAM3, MAG, NRXN3, HLA-DPB1, HLA-DOB, CLDN17, NEO1, HLA-G, CLDN7, HLA-DPA1, HLA-DOA, ITGB7, CD8A, SELP, SDC2, CD4, CNTNAP1, HLA-DQA1, PTPRC, HLA-DMB, CDH2, HLA-DRA, PTPRM, HLA-DRB5, ITGAL, SELL, SPN, CD28, …
KEGG_B_CELL_RECEPTOR_SIGNALING_PATHWAY	0.00163543	0.00851383	-0.542504	-1.67851	12	74	CHP2, CD79A, CR2, PRKCB, CD22, CD79B, FCGR2B, CD19, PIK3CG, PPP3R2, PLCG2, BTK, AKT3, FOS, VAV1, PIK3CD, MAPK3, NFATC1, PIK3R5, BLNK, PPP3CB, SOS2, BCL10, VAV3, NFKBIA, NFATC2, RAC2, NFATC4, KRAS, PPP3CC
KEGG_ARRHYTHMOGENIC_RIGHT_VENTRICULAR_CARDIOMYOPATHY_ARVC	0.00163543	0.00851383	-0.541617	-1.67577	12	74	SGCG, DES, CTNNA3, CACNG7, SGCA, CACNG5, DMD, CTNNA2, CACNA2D1, CACNB2, CACNA2D3, ITGA7, CACNG2, TCF7L1, ITGA8, ITGB3, DSC2, SLC8A1, ACTN2, ACTN3, CACNA2D2, SGCD, CACNG6, LAMA2, CACNB1, ITGB7, CDH2, SGCB, CACNA1S, CACNA1C, ITGA3
KEGG_TASTE_TRANSDUCTION	0.00343915	0.0138348	-0.573299	-1.66465	25	48	SCNN1B, SCNN1G, GNG13, KCNB1, TAS1R1, CACNA1B, PRKACB, GNG3, PDE1A, TAS2R60, CACNA1A, TRPM5
KEGG_RIBOSOME	0.00156822	0.00851383	0.437351	1.65549	2	88	RPL36A, RPL22L1, RPS21, RPS2, RPL39, RPS19, RPL36, RPL12, RPL7, RPL30, RPS7, RPS4X, RPL8, RPL3L, RPL37, RPL35, RPS15, RPL10, RPL7A, RPS3, RPL38, RPL28, RPL13, RPS18, RPL18, RPL26L1, RPS5, RPL14, RPS10, RPL35A, RPL23A, RPL37A, RPL23, RPL4, RPS20, RPS6, RPLP0, RPL19, RPS16, RPL32, RPL18A, RPS15A, RPL27, RPL29, RPL21, RSL24D1, RPL31, RPL6, RPL24, RPS28, UBA52, RPLP2, RPS24, RPS12, RPS17, RPL10A, MRP…
KEGG_P53_SIGNALING_PATHWAY	0.00660066	0.0229082	0.460708	1.64998	13	66	SERPINB5, CDKN2A, SERPINE1, TP73, PMAIP1, CCND1, CDK1, GTSE1, RRM2, PERP, CCNB1, TNFRSF10B, CCNE1, CHEK1, CDK4, CDK2, ATR, BBC3, CHEK2, CDK6, CCNE2, CCNB2, BID
KEGG_GAP_JUNCTION	0.00123533	0.00780905	-0.51839	-1.64291	9	90	TUBB4A, ADCY5, PRKG2, TUBAL3, EGF, LPAR1, PRKCB, PRKACB, ADCY2, TUBB2B, HTR2B, ADRB1, GNAI1, PDGFD, TUBB6, GUCY1A3, ITPR1, GNA11, GJD2, PRKG1, TUBA1A, PDGFRA, ADCY9, HTR2A, MAPK3, PRKACG, TUBB2A, GUCY1B3, ADCY8, MAPK7
KEGG_AMYOTROPHIC_LATERAL_SCLEROSIS_ALS	0.00457098	0.0172141	-0.55621	-1.63507	34	52	NEFL, CHP2, PRPH, NEFM, GRIN2A, NOS1, GRIA1, GRIA2, NEFH, PPP3R2, BCL2, PRPH2, CAT, MAP2K6, BAD, SLC1A2, TOMM40L, TNFRSF1A, PPP3CB, CASP1
KEGG_GLYCOSPHINGOLIPID_BIOSYNTHESIS_LACTO_AND_NEOLACTO_SERIES	0.00968908	0.0304845	-0.634247	-1.63332	66	25	FUT9, B3GALT1, GCNT2, B3GALT5, ST8SIA1, B3GALT2, ST3GAL4, ST3GAL3, ST3GAL6, ABO
KEGG_ABC_TRANSPORTERS	0.0057502	0.0212039	-0.570213	-1.63308	42	44	ABCA8, ABCB11, ABCG2, ABCB5, ABCA9, ABCC8, ABCA6, ABCD2, ABCB1, ABCA10, ABCA5, ABCD3, ABCC9, ABCG4, ABCA3, ABCC3, ABCA1, ABCA4
KEGG_HEMATOPOIETIC_CELL_LINEAGE	0.00186776	0.00944554	-0.517718	-1.62598	14	84	ANPEP, FCER2, IL1R2, CD36, MS4A1, CR2, IL6R, KIT, IL5RA, CD22, CD1C, TPO, CD19, CD1D, FLT3, CR1, IL11RA, GP9, ITGB3, CD33, CD37, CSF1R, CD14, KITLG, CD7, GP1BA, CD38, CD3E, CSF1, CD3G, CD3D, CD8A, IL1R1, CD4, CD1E, HLA-DRA, FLT3LG, HLA-DRB5, DNTT, CD34, CD59, HLA-DRB1, ITGA3, ITGAM, CD8B
KEGG_BUTANOATE_METABOLISM	0.0077455	0.0257559	-0.594004	-1.62455	55	34	AKR1B10, HMGCS2, ACSM5, ACADS, ACSM2A, ACSM1, ACAT1, ACSM4, ACSM3, HADH, BDH2, EHHADH, HMGCL, BDH1, GAD2, HADHA, ALDH3A2
KEGG_CARDIAC_MUSCLE_CONTRACTION	0.00314505	0.0135774	-0.524598	-1.62311	24	74	ATP1A2, CACNG7, ATP1B2, CACNG5, TPM2, MYL3, MYL2, CACNA2D1, CACNB2, COX7A1, CACNA2D3, CACNG2, ATP1A3, COX6A2, TPM1, COX6B2, SLC8A1, FXYD2, ATP1A4, CACNA2D2, ACTC1, CACNG6, SLC9A1, CACNB1, UQCRFS1, UQCR10, COX5A, CACNA1S, UQCRC1, ATP1B3, CACNA1C, COX8A, COX7C, COX4I1, UQCRC2, COX5B, COX7A2, COX6A1, COX7B, UQCR11, COX8C, RYR2, COX6C, COX4I2, MYH7, UQCRQ, ATP1B4
KEGG_PRION_DISEASES	0.00785773	0.0257559	-0.590448	-1.62219	56	35	C7, NCAM1, C6, PRKACB, C8G, NCAM2, C1QA, C1QC, CCL5, C1QB, HSPA1A, EGR1, MAPK3, PRKACG, PRNP
KEGG_RENIN_ANGIOTENSIN_SYSTEM	0.0162818	0.0443367	-0.677136	-1.62023	109	17	AGTR1, CMA1, ANPEP, CTSG, AGTR2, CPA3
KEGG_HYPERTROPHIC_CARDIOMYOPATHY_HCM	0.00261194	0.0115578	-0.513359	-1.61157	20	83	SGCG, DES, PRKAA2, CACNG7, SGCA, CACNG5, DMD, TPM2, MYL3, IGF1, MYL2, CACNA2D1, CACNB2, CACNA2D3, ITGA7, CACNG2, ITGA8, TPM1, ITGB3, SLC8A1, CACNA2D2, ACTC1, SGCD, CACNG6, LAMA2, CACNB1, ITGB7, TTN, SGCB, CACNA1S, CACNA1C, ITGA3
KEGG_PRIMARY_IMMUNODEFICIENCY	0.00909843	0.0292804	-0.586336	-1.6109	65	35	TNFRSF13B, CD79A, AICDA, IGLL1, CD19, BTK, CD40LG, TNFRSF13C, CD3E, CD3D, CD8A, CD4, PTPRC, BLNK, CD8B
KEGG_VALINE_LEUCINE_AND_ISOLEUCINE_DEGRADATION	0.00735491	0.025035	-0.561281	-1.6075	54	44	HMGCS2, ACADS, AOX1, ACAA2, ACAT1, ACADM, HADH, EHHADH, HMGCL, HADHB, ACAA1, ALDH6A1, ACADSB, HADHA, ALDH3A2, HIBCH, OXCT1, MUT, ABAT, AUH, ECHS1, ACAD8, ALDH2, DBT, BCAT2
KEGG_VIRAL_MYOCARDITIS	0.00607672	0.0215475	-0.522215	-1.59682	47	68	SGCG, MYH11, SGCA, DMD, CAV1, MYH2, MYH15, CD40LG, SGCD, HLA-DPB1, LAMA2, HLA-DOB, HLA-G, HLA-DPA1, HLA-DOA, MYH3, HLA-DQA1, HLA-DMB, HLA-DRA, HLA-DRB5, ITGAL, SGCB, CD28, HLA-DRB1, HLA-DQA2, HLA-DMA, MYH1, HLA-DQB1, RAC2, HLA-C, CYCS, MYH8, CD40, HLA-E, ABL1, MYH7, CD86, HLA-A, ITGB2, HLA-B, ACTB
KEGG_GLYCINE_SERINE_AND_THREONINE_METABOLISM	0.0202684	0.0535448	-0.580198	-1.55758	144	31	DAO, MAOB, AOC3, BHMT, MAOA, ALAS2, AGXT, DMGDH, GAMT, GLDC, GATM
KEGG_TRYPTOPHAN_METABOLISM	0.0154477	0.0427226	-0.553709	-1.55013	112	39	TPH1, OGDHL, MAOB, AOX1, MAOA, TPH2, CYP1B1, ACAT1, HADH, CAT, EHHADH, HAAO, HADHA, INMT, ALDH3A2, ECHS1, CYP1A1, OGDH, IDO2, ALDH2, KMO, ASMT
KEGG_NICOTINATE_AND_NICOTINAMIDE_METABOLISM	0.0267192	0.0639095	-0.614172	-1.54346	182	22	AOX1, BST1, NUDT12, NMNAT2, ENPP3, ENPP1, CD38, NT5M, NMNAT1, NT5E, NT5C1A, NNT
KEGG_CITRATE_CYCLE_TCA_CYCLE	0.0245442	0.0603378	-0.573461	-1.53193	174	30	PCK1, OGDHL, SUCLG2, SDHD, PC, SUCLG1, SDHA, ACO2, IDH3A, SDHB, MDH1, DLST, PCK2, OGDH, FH, PDHB, PDHA2
KEGG_TYPE_II_DIABETES_MELLITUS	0.0214039	0.0549056	-0.522615	-1.50937	160	46	ADIPOQ, ABCC8, CACNA1B, SLC2A4, MAFA, MAPK10, PIK3CG, GCK, CACNA1A, SOCS2, PIK3CD, MAPK3, PIK3R5, HK2, CACNA1C, PRKCE, CACNA1G, IRS4
KEGG_INSULIN_SIGNALING_PATHWAY	0.00440682	0.0169567	-0.452023	-1.50597	37	137	PYGM, PRKAA2, G6PC, PCK1, SLC2A4, PDE3A, PPP1R3C, PRKACB, MAPK10, PRKAR2B, PPARGC1A, SORBS1, ACACB, PIK3CG, GCK, SOCS2, AKT3, SHC4, PIK3CD, BAD, MAPK3, PRKACG, CALM1, PIK3R5, PHKG1, HK2, PDE3B, G6PC2, FOXO1, EIF4E1B, SOS2, PPP1CB, INPP5K, IRS4, CRK, PTPRF, CALM2, GYS2, PRKACA, PKLR, CALM3, PRKAG2, PCK2, KRAS, MKNK2, PRKAB2, PRKAG3, MKNK1
KEGG_O_GLYCAN_BIOSYNTHESIS	0.0322903	0.0762052	-0.575693	-1.50566	225	27	B3GNT6, GALNT13, GCNT3, WBSCR17, GCNT4, ST6GALNAC1, GALNT12, GALNT9, GALNT8
KEGG_GLYCOLYSIS_GLUCONEOGENESIS	0.0182402	0.0489169	-0.500585	-1.5051	141	60	ADH1B, ADH1C, ADH1A, G6PC, PCK1, ADH6, PGM1, GCK, ADH4, LDHAL6B, GALM, ACSS2, HK2, ADH5, G6PC2, ALDH3A1, ALDH3A2
KEGG_PEROXISOME	0.0139895	0.0393039	-0.482458	-1.50422	111	78	DAO, XDH, ABCD2, AGXT, PXMP2, DDO, ECI2, EPHX2, MPV17L, PEX26, NUDT12, CRAT, PEX11A, CROT, PHYH, PECR, ACOX1, CAT, ECH1, EHHADH, HMGCL, ABCD3, SCP2, ACAA1
KEGG_TIGHT_JUNCTION	0.00608685	0.0215475	-0.453134	-1.49938	51	128	CLDN8, MYH11, CTNNA3, MYL9, CLDN23, EPB41L3, CLDN11, JAM2, CLDN5, PRKCB, CTNNA2, PPP2R2B, CLDN19, MYL2, IGSF5, MYH2, RAB3B, GNAI1, AMOTL1, MYH15, MPDZ, JAM3, MAGI2, AKT3, MYL7, ACTN2, ACTN3, CLDN17, TJP3, CLDN7, HCLS1, MYH3, VAPA, MAGI3, RRAS, CGN, PARD6G, PRKCE, MRAS, MYH1, PPP2CB, RRAS2
KEGG_ERBB_SIGNALING_PATHWAY	0.0121648	0.035298	-0.473117	-1.49103	97	86	NRG2, ERBB4, EGF, NRG3, PRKCB, MAPK10, CAMK2B, CAMK2A, PAK3, NRG4, PIK3CG, NRG1, PLCG2, CDKN1A, BTC, AKT3, GAB1, SHC4, PIK3CD, BAD, MAPK3, CAMK2G, PIK3R5, TGFA
KEGG_PPAR_SIGNALING_PATHWAY	0.0206355	0.0537131	-0.487461	-1.49055	162	68	ADIPOQ, RXRG, FABP4, FABP1, HMGCS2, ACADL, FABP2, SLC27A6, PCK1, PLIN1, CD36, SORBS1, AQP7, CYP8B1, CYP7A1, APOC3, CPT2, CPT1A, ACADM, FABP7, ACOX1, CYP27A1, FABP3, EHHADH, SCP2, ILK, ACAA1, SCD5, RXRA, PPARG, PPARD
KEGG_ARACHIDONIC_ACID_METABOLISM	0.0221016	0.0558854	-0.498514	-1.4897	170	58	HPGDS, PLA2G2C, GPX3, PLA2G5, PTGS1, PLA2G2A, GGT6, PTGIS, PLA2G10, PLA2G2D, CYP2C18, PTGDS, EPHX2, AKR1C3, CYP2C9, PLA2G4A, LTC4S, CYP2C8, CYP2U1, PLA2G1B, CBR1, GGT1, ALOX12B, CYP2J2
KEGG_OLFACTORY_TRANSDUCTION	0.00217912	0.0101501	-0.426725	-1.48581	19	227	CLCA4, CLCA1, CNGA3, CNGB1, CLCA2, PRKG2, OR2W3, OR2L13, OR8G5, PRKACB, OR51E2, CAMK2B, CAMK2A, OR2S2, OR10G4, OR5K2, OR6T1, OR6M1, OR52N4, OR8S1, PDE1C, GNAL, OR3A2, OR2T8, OR2C1, OR10G7, PRKG1, OR1L8, OR8D1, OR3A1, OR1E1, OR6F1, PRKACG, OR4D5, CALM1, OR1I1, CAMK2G, OR10V1, CAMK2D, OR8D4, OR1C1, OR2T33, OR10G8, OR10G2, OR2A4, OR2L2, CALM2, OR4D6, OR1L3, OR52I1, OR5B12, OR56B4, PRKACA, CALM3, OR5…
KEGG_BLADDER_CANCER	0.0384036	0.0871467	0.44964	1.47934	101	40	MMP1, CDKN2A, MYC, E2F1, CCND1, VEGFA, PGF, MMP9, CDK4, E2F3
KEGG_INOSITOL_PHOSPHATE_METABOLISM	0.0261685	0.0634496	-0.499642	-1.47842	200	54	PIK3C2G, PLCD1, PLCE1, ITPKA, PIK3CG, PLCD3, PLCG2, PLCD4, IMPA2, PIK3CD, IMPA1, PLCZ1, INPP5A, PIP5K1B, ALDH6A1, ITPKB, INPP5J, INPP5K, SYNJ1, PIP5K1C
KEGG_OXIDATIVE_PHOSPHORYLATION	0.0110268	0.0336507	-0.450618	-1.47686	92	118	ATP6V1G2, ATP12A, ATP6V0D2, COX7A1, COX6A2, COX6B2, ATP5A1, SDHD, ATP6V0D1, ATP5J, UQCRFS1, UQCR10, SDHA, COX5A, ATP5F1, LHPP, NDUFB1, ATP5G3, UQCRC1, ATP5O, NDUFA6, COX8A, COX7C, NDUFS4, ATP5I, ATP5B, NDUFS3, ATP6V1D, SDHB, COX4I1, NDUFC1, NDUFB3, ATP5G1, UQCRC2, NDUFA2, COX5B, NDUFS7, COX7A2, NDUFB8, ATP5L, NDUFB10, NDUFS2, NDUFA1, NDUFS1, ATP5D, COX10, COX6A1, COX7B, NDUFB7, NDUFV1, NDUFA5, AT…
KEGG_PROTEASOME	0.0391129	0.0876327	0.435491	1.46931	96	46	IFNG, PSMA7, PSMD14, SHFM1, PSME4, PSMC2, POMP, PSMB9, PSMD12, PSMA6P4, PSME3, PSMB2, PSMA1, PSMA2, PSMD7, PSMA3, PSMD3, PSMD11, PSMB7, PSMA5, PSMB4, PSMB5, PSMB3, PSME2, PSMB1, PSMD1, PSMF1, PSMD4, PSMD13, PSMC4
KEGG_REGULATION_OF_ACTIN_CYTOSKELETON	0.00362359	0.0142528	-0.420019	-1.45429	32	211	CHRM2, MYLK, MYL9, FGF16, SCIN, EGF, CFL2, FGF10, FGFR2, CHRM4, PAK3, FGF2, FGF9, MYL2, IQGAP2, GSN, FGF7, ITGA7, FGF13, FGF14, BDKRB1, TIAM1, ITGA8, PIK3CG, PDGFD, CHRM1, ITGB3, FGFR1, CHRM5, MYL7, ACTN2, ARHGEF6, NCKAP1L, ARHGEF4, ACTN3, CD14, PDGFRA, FGF1, VAV1, RDX, FGF12, SLC9A1, BDKRB2, TMSB4Y, PIK3CD, FGF5, ITGB7, MAPK3, WAS, FGFR3, PIK3R5, PIP5K1B, GNG12, MYLK3, ITGAL, APC, RRAS, VCL, GNA…
KEGG_LINOLEIC_ACID_METABOLISM	0.0492819	0.103844	-0.544166	-1.44436	349	29	AKR1B10, PLA2G2C, PLA2G5, CYP3A4, PLA2G2A, PLA2G10, PLA2G2D, CYP2C18, CYP2C9, PLA2G4A, CYP2C8, PLA2G1B
KEGG_ALLOGRAFT_REJECTION	0.0467328	0.101612	-0.525535	-1.44385	338	35	IL2, CD40LG, FAS, IL10, HLA-DPB1, HLA-DOB, HLA-G, HLA-DPA1, HLA-DOA, HLA-DQA1, HLA-DMB, HLA-DRA, HLA-DRB5, CD28, HLA-DRB1, HLA-DQA2, HLA-DMA, HLA-DQB1, FASLG, HLA-C, CD40, HLA-E, CD86, HLA-A, HLA-B
KEGG_MAPK_SIGNALING_PATHWAY	0.00246437	0.0111845	-0.409395	-1.44127	22	265	CHP2, CACNG7, PLA2G2C, MAPT, FGF16, PLA2G5, IL1R2, CACNA1B, EGF, CACNG5, FLNC, PLA2G2A, PRKCB, PRKACB, FGF10, FGFR2, MAPK10, NTRK2, FGF2, FGF9, CACNA2D1, CACNB2, HSPA2, RASGRP2, CACNA2D3, PTPRR, PLA2G10, FLNA, FGF7, CACNG2, RPS6KA6, NGF, FGF13, FGF14, CACNA1H, MEF2C, PLA2G2D, PPP3R2, RASGRP4, CACNA1A, DUSP1, FGFR1, FAS, AKT3, RAP1A, MAP4K1, PTPN5, CD14, CACNA2D2, PDGFRA, FOS, FGF1, CACNG6, RPS6KA…
KEGG_PROPANOATE_METABOLISM	0.0507105	0.104369	-0.533078	-1.44065	363	32	ACACB, ACAT1, ACSS3, SUCLG2, LDHAL6B, ACADM, EHHADH, ACSS2, SUCLG1, ALDH6A1, HADHA, ALDH3A2, HIBCH, MUT, ABAT, ECHS1, ALDH2, MLYCD, LDHAL6A
KEGG_ALZHEIMERS_DISEASE	0.0114629	0.0338157	-0.420994	-1.42467	100	158	CHP2, GRIN2A, NOS1, MAPT, SNCA, RYR3, COX7A1, APBB1, ATP2A3, COX6A2, PPP3R2, FAS, COX6B2, CASP7, ITPR1, ATP5A1, SDHD, ATP5J, BAD, MAPK3, CALM1, UQCRFS1, CAPN2, UQCR10, SDHA, COX5A, ATP5F1, NDUFB1, ATP5G3, CACNA1S, UQCRC1, ATP5O, NDUFA6, CACNA1C, COX8A, TNFRSF1A, COX7C, GNAQ, NDUFS4, PPP3CB, ATP5B, NDUFS3, SDHB, COX4I1, NDUFC1, NDUFB3, ATP5G1, UQCRC2, NDUFA2, CALM2, COX5B, NDUFS7, COX7A2, NDUFB8, …
KEGG_GLUTATHIONE_METABOLISM	0.0470743	0.101612	-0.487017	-1.42059	357	49	ANPEP, GSTA1, GSTM5, GPX3, GGT6, GSTA2, GSTM2, GSTM3, GSTT2, GSTM1, GSTM4, MGST3, GSTZ1
KEGG_CHEMOKINE_SIGNALING_PATHWAY	0.00981705	0.0304845	-0.413069	-1.41647	87	184	CCL23, GNG13, ADCY5, GNG8, CCL28, CXCL12, CCL13, CCL21, GNG7, CCL19, CCL8, PRKCB, PRKACB, ADCY2, GNG3, CXCR5, CCR2, CCR10, GNG2, RASGRP2, XCL2, CCL14, GNAI1, CX3CR1, CCL16, TIAM1, PIK3CG, XCL1, CCR9, XCR1, CXCL13, CCL11, CCL15, NCF1, GNG11, AKT3, RAP1A, CCR7, ADCY9, VAV1, SHC4, CCL5, PIK3CD, DOCK2, MAPK3, PRKACG, WAS, GNGT2, ARRB1, PIK3R5, ADCY8, HCK, PTK2B, GNG12, ELMO1
KEGG_AUTOIMMUNE_THYROID_DISEASE	0.0514844	0.104744	-0.493238	-1.41263	384	44	TSHB, IL2, TPO, CD40LG, FAS, IL10, TSHR, IFNA21, HLA-DPB1, HLA-DOB, HLA-G, HLA-DPA1, HLA-DOA, HLA-DQA1, HLA-DMB, HLA-DRA, HLA-DRB5, CD28, HLA-DRB1, HLA-DQA2, HLA-DMA, HLA-DQB1, FASLG, HLA-C, IFNA2, CD40, HLA-E, IFNA13, CD86, HLA-A, HLA-B
KEGG_GNRH_SIGNALING_PATHWAY	0.0240774	0.060024	-0.43813	-1.41111	198	101	ADCY5, PLA2G2C, PLA2G5, PLA2G2A, PRKCB, PRKACB, MAPK10, ADCY2, CAMK2B, CAMK2A, PLA2G10, PLA2G2D, ITPR1, GNA11, ADCY9, PLA2G4A, MAP2K6, MAPK3, PRKACG, CALM1, CAMK2G, ADCY8, PTK2B, MAPK7, CACNA1S, CAMK2D, CACNA1C, PLA2G1B, GNAQ, SOS2, GNRHR, PLD1, CALM2, MAP2K4, ADCY6, PRKACA, CALM3, KRAS, MAP3K3, CDC42, EGFR
KEGG_LONG_TERM_POTENTIATION	0.0433021	0.0958059	-0.458597	-1.40382	341	69	CHP2, PPP1R1A, GRIN2A, GRIA1, GRIA2, PRKCB, PRKACB, CAMK2B, CAMK2A, RPS6KA6, PPP3R2, CAMK4, ITPR1, RAP1A, MAPK3, PRKACG, CALM1, CAMK2G, ADCY8, CAMK2D, CACNA1C, GNAQ, PPP3CB, PPP1CB, CALM2, RPS6KA1, PRKACA, GRIN1, CALM3, PPP1R12A, KRAS, PPP3CC, RAP1B
KEGG_TERPENOID_BACKBONE_BIOSYNTHESIS	0.0980955	0.17191	-0.595094	-1.37981	648	15	HMGCS2, ACAT1, DHDDS
KEGG_ANTIGEN_PROCESSING_AND_PRESENTATION	0.0488112	0.103844	-0.444445	-1.37512	387	74	KIR2DL4, HSPA2, KLRC1, IFNA21, HLA-DPB1, CTSS, HLA-DOB, HSPA1A, HLA-G, HLA-DPA1, KIR3DL2, HLA-DOA, B2M, CD8A, CD4, HLA-DQA1, HLA-DMB, HLA-DRA, HLA-DRB5, KIR2DL3, HLA-DRB1, HLA-DQA2, HLA-DMA, CD74, CD8B, HSPA1L, HLA-DQB1, KLRC4, KIR2DL1, KIR2DS4, HLA-C, LGMN, IFNA2, KLRD1, HLA-E, IFNA13, HLA-A, HLA-B, KIR3DL1, CIITA
KEGG_MATURITY_ONSET_DIABETES_OF_THE_YOUNG	0.0899494	0.160529	-0.532445	-1.37116	621	25	NEUROD1, PAX4, NEUROG3, NKX2-2, NR5A2, MAFA, GCK
KEGG_VASOPRESSIN_REGULATED_WATER_REABSORPTION	0.0742177	0.137266	-0.478578	-1.37064	554	44	AQP4, CREB3L3, DYNC1I1, PRKACB, AVPR2, VAMP2, ADCY9, DYNC2H1, PRKACG, CREB3L1, RAB5B, ADCY6, PRKACA
KEGG_GLYCOSPHINGOLIPID_BIOSYNTHESIS_GANGLIO_SERIES	0.103839	0.177014	-0.590492	-1.36914	686	15	ST6GALNAC6, ST8SIA1, B3GALT4, ST6GALNAC3, ST8SIA5, B4GALNT1, ST3GAL5
KEGG_GALACTOSE_METABOLISM	0.104008	0.177014	-0.519093	-1.3476	723	26	G6PC, UGP2, PGM1, GCK, AKR1B1, MGAM, HK2, G6PC2
KEGG_PANTOTHENATE_AND_COA_BIOSYNTHESIS	0.119934	0.198395	-0.571471	-1.3466	798	16	DPYD, VNN2, DPYS, ENPP3, ENPP1, PANK3, UPB1, PPCS, BCAT2
KEGG_PURINE_METABOLISM	0.0368301	0.0857754	-0.397463	-1.34028	322	154	PDE6A, AMPD1, ADCY5, ENTPD3, PDE2A, PDE9A, PDE3A, ENTPD8, XDH, ENTPD5, AK5, ADCY2, PDE7B, NPR1, PDE5A, PDE1A, NME5, PAPSS2, PDE1B, PDE4C, POLR2F, PDE1C, PDE6B, GUCY1A3, PDE6G, PDE4D, PDE11A, ENPP3, ENPP1, ADCY9, ADSSL1, NT5M, POLD4, PDE8A, GUCY1B3, ADCY8, PDE3B, AK1
KEGG_COMPLEMENT_AND_COAGULATION_CASCADES	0.0744492	0.137266	-0.436259	-1.33544	587	69	C7, MASP1, CFD, F13A1, C6, CR2, KNG1, SERPINA5, C8G, BDKRB1, KLKB1, CR1, PLG, CFH, F10, C1QA, F8, A2M, C1QC, C1QB, BDKRB2, F11, C3, TFPI, SERPING1, PROS1, PLAT, C1S, CD59, MASP2
KEGG_LEUKOCYTE_TRANSENDOTHELIAL_MIGRATION	0.0499703	0.104056	-0.407273	-1.33175	419	115	CLDN8, CTNNA3, MYL9, CLDN23, CXCL12, CLDN11, JAM2, CLDN5, PRKCB, CTNNA2, CLDN19, MYL2, GNAI1, PIK3CG, JAM3, PLCG2, NCF1, MYL7, RAP1A, ACTN2, ACTN3, VAV1, CLDN17, RHOH, CLDN7, PIK3CD, NOX3, PIK3R5, PTK2B, ITGAL, NCF4, VCL, ITK, RASSF5, ITGAM, VAV3, MYL12B, VCAM1, CYBB
KEGG_GLYCEROPHOSPHOLIPID_METABOLISM	0.0780875	0.141036	-0.431578	-1.32807	618	71	CHAT, DGKB, PLA2G2C, PLA2G5, PLA2G2A, PCYT1B, GPAT2, PLA2G10, PLA2G2D, GPD1L, ACHE, PLA2G4A, MBOAT1, DGKA, LPCAT3, LPCAT4, PLA2G1B, ETNK2, CDS1, PLD1
KEGG_GLYCOSAMINOGLYCAN_BIOSYNTHESIS_HEPARAN_SULFATE	0.117656	0.198334	-0.510822	-1.32612	818	26	HS6ST3, NDST4, HS3ST5, EXTL1
KEGG_PHOSPHATIDYLINOSITOL_SIGNALING_SYSTEM	0.0759303	0.138553	-0.426588	-1.32406	605	76	PIK3C2G, DGKB, PRKCB, PLCD1, PLCE1, ITPKA, PIK3CG, PLCD3, PLCG2, PLCD4, ITPR1, IMPA2, PIK3CD, CALM1, IMPA1, PIK3R5, DGKA, PLCZ1, INPP5A, PIP5K1B, ITPKB, INPP5J, INPP5K, CDS1, CALM2, SYNJ1, PIP5K1C, CALM3
KEGG_T_CELL_RECEPTOR_SIGNALING_PATHWAY	0.0608319	0.119636	-0.407114	-1.31873	505	106	CHP2, IL2, PAK3, PIK3CG, PPP3R2, CD40LG, IL10, AKT3, FOS, VAV1, CD3E, PIK3CD, CD3G, CD3D, MAPK3, NFATC1, CD8A, CD247, CD4, PIK3R5, PTPRC, GRAP2, CD28, ITK, PPP3CB, SOS2, BCL10, VAV3, CD8B, NFKBIA, NCK1, NFATC2, NFATC4, KRAS, PPP3CC, CDC42
KEGG_NEUROTROPHIN_SIGNALING_PATHWAY	0.0635404	0.12359	-0.394228	-1.30191	541	125	NTRK3, NGFR, MAPK10, NTRK2, CAMK2B, CAMK2A, RPS6KA6, NGF, PIK3CG, CAMK4, PLCG2, BCL2, AKT3, RAP1A, GAB1, SHC4, RPS6KA5, PIK3CD, BAD, MAPK3, NTF3, CALM1, CAMK2G, PIK3R5, IRAK3, MAPK7, CAMK2D, SOS2, IRS4, CRK, CALM2, RPS6KA1, NFKBIA, CALM3, SH2B3, KRAS, FASLG, MAP3K3, PSEN1, RAP1B, CDC42, ZNF274
KEGG_FC_EPSILON_RI_SIGNALING_PATHWAY	0.0906942	0.160529	-0.416227	-1.30065	728	79	FCER1A, PLA2G2C, PLA2G5, PLA2G2A, PRKCB, MAPK10, MS4A2, PLA2G10, PIK3CG, PLA2G2D, PLCG2, BTK, AKT3, VAV1, PLA2G4A, PIK3CD, MAP2K6, MAPK3, PIK3R5, PLA2G1B, PRKCE, SOS2, VAV3
KEGG_HUNTINGTONS_DISEASE	0.0523543	0.105303	-0.379976	-1.29716	466	174	CREB3L3, TBPL2, PPARGC1A, COX7A1, COX6A2, POLR2F, DNALI1, COX6B2, ITPR1, SLC25A4, ATP5A1, SDHD, ATP5J, DNAI1, UQCRFS1, DLG4, UQCR10, SDHA, COX5A, ATP5F1, NDUFB1, ATP5G3, UQCRC1, ATP5O, NDUFA6, PPARG, CLTB, COX8A, COX7C, GNAQ, NDUFS4, ATP5B, NDUFS3, SDHB, CREB3L1, COX4I1, HAP1, NDUFC1, NDUFB3, ATP5G1, UQCRC2, NDUFA2, COX5B, NDUFS7, COX7A2, NDUFB8, NDUFB10, GRIN1, NDUFS2, NDUFA1, NDUFS1, ATP5D, COX…
KEGG_ECM_RECEPTOR_INTERACTION	0.0688073	0.130956	0.346867	1.29666	134	83	COL11A1, IBSP, COMP, SPP1, COL1A1, THBS2, ITGA2, ITGA11, COL5A2, COL5A1, COL4A1, COL1A2, HMMR, CD44, AGRN, COL5A3, ITGB8, COL3A1, LAMC2
KEGG_CYTOKINE_CYTOKINE_RECEPTOR_INTERACTION	0.0376952	0.08665	-0.367646	-1.29007	349	249	CNTFR, TNFRSF17, TNFRSF13B, CCL23, GHR, LIFR, LEP, CCL28, CXCL12, CCL13, CCL21, GDF5, IL1R2, EGF, IL6R, CCL19, KIT, CCL8, NGFR, IL2, CXCR5, CCR2, CCR10, IL5RA, GH1, CD27, TPO, BMP2, XCL2, CCL14, IL17B, CX3CR1, CCL16, ACVRL1, AMHR2, FLT3, XCL1, CCR9, TNFSF12, XCR1, IL11RA, CXCL13, TSLP, CCL11, CD40LG, CCL15, FAS, TNFRSF13C, IL10, CTF1, LEPR, TNFSF8, TNFRSF11A, IL10RA, CSF1R, TNFSF10, KITLG, IL22RA…
KEGG_GRAFT_VERSUS_HOST_DISEASE	0.132236	0.214732	-0.464993	-1.28965	963	37	IL2, FAS, KLRC1, HLA-DPB1, HLA-DOB, HLA-G, HLA-DPA1, KIR3DL2, HLA-DOA, HLA-DQA1, HLA-DMB, HLA-DRA, HLA-DRB5, CD28, KIR2DL3, HLA-DRB1, HLA-DQA2, HLA-DMA, HLA-DQB1, KIR2DL1, FASLG, HLA-C, KLRD1, HLA-E, CD86, HLA-A, HLA-B, KIR3DL1
KEGG_BASAL_CELL_CARCINOMA	0.103404	0.177014	0.371116	1.28883	239	54	WNT2, WNT7B, WNT3, AXIN2, WNT8B, LEF1, TCF7, SHH, BMP4, WNT5A, WNT3A, FZD3, WNT9B
KEGG_REGULATION_OF_AUTOPHAGY	0.153193	0.242099	-0.482612	-1.2722	1081	28	PRKAA2, IFNA21, GABARAP, ATG4D, ULK2, ATG4A, GABARAPL1, GABARAPL2, IFNA2, PIK3C3, IFNA13, ULK3
KEGG_ENDOCYTOSIS	0.0666741	0.128275	-0.372092	-1.27142	594	176	SH3GL3, ADRB3, SH3GL2, PSD, ERBB4, EGF, KIT, FGFR2, RET, ADRB2, HSPA2, ADRB1, ASAP3, EHD2, NEDD4L, IQSEC3, CSF1R, PDGFRA, HSPA1A, HLA-G, FGFR3, ARRB1, CHMP1B, PIP5K1B, CHMP6, VPS4B, CLTB, PARD6G, HSPA1L, SMAP1, PLD1, RAB5B, CHMP2A, PIP5K1C, SH3KBP1, SH3GLB1, ACAP1, CHMP2B, IQSEC2, PDCD6IP, IL2RG, CDC42, HLA-C, LDLRAP1, EGFR, CHMP3, EHD1, HLA-E, STAM2, VPS37B, IL2RB, NTRK1, SMAP2, CCR5, EPN3, HLA-…
KEGG_ETHER_LIPID_METABOLISM	0.157363	0.246489	-0.47445	-1.26744	1121	30	ENPP6, PLA2G2C, PLA2G5, PLA2G2A, PLA2G10, PLA2G2D, ENPP2, PAFAH2, PLA2G4A, LPCAT4, PLA2G1B, PLD1, PAFAH1B1
KEGG_WNT_SIGNALING_PATHWAY	0.0565737	0.112512	0.308228	1.26258	70	148	MMP7, DKK4, WNT2, WNT7B, NKD2, FOSL1, PRKCG, NKD1, WNT3, SFRP4, AXIN2, WNT8B, LEF1, MYC, TCF7, CCND1, WNT5A, WNT3A, RUVBL1
KEGG_SYSTEMIC_LUPUS_ERYTHEMATOSUS	0.0719671	0.135513	0.31026	1.25218	104	128	HIST1H4L, HIST1H2BB, HIST1H2BI, GRIN2B, HIST1H4B, HIST1H2AH, HIST1H3J, HIST1H2AL, C2, HIST1H2AJ, HIST1H2AB, HIST3H2BB, HIST3H2A, HIST2H3D, IFNG, HIST2H2BF, FCGR3A, FCGR1A, HIST2H2AB, HIST1H3I, HIST1H3B, HIST1H4A, HIST1H4E, HIST1H2BL, SNRPB, HIST1H2BM, HIST1H2BO, SSB, HIST1H2BN, HIST1H2BF, HIST1H4D, CD80, H2AFX, HIST1H2AM
KEGG_MELANOGENESIS	0.119893	0.198395	-0.387961	-1.24738	988	100	GNAO1, ADCY5, CREB3L3, KIT, PRKCB, PRKACB, DCT, ADCY2, CAMK2B, CAMK2A, WNT9A, WNT16, WNT6, GNAI1, TCF7L1, POMC, TYRP1, MITF, WNT5B, EDNRB, WNT2B, KITLG, ADCY9, MAPK3, PRKACG, CALM1, CAMK2G, WNT1, WNT10B, ADCY8, CAMK2D, FZD5, FZD4, FZD1, FZD7, GNAQ, FZD8, CREB3L1, WNT10A
[truncated: 67 more rows]

## Sheet: Table S7
Table S7. Predicted Fusion genes in Taiwanese CRC dataset.
[truncated: 30 more rows]

## Sheet: Table S8
Table S8. Statistics of CRCSC and CRCA subtype assigment for TCGA and Taiwanese CRC patients.
[truncated: 14 more rows]

[truncated: 5 more sheets: Table S9, Table S10, Table S11, Table S12, Table S13]
